# Supplementary material for: Cuproptosis depicts tumor microenvironment phenotypes and predicts precision immunotherapy and prognosis in bladder carcinoma
Source: Front Immunol. 2022 Sep 23;13:964393. doi: 10.3389/fimmu.2022.964393 (PMC9540537; doi:10.3389/fimmu.2022.964393)
Supplement: Supplementary file 1 [file DataSheet_1.zip]

Archive with 11 entries (11 files):
- Table S1.xlsx
- Table S2.xlsx
- Table S3.xlsx
- Table S4.xlsx
- Table S5.xlsx
- Table S6.xlsx
- Table S7.xlsx
- ~$Table S3.xlsx
- ~$Table S4.xlsx
- ~$Table S5.xlsx
- ~$Table S6.xlsx
