# Supplementary material for: Cuproptosis depicts tumor microenvironment phenotypes and predicts precision immunotherapy and prognosis in bladder carcinoma
Source: Front Immunol. 2022 Sep 23;13:964393. doi: 10.3389/fimmu.2022.964393 (PMC9540537; doi:10.3389/fimmu.2022.964393)
Supplement: Supplementary file 1 [file DataSheet_1.zip › Table S1.xlsx]

## Sheet: Sheet1
Summary of 36 cuproptosis related genes
CP
SLC31A1
SLC31A2
ATOX1
CCS
COX11
COX17
SCO1
SCO2
COA6
SLC25A3
ATP7A
ATP7B
MT1A
MT2A
MT-CO1
MT-CO2
SOD1
TYR
LOXL2
DBH
AOC3
MAP2K1
MAP2K2
ULK1
ULK2
PDK1
PDE3B
UBE2D1
UBE2D2
UBE2D3
UBE2D4
HIST1H3A
CCL8
VEGFA
CD274
CDKN2A
FDX1
DLD
DLAT
LIAS
GLS
LIPT1
MTF1
PDHA1
PDHB
