# Supplementary material for: Cuproptosis depicts tumor microenvironment phenotypes and predicts precision immunotherapy and prognosis in bladder carcinoma
Source: Front Immunol. 2022 Sep 23;13:964393. doi: 10.3389/fimmu.2022.964393 (PMC9540537; doi:10.3389/fimmu.2022.964393)
Supplement: Supplementary file 1 [file DataSheet_1.zip › Table S2.xlsx]

## Sheet: Hallmark
Enrichment of hallmark pathways in TCGA-BLCA between cuproptosis cluster1 and cluster2
ID	Description	setSize	enrichmentScore	NES	pvalue	p.adjust	qvalues	rank	leading_edge	core_enrichment
HALLMARK_ALLOGRAFT_REJECTION	HALLMARK_ALLOGRAFT_REJECTION	195	-0.703931	-2.83759	1e-10	5.55556e-10	2.5731e-10	2987	tags=58%, list=15%, signal=50%	JAK2/STAB1/IL16/HLA-DMA/CD40LG/IL7/IL11/CD3D/CDKN2A/PF4/IRF7/NCK1/WAS/ST8SIA4/SOCS1/IGSF6/CCL2/PRKCB/ITGAL/IL12A/DYRK3/CD47/TGFB1/HIF1A/LCK/IRF4/CD4/BCAT1/LCP2/TLR3/CD3E/PRKCG/FCGR2B/APBB1/SRGN/HLA-A/CCL11/CD3G/LYN/SIT1/CD28/TNF/CD2/C2/TAP2/LY86/IL15/DEGS1/TGFB2/NOS2/IL2RG/ITK/IL18RAP/SPI1/GPR65/CCL5/FAS/CD74/CSF1/B2M/HDAC9/TLR2/EGFR/CXCR3/STAT4/HLA-DOB/CCR1/IL27RA/IL10/INHBA/TRAT1/PTPRC/IL2RB/CD…
HALLMARK_COMPLEMENT	HALLMARK_COMPLEMENT	200	-0.590461	-2.39892	1e-10	5.55556e-10	2.5731e-10	2482	tags=43%, list=13%, signal=38%	SH2B3/IRF7/PCLO/WAS/CFH/CA2/LIPA/C1S/CTSC/MMP14/ADAM9/PLA2G7/GNGT2/LCK/IRF1/LRP1/TNFAIP3/CD36/FCN1/SCG3/TIMP2/LCP2/LAMP2/CDK5R1/CEBPB/ACTN2/GNG2/DGKG/KCNIP3/KLK1/GZMK/LTF/CTSL/CR2/C1R/S100A12/LYN/CTSB/KIF2A/C2/CP/RASGRP1/PIK3CG/DOCK10/CCL5/SERPINE1/LAP3/ME1/PHEX/PIK3R5/MT3/ANXA5/SERPING1/OLR1/C3/CDA/CFB/CR1/PLEK/CASP1/HPCAL4/PLAUR/FCER1G/GNB4/ITGAM/F3/L3MBTL4/GZMA/MMP8/MMP13/CTSV/IL6/PSMB9/C1QA/T…
HALLMARK_E2F_TARGETS	HALLMARK_E2F_TARGETS	195	-0.577819	-2.32922	1e-10	5.55556e-10	2.5731e-10	5808	tags=67%, list=29%, signal=48%	SLBP/SUV39H1/TIPIN/RAD51C/RFC2/RAD1/MLH1/CDKN1A/XRCC6/PSMC3IP/TACC3/TMPO/ESPL1/DONSON/CDCA3/SMC6/LYAR/TFRC/EZH2/CDKN1B/POLD2/TUBB/MSH2/NOLC1/GINS3/RAD21/POLD1/ANP32E/POLA2/RPA3/LBR/GSPT1/CSE1L/CCP110/NUDT21/ASF1B/CKS2/DSCC1/KIF18B/HMGB2/BRCA2/TRA2B/GINS4/PRIM2/IPO7/CBX5/DCTPP1/MCM5/PLK4/CIT/CDC25A/POLD3/CTPS1/UBR7/TIMELESS/UBE2T/DCK/CDK1/NUP205/GINS1/SMC4/RPA1/SSRP1/PDS5B/AURKB/SMC3/BUB1B/BRCA1/P…
HALLMARK_EPITHELIAL_MESENCHYMAL_TRANSITION	HALLMARK_EPITHELIAL_MESENCHYMAL_TRANSITION	197	-0.656975	-2.65982	1e-10	5.55556e-10	2.5731e-10	2642	tags=54%, list=13%, signal=48%	VEGFC/TPM1/BMP1/CALD1/COMP/FERMT2/COL12A1/TNFRSF12A/ITGAV/LOXL2/COLGALT1/MXRA5/FSTL1/SGCD/NID2/FMOD/COL6A3/MMP14/ANPEP/TGFB1/COL7A1/ITGB5/ITGB1/NOTCH2/LRP1/TNFAIP3/WIPF1/THBS1/LGALS1/CALU/COL5A1/FSTL3/TIMP3/SCG2/VCAN/SLIT2/SFRP1/COL3A1/CXCL12/SGCB/COL5A3/COL5A2/ECM1/COL6A2/COL1A2/GLIPR1/COL11A1/IL15/MMP3/SGCG/FBN1/SERPINE1/SFRP4/EMP3/COL8A2/COL1A1/ITGA5/FAS/SNAI2/ADAM12/NNMT/IL32/COL16A1/ITGB3/IT…
HALLMARK_G2M_CHECKPOINT	HALLMARK_G2M_CHECKPOINT	189	-0.581859	-2.33252	1e-10	5.55556e-10	2.5731e-10	5414	tags=58%, list=27%, signal=43%	TACC3/TMPO/ESPL1/KPNB1/MNAT1/NUP98/DTYMK/EZH2/CDKN1B/CDC27/KIF15/RASAL2/ABL1/NOLC1/NCL/RAD21/UCK2/CDC6/POLA2/LBR/GSPT1/CKS2/PAFAH1B1/TTK/RAD23B/BRCA2/PML/TRA2B/CDC7/PRIM2/G3BP1/MCM5/HMGN2/PLK4/CDC25A/CDC45/ODC1/E2F1/GINS2/KATNA1/CDK1/CENPF/SMC4/PDS5B/AURKB/BUB1/MAPK14/INCENP/RBL1/SMC1A/TOP2A/CDKN2C/RAD54L/CHEK1/AMD1/NDC80/CENPE/STAG1/SAP30/KIF20B/TFDP1/STIL/FANCC/NUSAP1/LMNB1/BARD1/CKS1B/CCNB2/KI…
HALLMARK_INFLAMMATORY_RESPONSE	HALLMARK_INFLAMMATORY_RESPONSE	198	-0.655344	-2.65507	1e-10	5.55556e-10	2.5731e-10	3118	tags=57%, list=16%, signal=49%	NFKB1/TNFRSF1B/KIF1B/PVR/MXD1/STAB1/HRH1/GPR132/SLC31A1/SCN1B/MET/BDKRB1/EBI3/RNF144B/NMI/IRF7/HBEGF/NAMPT/CCL2/MMP14/ITGB8/HIF1A/SLAMF1/LCK/CXCR6/PROK2/IRF1/IL18R1/LCP2/TLR3/CD69/BEST1/LTA/RGS1/PDPN/KCNA3/GPR183/CD48/PDE4B/LYN/LAMP3/LDLR/RASGRP1/AXL/IL15/PCDH7/TPBG/IL10RA/SLC31A2/IL18RAP/TNFSF10/CCL5/SERPINE1/EMP3/ITGA5/SGMS2/CSF1/TLR2/PTAFR/PIK3R5/ITGB3/P2RX7/IL10/ADORA2B/INHBA/LY6E/OLR1/OSM/IL…
HALLMARK_INTERFERON_ALPHA_RESPONSE	HALLMARK_INTERFERON_ALPHA_RESPONSE	95	-0.696988	-2.536	1e-10	5.55556e-10	2.5731e-10	3812	tags=63%, list=19%, signal=51%	ADAR/EIF2AK2/PARP12/TDRD7/TRIM21/PLSCR1/PARP14/IFITM2/NCOA7/IL7/HELZ2/TMEM140/HLA-C/NMI/IRF7/TRIM14/PSMB8/GBP4/SP110/C1S/CD47/CMPK2/IRF1/IFI35/GMPR/IFI30/OASL/PARP9/LAMP3/MX1/USP18/IL15/LAP3/UBE2L6/CD74/CSF1/B2M/IFITM3/ISG20/HERC6/LY6E/IFIH1/IFITM1/BST2/SAMD9L/EPSTI1/TAP1/RSAD2/CASP1/BATF2/IFI44/IFIT2/DDX60/IFIT3/IFI44L/SAMD9/IFI27/PSMB9/CXCL10/CXCL11
HALLMARK_INTERFERON_GAMMA_RESPONSE	HALLMARK_INTERFERON_GAMMA_RESPONSE	198	-0.673364	-2.72807	1e-10	5.55556e-10	2.5731e-10	3180	tags=55%, list=16%, signal=47%	HLA-G/PARP14/NFKB1/IFITM2/PTPN1/JAK2/HLA-DMA/SOCS3/IL7/STAT3/HELZ2/OAS3/NMI/IRF7/ST8SIA4/TRIM14/PSMB8/SOCS1/PNP/GBP4/CFH/SP110/NAMPT/CCL2/C1S/SLAMF7/CSF2RB/HIF1A/CMPK2/IRF1/TNFAIP3/IRF4/LCP2/IFI35/CD69/IFI30/OASL/CIITA/PFKP/OAS2/PDE4B/SOD2/HLA-A/C1R/MTHFD2/NLRC5/MX1/FGL2/USP18/IL15/DDX58/IL10RA/SAMHD1/TNFSF10/CCL5/LAP3/FAS/UBE2L6/CD74/B2M/STAT4/IFITM3/HLA-B/SERPING1/ISG20/HERC6/LY6E/IFIH1/IL2RB/Z…
HALLMARK_TNFA_SIGNALING_VIA_NFKB	HALLMARK_TNFA_SIGNALING_VIA_NFKB	198	-0.565421	-2.29075	1e-10	5.55556e-10	2.5731e-10	3410	tags=45%, list=17%, signal=38%	PHLDA1/IRS2/RELB/IL6ST/BHLHE40/DNAJB4/RCAN1/MCL1/NFKB1/LITAF/EGR3/MXD1/B4GALT5/KYNU/BTG3/SOCS3/PER1/FOSL1/KLF9/HBEGF/IER3/NAMPT/CCL2/LAMB3/EGR2/KLF4/MSC/IRF1/TNFAIP3/CD69/KLF10/CEBPB/PFKFB3/SLC2A3/SERPINB8/GPR183/PDE4B/PANX1/SOD2/CSF2/RNF19B/CLCF1/TNF/NFIL3/LDLR/PLK2/DDX58/SGK1/BIRC3/CCL5/SERPINE1/CSF1/TLR2/PLAU/TUBB2A/G0S2/INHBA/IFIH1/OLR1/TNFSF9/MYC/AREG/PMEPA1/TAP1/PLEK/PLAUR/CCL20/IL15RA/CXCL…
HALLMARK_IL6_JAK_STAT3_SIGNALING	HALLMARK_IL6_JAK_STAT3_SIGNALING	87	-0.644567	-2.30395	1.26693e-10	6.33465e-10	2.93395e-10	3097	tags=54%, list=16%, signal=46%	TNFRSF1B/PTPN1/IL13RA1/SOCS3/IL7/STAT3/BAK1/EBI3/TNFRSF12A/PF4/SOCS1/INHBE/TGFB1/CSF2RB/IRF1/CD36/IL18R1/CSF2/TNF/CNTFR/IL2RG/FAS/CSF1/TLR2/ITGA4/PDGFC/PIK3R5/CCR1/ITGB3/CSF2RA/IL1R2/IL12RB1/STAT1/IL15RA/CD44/CD14/IL6/CD38/IL2RA/CXCL13/OSMR/CXCL3/CXCL10/CXCL11/CCL7/CXCL1/CXCL9
HALLMARK_KRAS_SIGNALING_UP	HALLMARK_KRAS_SIGNALING_UP	194	-0.471313	-1.90231	1.13515e-07	5.15977e-07	2.38979e-07	2290	tags=37%, list=12%, signal=33%	PSMB8/HBEGF/TMEM176A/CFH/CA2/CPE/PRDM1/SCG5/NRP1/KLF4/CD37/ST6GAL1/TNFAIP3/SCG3/EPHB2/LY96/ITGBL1/TMEM176B/LAPTM5/MMP10/LAT2/MMD/CSF2/IKZF1/EMP1/CLEC4A/ANKH/SERPINA3/IL10RA/ETV5/MAFB/IL2RG/BIRC3/SNAP25/HDAC9/F13A1/PLAU/ADAMDEC1/CSF2RA/ITGA2/G0S2/INHBA/MMP11/WNT7A/HKDC1/PPBP/LCP1/CFB/RETN/IRF8/CMKLR1/PRRX1/PLAUR/FCER1G/CCL20/SPP1/DCBLD2/DOCK2/ITGB2/IL7R/SLPI/SOX9/MALL/C3AR1/CXCL10/MMP9/EREG/PDCD1L…
HALLMARK_IL2_STAT5_SIGNALING	HALLMARK_IL2_STAT5_SIGNALING	195	-0.459758	-1.85331	3.41698e-07	1.42374e-06	6.59418e-07	4477	tags=48%, list=23%, signal=38%	UCK2/CDC6/MUC1/P4HA1/FURIN/PLIN2/CCND3/RNH1/KLF6/IGF1R/IL1RL1/ALCAM/BCL2/GABARAPL1/ARL4A/LIF/PENK/ODC1/CD83/TTC39B/PLSCR1/PHLDA1/CCND2/TLR7/MYO1E/BHLHE40/RORA/TNFRSF1B/MXD1/CTSZ/HIPK2/NDRG1/IGF2R/ITGAV/CKAP4/PLAGL1/ITGA6/SYT11/SOCS1/PNP/GBP4/CA2/LRRC8C/NCS1/DRC1/AHNAK/NRP1/IRF4/IL18R1/RRAGD/CCR4/BATF3/COCH/TNFRSF18/SLC2A3/CD48/COL6A1/CSF2/TNFRSF8/ECM1/NFIL3/EMP1/FGL2/IL10RA/CDCP1/TNFSF10/GPR65/EN…
HALLMARK_APICAL_JUNCTION	HALLMARK_APICAL_JUNCTION	194	-0.446882	-1.8037	1.74288e-06	6.25313e-06	2.89619e-06	3630	tags=36%, list=18%, signal=29%	RASA1/ZYX/ITGA3/ADRA1B/CD99/ATP1A3/YWHAH/IKBKG/MAPK14/BAIAP2/CERCAM/CLDN19/LIMA1/LAYN/BMP1/ADAM23/RRAS/CADM2/MYH10/CLDN14/RAC2/ACTG1/NEXN/TSPAN4/LAMB3/ADAM9/CDH15/ITGB1/AKT3/SPEG/EPB41L2/ACTN2/VCAN/SLIT2/FSCN1/ACTB/SLC30A3/KRT31/ACTN1/FBN1/EGFR/RHOF/ICAM5/COL16A1/CLDN6/MSN/ITGA2/ACTC1/TNFRSF11B/PTPRC/FLNC/CD86/CDH3/COL17A1/CADM3/CALB2/DSC1/SIRPA/LAMC2/ICAM1/CDSN/TGFBI/CD274/CNTN1/CD209/MMP9/PPP2R…
HALLMARK_MTORC1_SIGNALING	HALLMARK_MTORC1_SIGNALING	195	-0.444376	-1.79131	1.75088e-06	6.25313e-06	2.89619e-06	5548	tags=50%, list=28%, signal=36%	TES/CDKN1A/PPA1/CALR/PITPNB/PHGDH/PDK1/PSMB5/PSMG1/TFRC/ARPC5L/SERPINH1/GTF2H1/STIP1/HPRT1/CCT6A/SSR1/SHMT2/CANX/PSMD14/DHFR/CXCR4/EDEM1/ABCF2/P4HA1/STC1/ATP6V1D/ATP2A2/ACTR3/ACSL3/EIF2S2/CDC25A/IGFBP5/YKT6/HSP90B1/IDI1/G6PD/NUP205/PSPH/RPA1/PSAT1/BHLHE40/BUB1/HSPA5/ADIPOR2/GMPS/NUPR1/MLLT11/VLDLR/CORO1A/MCM4/ETF1/TPI1/FADS1/SLC1A4/DDIT4/FADS2/GBE1/CTH/PNP/SLC9A3R1/NAMPT/CTSC/GAPDH/SRD5A1/M6PR/BC…
HALLMARK_XENOBIOTIC_METABOLISM	HALLMARK_XENOBIOTIC_METABOLISM	196	0.446784	1.77364	3.08715e-06	1.02905e-05	4.76613e-06	1791	tags=23%, list=9%, signal=22%	CYP1A1/ADH1C/HSD17B2/AKR1C2/CYP1A2/LEAP2/CYP4F2/FBP1/RAP1GAP/TMEM97/AKR1C3/GSTM4/ATOH8/MAOA/CYP2J2/G6PC/FBLN1/ABCC3/TAT/CYB5A/CROT/GCKR/CSAD/NDRG2/GAD1/ACOX1/IDH1/PLG/ID2/ACSM1/ANGPTL3/COMT/ITIH4/FABP1/CYP2C18/HGFAC/GCLC/ENTPD5/HRG/LCAT/ITIH1/MCCC2/ADH7/HNF4A/CYFIP2/ALAS1
HALLMARK_HYPOXIA	HALLMARK_HYPOXIA	191	-0.425859	-1.70819	1.87574e-05	5.86168e-05	2.71488e-05	4583	tags=45%, list=23%, signal=34%	GRHPR/CXCR4/CITED2/P4HA1/STC1/SIAH2/HK1/PLIN2/DUSP1/JUN/KLF6/HDLBP/GPC4/DPYSL4/BCL2/ADM/IGFBP1/DCN/FOXO3/MAP3K1/IRS2/BHLHE40/HSPA5/RORA/VLDLR/KLF7/TKTL1/SAP30/TPI1/PGF/NDRG1/DDIT4/NDST1/STC2/GBE1/IER3/CSRP2/GAPDH/EXT1/HOXB9/DTNA/TNFAIP3/RRAGD/COL5A1/PFKFB3/SLC2A1/ENO1/CHST3/P4HA2/SLC2A3/PPARGC1A/PFKP/PLAC8/SLC2A5/TGFB3/PGK1/PAM/NFIL3/CP/ANXA2/TPBG/LDHA/SERPINE1/CAV1/EGFR/GCNT2/B4GALNT2/ADORA2B/TG…
HALLMARK_MITOTIC_SPINDLE	HALLMARK_MITOTIC_SPINDLE	198	-0.39742	-1.61011	0.000173256	0.000509577	0.000236015	6183	tags=49%, list=31%, signal=34%	RAB3GAP1/NET1/PIF1/CLIP1/BCAR1/PCGF5/CEP72/VCL/APC/DOCK4/WASF1/ARHGEF3/TUBD1/MAPRE1/AKAP13/ESPL1/KIF3B/CDC42EP2/CDC42BPA/STK38L/CDC27/KIF3C/KIF15/RASAL2/ABL1/SPTAN1/PDLIM5/TRIO/TLK1/BCL2L11/BCR/PLEKHG2/GEMIN4/PAFAH1B1/ARHGAP29/TTK/BRCA2/ROCK1/NIN/FGD4/GSN/RASA1/CDK5RAP2/CKAP5/KATNA1/TUBGCP3/CDK1/CENPF/KIFAP3/SMC4/MYO1E/BUB1/SMC3/INCENP/RAPGEF5/KIF1B/SMC1A/TOP2A/WASF2/NDC80/CENPE/RFC1/LLGL1/CDC42E…
HALLMARK_COAGULATION	HALLMARK_COAGULATION	138	-0.41983	-1.62023	0.000443501	0.00123195	0.000570586	2872	tags=36%, list=15%, signal=31%	KLF7/PROS1/F8/P2RY1/BMP1/COMP/CFI/PF4/F12/CFH/C1S/MMP14/ADAM9/GNG12/LRP1/THBS1/LAMP2/MMP7/TIMP3/MMP10/CAPN2/C1R/CTSB/LEFTY2/C2/MMP3/FBN1/SERPINE1/ITGB3/PLAU/ITGA2/SERPING1/MMP11/OLR1/C3/CFB/PLEK/F3/MMP8/CTSV/MMP1/ANXA1/C1QA/TFPI2/FN1/SERPINA1/MMP9/DPP4/KLK8/SERPINB2
HALLMARK_APOPTOSIS	HALLMARK_APOPTOSIS	159	-0.406215	-1.5945	0.000500777	0.00131783	0.000610365	4808	tags=44%, list=24%, signal=34%	SAT1/SPTAN1/IL1B/CTNNB1/BCL2L11/F2R/PDGFRB/CASP7/BCL10/MMP2/JUN/PAK1/HMGB2/ROCK1/BCL2L2/IL18/CASP4/PPT1/GSN/DCN/VDAC2/APP/CCND2/BRCA1/HGF/MCL1/EGR3/TOP2A/DNAJA1/CYLD/BTG3/ETF1/IGF2R/TNFRSF12A/IFNB1/CTH/IER3/NEFH/GUCY2D/IRF1/TIMP2/CD69/TIMP3/SOD2/TNF/CD2/EMP1/ANKH/TGFB2/BIRC3/TNFSF10/FAS/IGFBP6/CAV1/IFITM3/PMAIP1/ISG20/CDC25B/TAP1/CASP1/CD44/FASLG/CD14/IL6/CD38/ANXA1/PRF1/EREG/DPYD/CCNA1
HALLMARK_KRAS_SIGNALING_DN	HALLMARK_KRAS_SIGNALING_DN	194	-0.383955	-1.54971	0.000737457	0.00184364	0.000853898	1540	tags=20%, list=8%, signal=18%	ABCB11/GPR19/PTPRJ/RYR1/CCR8/MX1/SLC30A3/TEX15/COPZ2/CNTFR/SGK1/TGFB2/NGB/ACTC1/NUDT11/SNCB/RSAD2/KRT4/KRT1/CDH16/EGF/IFI44L/MEFV/PDCD1/PKP1/CD80/HTR1D/IFNG/TGM1/SHOX2/BMPR1B/CCNA1/CALML5/TENM2/KLK8/SERPINB2/KRT5/KLK7
HALLMARK_FATTY_ACID_METABOLISM	HALLMARK_FATTY_ACID_METABOLISM	155	0.391612	1.50624	0.00206796	0.00492371	0.00228045	3368	tags=27%, list=17%, signal=23%	HMGCS2/CYP1A1/HPGD/ADH1C/CA4/REEP6/AQP7/MAOA/ACSM3/CYP4A11/ACSL5/AADAT/CEL/ACOX1/IDH1/SLC22A5/ACAA1/PCBD1/DECR1/D2HGDH/FABP1/ACSS1/CYP4A22/ADH7/HAO2/HSDL2/HSD17B11/BCKDHB/ACADVL/ACSL1/AOC3/ECH1/ACADL/ECHS1/MCEE/GAPDHS/LTC4S/ECI1/HADH/HMGCL/INMT/HSD17B7
HALLMARK_UV_RESPONSE_DN	HALLMARK_UV_RESPONSE_DN	138	-0.384865	-1.48529	0.00416447	0.00946472	0.00438366	4711	tags=41%, list=24%, signal=31%	PDLIM5/LAMC1/CITED2/FZD2/PDGFRB/APBB2/DUSP1/DAB2/FYN/IGF1R/PTGFR/IGFBP5/GRK5/SCN8A/TFPI/BHLHE40/MAPK14/LPAR1/AMPH/NFKB1/CAP2/MAP1B/VLDLR/ATP2B4/GJA1/MET/RND3/NRP1/KCNMA1/CDON/NOTCH2/AKT3/ATXN1/COL3A1/CELF2/COL5A2/COL1A2/COL11A1/LDLR/ANXA2/SERPINE1/COL1A1/CAV1/SNAI2/ITGB3/ADORA2B/PIK3CD/MYC/NR3C1/SLC7A1/RGS4/HAS2/F3/MT1E/GCNT1/EFEMP1
HALLMARK_MYC_TARGETS_V1	HALLMARK_MYC_TARGETS_V1	194	-0.347363	-1.40202	0.00804938	0.016962	0.00785608	5269	tags=35%, list=27%, signal=26%	KPNB1/TCP1/EIF4E/PSMB2/PSMD7/POLD2/HPRT1/SET/SF3A1/HSP90AB1/CANX/PSMD14/NOLC1/EIF3J/CSTF2/GSPT1/AP3S1/NCBP1/SF3B3/PTGES3/SERBP1/RAD23B/HNRNPR/DDX18/HDGF/EIF4H/TRA2B/PSMA7/VBP1/G3BP1/MCM5/CAD/EIF2S2/CTPS1/CDC45/ODC1/POLE3/XPOT/AIMP2/RAN/PRDX4/PSMD1/RFC4/PCNA/MCM4/ETF1/PSMA6/EIF2S1/CCT5/YWHAQ/TFDP1/CCT4/DDX21/KPNA2/CDK4/MAD2L1/CDC20/MCM6/TYMS/RRM1/MCM2/CCNA2/PGK1/DEK/USP1/LDHA/MYC
HALLMARK_GLYCOLYSIS	HALLMARK_GLYCOLYSIS	198	-0.339798	-1.37666	0.00838612	0.016962	0.00785608	3733	tags=37%, list=19%, signal=31%	CXCR4/CITED2/NANP/P4HA1/STC1/RPE/HDLBP/GPC4/LCT/DPYSL4/ALG1/PYGL/PPP2CB/TGFA/G6PD/DCN/CDK1/GPR87/IRS2/GLCE/HSPA5/PLOD1/IL13RA1/EXT2/VLDLR/PKP2/KIF20A/PYGB/TPST1/TKTL1/SAP30/TPI1/MET/PRPS1/PC/DDIT4/ALDH7A1/MIOX/STC2/NDST3/CTH/IER3/EXT1/PKM/RRAGD/AURKA/HMMR/COL5A1/ENO1/P4HA2/VCAN/PFKP/CENPA/PGK1/PAM/KIF2A/PGAM1/TPBG/DEPDC1/LDHA/SLC16A3/ME1/CHST6/EGFR/ADORA2B/LHX9/ISG20/PLOD2/NT5E/CD44/TGFBI/SOX9/DS…
HALLMARK_BILE_ACID_METABOLISM	HALLMARK_BILE_ACID_METABOLISM	112	0.389432	1.43109	0.00848099	0.016962	0.00785608	2747	tags=29%, list=14%, signal=26%	TTR/NR1H4/HSD3B1/AR/ACSL5/CROT/ABCA6/LIPE/ABCA9/GC/SLC23A2/DIO1/ABCA8/IDH1/SLC27A2/ABCG8/AGXT/ABCD3/PEX11G/SLC27A5/ABCA5/EPHX2/TFCP2L1/HSD17B11/NR0B2/AMACR/APOA1/EFHC1/ACSL1/ALDH8A1/PEX11A/SULT1B1/GNMT
HALLMARK_PEROXISOME	HALLMARK_PEROXISOME	104	0.401584	1.46065	0.0119126	0.0229088	0.0106104	3322	tags=28%, list=17%, signal=23%	TTR/FABP6/ACSL5/ALB/SLC23A2/CEL/DIO1/ACOX1/IDH1/SLC27A2/ACAA1/ESR2/ABCC5/ABCD3/HSD11B2/UGT2B17/EPHX2/HAO2/HSD17B11/ACSL1/PEX11A/ECH1/PABPC1/CRABP2/STS/TSPO/ABCB1/DHRS3/HMGCL
HALLMARK_ANGIOGENESIS	HALLMARK_ANGIOGENESIS	36	-0.494284	-1.50189	0.0182271	0.0337539	0.0156334	3636	tags=47%, list=18%, signal=39%	THBD/APP/CCND2/KCNJ8/FGFR1/ITGAV/PF4/FSTL1/SERPINA5/NRP1/VCAN/COL3A1/COL5A2/OLR1/POSTN/SPP1/CXCL6

## Sheet: GO
Enrichment of GO pathways in TCGA-BLCA between cuproptosis cluster1 and cluster2
ID	Description	setSize	enrichmentScore	NES	pvalue	p.adjust	qvalues	rank	leading_edge	core_enrichment
GO_ACTIVATION_OF_INNATE_IMMUNE_RESPONSE	GO_ACTIVATION_OF_INNATE_IMMUNE_RESPONSE	304	-0.478162	-2.02815	1e-10	1.1e-08	8.82e-09	3554	tags=33%, list=18%, signal=27%	TNIP1/MALT1/S100A14/CTSK/MAP3K1/RELB/TLR7/NLRC4/NR1D1/IKBKG/FADD/NRAS/PJA2/OTULIN/NFKB1/UBQLN1/TRAF3/CYLD/PSMD1/MUC5B/LILRA4/PSMA6/DMBT1/MUC13/IRF7/FCRL3/PSMB8/PSMD2/IRAK3/MUC4/PRKDC/CLEC10A/PSMC1/IRF1/TNFAIP3/IRF4/CD36/FCN1/TLR3/NLRP6/PYHIN1/PAK3/MFHAS1/LY96/RAB7B/IRAK1/CLEC4C/ICAM3/LTF/CTSL/KLRC4-KLRK1/LYN/CTSB/TICAM2/CLEC4A/GFI1/DDX58/TREML4/BIRC3/BTK/SCIMP/CAV1/TLR2/CLEC6A/CD300LF/PTPN22/IFIH…
GO_ADAPTIVE_IMMUNE_RESPONSE	GO_ADAPTIVE_IMMUNE_RESPONSE	396	-0.584402	-2.55964	1e-10	1.1e-08	8.82e-09	3247	tags=47%, list=16%, signal=40%	TNFSF18/FADD/ERAP2/AICDA/CD247/HLA-G/BTN3A2/RORA/FOXP3/TNFRSF1B/LOXL3/CD1B/JAK2/PVR/ADAM17/CD244/CLC/HLA-DMA/ERAP1/ORAI1/DUSP10/CD40LG/C4A/RC3H2/STAT3/FCRL4/MSH6/CFI/CD27/EBI3/CD3D/GCNT3/IRF7/WAS/IFNB1/BTN3A3/FCER2/C1S/PRKCB/CTSC/PRDM1/IL12A/SLAMF7/CCR6/TGFB1/HLA-DQB2/LY9/SLAMF1/CLEC10A/RAG1/IRF1/TNFAIP3/IRF4/CD4/CAMK4/EXO1/IL18R1/RAB27A/GZMM/CD3E/MICB/LTA/FCGR2B/CD6/LILRB3/LAT2/GPR183/CLEC4C/CD4…
GO_ADAPTIVE_IMMUNE_RESPONSE_BASED_ON_SOMATIC_RECOMBINATION_OF_IMMUNE_RECEPTORS_BUILT_FROM_IMMUNOGLOBULIN_SUPERFAMILY_DOMAINS	GO_ADAPTIVE_IMMUNE_RESPONSE_BASED_ON_SOMATIC_RECOMBINATION_OF_IMMUNE_RECEPTORS_BUILT_FROM_IMMUNOGLOBULIN_SUPERFAMILY_DOMAINS	244	-0.529462	-2.20145	1e-10	1.1e-08	8.82e-09	3999	tags=48%, list=20%, signal=39%	RIF1/IL1RL1/KLHL6/IL18/HLA-E/RFTN1/IL12B/EXOSC3/ZP3/IL33/MALT1/MAD2L2/IL13RA2/RELB/FADD/AICDA/HLA-G/BTN3A2/RORA/FOXP3/TNFRSF1B/LOXL3/CD1B/PVR/ADAM17/CLC/CD40LG/C4A/RC3H2/STAT3/MSH6/CFI/CD27/EBI3/GCNT3/IRF7/WAS/IFNB1/BTN3A3/FCER2/C1S/CTSC/IL12A/CCR6/TGFB1/LY9/TNFAIP3/IRF4/CD4/EXO1/IL18R1/RAB27A/GZMM/MICB/LTA/FCGR2B/C4B/IGLL5/CR2/C1R/TNFSF4/SPN/CD28/CLCF1/TNF/C2/FGL2/SLC11A1/SLA2/IL18RAP/LILRB1/BTK…
GO_ANTIGEN_PROCESSING_AND_PRESENTATION	GO_ANTIGEN_PROCESSING_AND_PRESENTATION	223	-0.514065	-2.1205	1e-10	1.1e-08	8.82e-09	5156	tags=49%, list=26%, signal=37%	CD1A/PSMB5/PSMB2/ACTR10/CAPZA3/AP3B1/PSMD7/KIF3C/KIF15/PSMD9/CANX/PSMD14/RAB3B/CD1D/TAPBPL/PSMC3/KIF26A/TAPBP/SPTBN2/CLTC/PSMA8/CTSD/VAMP3/PSMA7/MICA/RAB34/DCTN1/RAB35/HLA-E/RFTN1/CAPZA2/CHUK/KIFAP3/DCTN3/RELB/SEC24A/SEC24D/IKBKG/ERAP2/HLA-G/AP1S2/CD1B/PSMD1/SEC23A/CENPE/HLA-DMA/ERAP1/PSMA6/OSBPL1A/ITGAV/WAS/KIF23/SEC24C/KIF2C/PSMB8/KIF4B/PSMD2/KIF11/HLA-DQB2/KIF4A/ITGB5/PSMC1/THBS1/CD36/RAB27A/I…
GO_CELLULAR_RESPONSE_TO_BIOTIC_STIMULUS	GO_CELLULAR_RESPONSE_TO_BIOTIC_STIMULUS	231	-0.591691	-2.45147	1e-10	1.1e-08	8.82e-09	3354	tags=45%, list=17%, signal=37%	VIM/TFPI/CDC73/NR1D1/HSPA5/MAPK14/AICDA/HAMP/LCN2/NFKB1/TNFRSF1B/LITAF/SMC1A/VDR/BPI/IL1F10/PF4/NLRP7/CCL2/IL12A/ADAM9/TGFB1/PF4V1/CDK4/STAP1/CMPK2/TNFAIP3/CARD16/CD36/CEBPB/LY96/IRAK1/FCGR2B/CD6/PPARGC1A/CD68/PDE4B/SPON2/LTF/CSF2/CAPN2/KLRC4-KLRK1/TNFSF4/LYN/TICAM2/TNF/IL36RN/GFI1/AXL/LY86/ANKRD1/NOS2/CCL5/SERPINE1/LILRB1/PLSCR4/BTK/SCIMP/TLR2/IL36G/PTAFR/PTPN22/IL10/CD180/PPBP/TREM2/IRF8/LILRA2…
GO_CELL_CHEMOTAXIS	GO_CELL_CHEMOTAXIS	287	-0.528086	-2.23187	1e-10	1.1e-08	8.82e-09	3030	tags=40%, list=15%, signal=34%	EGR3/ARHGEF5/ADAM17/HRH1/IL16/CORO1A/DEFB4A/FGFR1/VEGFC/MET/PGF/IL1F10/PF4/THBS4/RAC2/FGF16/FGF1/HBEGF/CCL2/XCL2/IL12A/VAV1/CCR6/CCL25/PF4V1/PLA2G7/HOXB9/NRP1/CXCR5/STAP1/CXCR6/CHGA/CXCL16/THBS1/CCR4/CALCA/CCL3L3/CCL28/EPHB1/SCG2/TNFSF14/SLIT2/CXCL12/GPR183/PDE4B/KLRC4-KLRK1/CCL11/S100A12/LYN/BIN2/CCR8/PADI2/IL36RN/PIK3CG/TGFB2/SAA4/CCL5/SERPINE1/CD74/CSF1/CYP7B1/IL36G/CXCR3/CCR1/PTPRO/CXCR1/IL10…
GO_CELL_KILLING	GO_CELL_KILLING	164	-0.567787	-2.25921	1e-10	1.1e-08	8.82e-09	2275	tags=37%, list=12%, signal=33%	PIK3R6/CFH/FCER2/CTSC/IL12A/SLAMF7/VAV1/GAPDH/LCE3A/STAP1/CHGA/CD5L/ULBP1/RAB27A/GZMM/KIR3DL1/MICB/ULBP3/DNASE1L3/FCGR2B/SH2D1A/LTF/KLRC4-KLRK1/S100A12/RASGRP1/ULBP2/NOS2/IL18RAP/LILRB1/SLAMF6/HLA-F/CR1L/SERPINB9/NCR3/P2RX7/TYROBP/CD226/PTPRC/LYZ/C3/IL12RB1/CLEC7A/CCL13/CRTAM/ITGAM/LAG3/HAVCR2/NCR1/ICAM1/IL7R/PGLYRP4/PRF1/GNLY/GZMB/IFNG/CXCL6/PGLYRP3/KIR2DL4/SERPINB4/KRT6A
GO_COLLAGEN_CONTAINING_EXTRACELLULAR_MATRIX	GO_COLLAGEN_CONTAINING_EXTRACELLULAR_MATRIX	401	-0.43294	-1.90042	1e-10	1.1e-08	8.82e-09	3615	tags=41%, list=18%, signal=34%	ORM1/ANXA8/CTSG/DCN/MXRA7/OGN/VWA2/LMAN1/PLSCR1/CMA1/EYS/LAMA4/HTRA1/WNT2/SCARA3/EMILIN1/CSPG4/SSC5D/NID1/ANGPTL2/NPNT/SMOC1/COL2A1/CTSZ/FBLN2/CLC/HMCN1/COL23A1/IL7/CPA3/MFGE8/COMP/COL12A1/LOXL2/PF4/THBS4/MXRA5/ITGA6/VIT/NAV2/F12/PSAP/LTBP2/ADAMTS20/NID2/FMOD/SERPINA5/INHBE/COL6A3/CTSC/THSD4/LAMB3/AEBP1/TGFB1/PXDN/GPC5/COL7A1/ANXA6/CDON/PKM/GDF10/APOE/THBS1/LGALS1/FCN1/TIMP2/COCH/COL5A1/TIMP3/EMI…
GO_CORNIFICATION	GO_CORNIFICATION	112	-0.667817	-2.51988	1e-10	1.1e-08	8.82e-09	1761	tags=47%, list=9%, signal=43%	KRT84/LIPK/KRT78/KRT17/RPTN/KRT2/KRT74/KRT85/LIPN/KRT38/TGM5/KRT31/KRT39/CYP26B1/SPINK6/KRT4/SPRR2B/KRT9/KRT1/FLG/KRT3/SPRR2F/DSC1/KRT79/KLK12/DSP/PKP1/LCE3D/CDSN/KRT32/TGM1/SPRR1B/TCHH/CASP14/KLK13/KRT34/KRT16/DSC2/SPRR2G/KRT81/SPRR2D/KRT75/SPRR2A/SPRR2E/DSC3/KRT14/PI3/KLK5/KRT6C/KRT5/DSG3/KRT6B/KRT6A
GO_CYTOKINE_SECRETION	GO_CYTOKINE_SECRETION	228	-0.517101	-2.13426	1e-10	1.1e-08	8.82e-09	1860	tags=32%, list=9%, signal=29%	NOTCH2/LRP1/TNFAIP3/CARD16/CD36/FCN1/LCP2/CD200R1/TMEM106A/FCGR2B/FFAR4/CLECL1/PANX1/TWIST1/SRGN/LGALS9C/S100A12/LYN/LRRK2/TNF/CD2/IL36RN/RASGRP1/DDX58/NOS2/LILRB1/HDAC9/TLR2/CLEC6A/P2RX7/IL27RA/PTPN22/IL10/IL1R2/IFIH1/NLRP10/OSM/AIF1/MCOLN2/GBP1/POSTN/CARD18/LILRA2/CASP1/CRTAM/SERPINB1/MMP8/C5AR2/NLRP3/HAVCR2/CD14/LGALS9B/IL1RAP/ANXA1/TLR6/CCL3/CSF1R/CLEC4E/NOD2/FN1/CD274/LILRA5/IFNG/CLEC5A/CHI3…
GO_DEFENSE_RESPONSE_TO_BACTERIUM	GO_DEFENSE_RESPONSE_TO_BACTERIUM	241	-0.505378	-2.09668	1e-10	1.1e-08	8.82e-09	2657	tags=31%, list=13%, signal=27%	BPI/LPO/ACP5/DMBT1/IL22RA1/SYT11/LYPD8/GBP4/IL12A/SIGLEC11/LCE3A/CHGA/NOTCH2/CD4/CD36/TLR3/CEBPB/MPO/COCH/LTA/PLAC8/SPON2/LTF/IGLL5/OPTN/KLRC4-KLRK1/DEFB1/S100A12/SPN/TNF/SLC11A1/NOS2/TNFSF8/SERPINE1/TLR2/P2RX7/IL27RA/IL10/MPEG1/LYZ/NLRP10/PPBP/C5AR1/TREM2/IRF8/SFTPD/RNASE6/GBP6/CEBPE/FCER1G/CCL20/SLAMF8/WFDC12/NLRP3/HAVCR2/RNASE7/IL6/TLR6/CLEC4D/CLEC4E/PGLYRP4/NOD2/GNLY/SLPI/ANXA3/CXCL13/CXCL6/P…
GO_DEFENSE_RESPONSE_TO_VIRUS	GO_DEFENSE_RESPONSE_TO_VIRUS	233	-0.547529	-2.27442	1e-10	1.1e-08	8.82e-09	4181	tags=39%, list=21%, signal=31%	AZU1/PML/BNIP3/F2RL1/TRIM44/MICA/G3BP1/IL12B/BCL2/TTC4/ADAR/POLR3D/EIF2AK2/IL33/ZC3HAV1/PLSCR1/HTRA1/TLR7/FADD/AICDA/IFITM2/TRAF3/RNF26/DMBT1/IFIT1B/DDIT4/OAS3/IRF7/DTX3L/IFNB1/DDX21/IFIT5/IFNL2/IRF1/TNFAIP3/TLR3/IFNL3/OASL/MICB/PARP9/OAS2/SLFN13/SPON2/NLRC5/MX1/FGL2/IFNL1/IL15/DDX58/POLR3G/SAMHD1/BIRC3/LILRB1/IL27/IFNK/TRIM22/IFITM3/SLFN11/PMAIP1/ISG20/PTPRC/IFIH1/APOBEC3A/IFITM1/BST2/GBP1/IL12R…
GO_EPIDERMAL_CELL_DIFFERENTIATION	GO_EPIDERMAL_CELL_DIFFERENTIATION	350	-0.457542	-1.97806	1e-10	1.1e-08	8.82e-09	1823	tags=22%, list=9%, signal=20%	KRTAP2-3/SPRR4/TGM3/KRT84/LIPK/KRT78/ACER1/PAX6/KRT17/HRNR/RPTN/KRT2/KRT74/CTSL/KRT85/BCL11B/PALLD/LIPN/KRT38/TGM5/KRT31/LCE3E/SFRP4/LHFPL5/KRT39/CLIC4/CYP26B1/SPINK6/CDH3/SULT2B1/KRT4/SPRR2B/KRT9/KRT1/FLG/KRT3/SPRR2F/CTSV/DSC1/KRT79/KLK12/DSP/PKP1/ANXA1/LCE3D/CDSN/SCEL/KRT32/TGM1/SPRR1B/MCOLN3/TCHH/CASP14/EREG/ABCA12/KLK13/KRT34/KRT16/DSC2/SPRR2G/CD109/KRT81/SPRR2D/KRT75/SPRR2A/SPRR2E/DSC3/KRT14…
GO_EPIDERMIS_DEVELOPMENT	GO_EPIDERMIS_DEVELOPMENT	456	-0.445188	-1.9593	1e-10	1.1e-08	8.82e-09	3003	tags=29%, list=15%, signal=25%	KRT77/WNT10A/KRT71/GJB5/LCE5A/ALX4/SGPP1/KLF7/PKP2/LCE1C/KRT76/FGFR1/VDR/POU4F3/SFN/KRT27/TFDP1/MYO7A/DSG2/WAS/IL20/LOR/PSAP/SNAI1/SLC9A3R1/FOXE1/LAMB3/KRT72/ADAM9/LCE3A/COL7A1/KLF4/CELSR1/WNT10B/KRTAP2-3/SPRR4/TGM3/KRT84/LIPK/KRT78/ACER1/PAX6/KRT17/HRNR/RPTN/KRT2/KRT74/CTSL/KRT85/BCL11B/MYO5A/TNF/SOSTDC1/EMP1/PALLD/LIPN/KRT38/TGFB2/TGM5/KRT31/C1orf68/TNFRSF19/LCE3E/SFRP4/HOXB13/EGFR/LHFPL5/KRT39…
GO_EXTERNAL_SIDE_OF_PLASMA_MEMBRANE	GO_EXTERNAL_SIDE_OF_PLASMA_MEMBRANE	311	-0.506748	-2.16075	1e-10	1.1e-08	8.82e-09	4121	tags=49%, list=21%, signal=39%	GPC4/CD276/STAB2/MICA/IL1RL1/IZUMO1R/BTN3A1/ALCAM/HLA-E/IL12B/CCR3/ECE1/CD79A/LEPR/CD83/GRIA2/CSF3R/ITGA3/BTN2A2/RTN4R/NRCAM/IL13RA2/TRPM8/IL6ST/WNT2/P2RX1/IL6R/HLA-G/BTN3A2/CD59/ANTXR1/RTN4RL2/GHR/CEACAM5/CD1B/IL13RA1/CD244/CD40LG/MFGE8/DMBT1/SSC4D/CD27/EBI3/ITGAV/CD3D/LIFR/ANTXR2/ITGA6/HEG1/BTN3A3/FCER2/SERPINA5/CD5/ADAM9/CCR6/ANPEP/CXCR5/CXCR6/ITGB1/CD4/THBS1/LRP2/NLGN1/CD36/FCN1/ULBP1/CD69/CC…
GO_EXTRACELLULAR_STRUCTURE_ORGANIZATION	GO_EXTRACELLULAR_STRUCTURE_ORGANIZATION	360	-0.482619	-2.09891	1e-10	1.1e-08	8.82e-09	3592	tags=42%, list=18%, signal=35%	CTSG/DCN/ITGA3/GAS6/CMA1/CTSK/LAMA4/APP/GPM6B/HTRA1/MYO1E/EMILIN1/PLOD1/ANTXR1/NID1/TNFRSF1B/ITGAD/FOXC2/NPNT/LOXL3/CREB3L1/COL2A1/PRDX4/FBLN2/DDR2/COL23A1/PHLDB2/COL22A1/OLFML2A/BMP1/COMP/COL12A1/ITGAV/SH3PXD2B/LOXL2/COLGALT1/ITGA6/VIT/CYP1B1/MMP25/ADAMTS20/NID2/FMOD/COL6A3/TGFBR1/THSD4/ITGA11/MMP17/ITGAL/LAMB3/AEBP1/MMP14/CD47/TGFB1/PXDN/COL7A1/ITGB8/TMEM38B/ADAMTS14/ITGB5/MMP20/ITGB1/LRP1/THBS…
GO_GRANULOCYTE_MIGRATION	GO_GRANULOCYTE_MIGRATION	134	-0.629495	-2.45134	1e-10	1.1e-08	8.82e-09	2492	tags=49%, list=13%, signal=43%	IL1F10/PF4/THBS4/RAC2/CCL2/XCL2/VAV1/CCL25/PF4V1/THBS1/XG/CCL3L3/SCG2/SLIT2/PDE4B/CCL11/S100A12/IL36RN/PIK3CG/TGFB2/CCL5/CD74/CSF1/IL36G/CXCR1/PIK3CD/MPP1/PPBP/MCOLN2/NCKAP1L/C5AR1/CD177/CMKLR1/CCL23/CD300A/FCER1G/CCL13/CCL20/SLAMF8/CXCL2/CCL8/CCL21/C5AR2/ITGB2/CXCL8/ANXA1/CCL26/CCL3/CXCL13/CCL24/C3AR1/CCL4/CXCL3/CXCL10/CXCL11/CCL7/CCL18/CXCL1/CXCL9/CXCL6/S100A9/S100A8/SAA1/CXCL5/S100A7
GO_HUMORAL_IMMUNE_RESPONSE	GO_HUMORAL_IMMUNE_RESPONSE	238	-0.524284	-2.17285	1e-10	1.1e-08	8.82e-09	2825	tags=38%, list=14%, signal=33%	PROS1/DEFB4A/C4A/IL7/BPI/DMBT1/CFI/EBI3/PF4/IFNB1/CFH/FCER2/CCL2/C1S/GAPDH/CCR6/PF4V1/ST6GAL1/CHGA/NOTCH2/CD5L/FCN1/EXO1/LTA/FCGR2B/GPR183/SPON2/SH2D1A/LTF/C4B/IGLL5/CR2/C1R/DEFB1/S100A12/CD28/TNF/IL36RN/C2/SLC11A1/IFNK/CR1L/SERPING1/PTPRC/LYZ/PPBP/C3/C5AR1/PAX5/CFB/TREM2/CR1/SFTPD/RNASE6/CCR2/CCL13/HLA-DQB1/KRT1/CXCL2/C5AR2/RNASE7/CXCL8/PDCD1/IL6/C1QA/PGLYRP4/GNLY/SLPI/C1QC/IFNG/C1QB/CXCL13/C3AR…
GO_IMMUNE_RECEPTOR_ACTIVITY	GO_IMMUNE_RECEPTOR_ACTIVITY	126	-0.636365	-2.44999	1e-10	1.1e-08	8.82e-09	2549	tags=51%, list=13%, signal=45%	IL17RD/EBI3/LIFR/IL22RA1/FLT3/CCR6/HLA-DQB2/CSF2RB/CXCR5/CXCR6/CD4/IL18R1/CCR4/CD200R1/KIR3DL1/KRT17/FCGR2B/HLA-DQA2/KLRC4-KLRK1/CR2/CCR8/CNTFR/IL10RA/IL2RG/IL18RAP/LILRB1/CD74/CXCR3/HLA-DOB/CCR1/CXCR1/IL27RA/CSF2RA/IL1R2/IL2RB/C5AR1/IL12RB1/IL22RA2/CR1/CMKLR1/CCR5/CCR2/FCER1G/IL21R/HLA-DOA/IL15RA/HLA-DQB1/F3/CD44/HLA-DQA1/HLA-DRA/C5AR2/HLA-DPA1/LILRB2/IL1RAP/IL2RA/IL7R/FCGR1B/IL20RB/OSMR/C3AR1/I…
GO_IMMUNE_RESPONSE_REGULATING_CELL_SURFACE_RECEPTOR_SIGNALING_PATHWAY	GO_IMMUNE_RESPONSE_REGULATING_CELL_SURFACE_RECEPTOR_SIGNALING_PATHWAY	380	-0.467062	-2.03789	1e-10	1.1e-08	8.82e-09	4948	tags=46%, list=25%, signal=35%	NFATC3/EIF2B2/PSMD7/ARPC2/LIMK1/PPP3CA/NCKAP1/PRAM1/ABL1/CD160/PSMD9/HSP90AB1/RNF31/PSMD14/TAB2/CD22/CYFIP1/IGLL1/PSMC3/MUC1/BCL10/FBXW11/DUSP22/CMTM3/WNK1/PSMA8/JUN/PAK1/SHC1/HHLA2/ACTR3/PIK3CA/PSMA7/CD276/FYN/EIF2B3/KLHL6/BTN3A1/MUC12/RFTN1/BCL2/CD79A/CHUK/FFAR2/MALT1/ZAP70/BTN2A2/PLSCR1/MAP3K1/RELB/RAPGEF1/ARPC1B/IKBKG/NRAS/BAIAP2/CD247/HLA-G/BTN3A2/NFKB1/FOXP3/WASF2/CYLD/PSMD1/GCSAML/DUSP3/MU…
GO_INTERLEUKIN_6_PRODUCTION	GO_INTERLEUKIN_6_PRODUCTION	144	-0.563343	-2.2027	1e-10	1.1e-08	8.82e-09	4756	tags=60%, list=24%, signal=46%	MAPKAPK2/PTPN11/LBP/IL1B/NLRP12/MBP/IL1RL2/AKIRIN2/F2R/BCL10/ARRB2/F2RL1/NLRC3/AFAP1L2/IL18/ADCYAP1/IL33/IL36A/ISL1/ORM1/GAS6/LEP/APP/TLR7/HGF/IL6R/FOXP3/STAT3/AZI2/BPI/IL1F10/SYT11/IRAK3/CD47/SLAMF1/TNFAIP3/CD36/TLR3/CD200R1/CEBPB/RAB7B/TMEM106A/SPON2/TWIST1/LGALS9C/CAPN2/TNFSF4/TNF/IL36RN/DDX58/NOS2/IL18RAP/SCIMP/CD74/TLR2/IL36G/PTAFR/P2RX7/TYROBP/IL27RA/PTPN22/IL10/ADORA2B/IFIH1/NLRP10/AIF1/NC…
GO_KERATINIZATION	GO_KERATINIZATION	223	-0.557398	-2.29924	1e-10	1.1e-08	8.82e-09	1823	tags=27%, list=9%, signal=25%	KRTAP2-3/SPRR4/TGM3/KRT84/LIPK/KRT78/KRT17/HRNR/RPTN/KRT2/KRT74/KRT85/LIPN/KRT38/TGM5/KRT31/LCE3E/KRT39/CYP26B1/SPINK6/CDH3/KRT4/SPRR2B/KRT9/KRT1/FLG/KRT3/SPRR2F/DSC1/KRT79/KLK12/DSP/PKP1/LCE3D/CDSN/KRT32/TGM1/SPRR1B/TCHH/CASP14/ABCA12/KLK13/KRT34/KRT16/DSC2/SPRR2G/KRT81/SPRR2D/KRT75/SPRR2A/SPRR2E/DSC3/KRT14/PI3/KLK5/KRT6C/KRT5/DSG3/KRT6B/KRT6A
GO_KERATINOCYTE_DIFFERENTIATION	GO_KERATINOCYTE_DIFFERENTIATION	297	-0.513715	-2.17172	1e-10	1.1e-08	8.82e-09	1823	tags=25%, list=9%, signal=23%	KRTAP2-3/SPRR4/TGM3/KRT84/LIPK/KRT78/ACER1/PAX6/KRT17/HRNR/RPTN/KRT2/KRT74/CTSL/KRT85/BCL11B/PALLD/LIPN/KRT38/TGM5/KRT31/LCE3E/KRT39/CLIC4/CYP26B1/SPINK6/CDH3/KRT4/SPRR2B/KRT9/KRT1/FLG/KRT3/SPRR2F/CTSV/DSC1/KRT79/KLK12/DSP/PKP1/ANXA1/LCE3D/CDSN/SCEL/KRT32/TGM1/SPRR1B/TCHH/CASP14/EREG/ABCA12/KLK13/KRT34/KRT16/DSC2/SPRR2G/CD109/KRT81/SPRR2D/KRT75/SPRR2A/SPRR2E/DSC3/KRT14/S100A7/SERPINB13/PI3/KLK5/K…
GO_LEUKOCYTE_CELL_CELL_ADHESION	GO_LEUKOCYTE_CELL_CELL_ADHESION	327	-0.519111	-2.22313	1e-10	1.1e-08	8.82e-09	2768	tags=41%, list=14%, signal=36%	DUSP10/DUSP3/CD40LG/IL7/RC3H2/CD27/GLI2/EBI3/RAC2/NCK1/IFNB1/GRAP2/SOCS1/PIK3R6/PNP/IGF1/CCL2/ITGAL/IL12A/VAV1/CD5/CD47/EFNB2/CCL25/KLF4/RAG1/LCK/ITGB1/IRF1/CD4/LGALS1/FERMT3/PAK3/CD3E/CEBPB/ADTRP/CCL28/IRAK1/FCGR2B/CD6/TNFSF14/ADD2/TNFAIP8L2/CXCL12/CLECL1/SIRPG/LGALS9C/GLI3/KLRC4-KLRK1/TNFSF4/LYN/SPN/DTX1/CD28/TNF/BTLA/FGL2/RASGRP1/IFNL1/IL15/PLA2G2D/CCL5/LILRB1/ITGA5/TIGIT/CD74/ADA/CAV1/SASH3/P…
GO_LEUKOCYTE_CHEMOTAXIS	GO_LEUKOCYTE_CHEMOTAXIS	213	-0.565755	-2.32544	1e-10	1.1e-08	8.82e-09	2168	tags=39%, list=11%, signal=35%	CCL2/XCL2/IL12A/VAV1/CCR6/CCL25/PF4V1/PLA2G7/CXCR5/STAP1/CHGA/CXCL16/THBS1/CALCA/CCL3L3/SCG2/TNFSF14/SLIT2/CXCL12/GPR183/PDE4B/KLRC4-KLRK1/CCL11/S100A12/LYN/PADI2/IL36RN/PIK3CG/TGFB2/CCL5/SERPINE1/CD74/CSF1/CYP7B1/IL36G/CXCR3/CCR1/PTPRO/CXCR1/IL10/PIK3CD/MPP1/PPBP/AIF1/NCKAP1L/C5AR1/CMKLR1/CCL23/SFTPD/CCR5/CCR2/FCER1G/CCL13/CCL20/SLAMF8/CXCL2/CCL8/CCL21/C5AR2/ITGB2/CXCL8/IL6/ANXA1/CCL26/CCL3/CXCL…
GO_LEUKOCYTE_MIGRATION	GO_LEUKOCYTE_MIGRATION	426	-0.499749	-2.1939	1e-10	1.1e-08	8.82e-09	3250	tags=41%, list=16%, signal=35%	IL6R/TNFSF18/FADD/EMILIN1/MAPK14/GLG1/DBH/CD99L2/CEACAM5/ARHGEF5/ATP1B3/ADAM17/HRH1/CD244/IL16/CORO1A/PROS1/GCSAML/RET/VEGFC/PGF/TNFRSF10A/BDKRB1/IL1F10/ITGAV/PF4/THBS4/RAC2/ITGA6/CEACAM6/CCL2/XCL2/ITGAL/IL12A/MMP14/VAV1/CCR6/CD47/CCL25/TGFB1/FER/PF4V1/PLA2G7/CXCR5/STAP1/LCK/CHGA/ITGB1/CXCL16/THBS1/CD200R1/XG/CALCA/SLC7A5/CCL3L3/ADTRP/CCL28/ITGAX/TNFRSF18/SCG2/TNFSF14/ADD2/SLIT2/CXCL12/GPR183/SIR…
GO_LEUKOCYTE_PROLIFERATION	GO_LEUKOCYTE_PROLIFERATION	293	-0.487253	-2.06746	1e-10	1.1e-08	8.82e-09	3948	tags=42%, list=20%, signal=34%	IL18/BTN3A1/HLA-E/IL12B/BCL2/IMPDH1/CD79A/CTPS1/ZP3/IL33/MALT1/ZAP70/BTN2A2/LEP/IRS2/IL6ST/ZP4/IL21/TNFSF18/FADD/HLA-G/FOXP3/TNFRSF1B/CORO1A/CLC/CD40LG/MZB1/IL7/RC3H2/AZI2/EBI3/RAC2/NCK1/IFNB1/FCRL3/FLT3/PNP/IGF1/IL12A/SOX11/IRF1/TNFAIP3/CD4/CD3E/CEBPB/LST1/FCGR2B/CD6/TNFSF14/GPR183/CLECL1/LGALS9C/CR2/KITLG/TNFSF4/LYN/SPN/CD28/CLCF1/ENPP3/IL15/SLC11A1/PIK3CG/PLA2G2D/TNFSF8/CCL5/LILRB1/BTK/IL27/IF…
GO_LYMPHOCYTE_DIFFERENTIATION	GO_LYMPHOCYTE_DIFFERENTIATION	347	-0.474227	-2.0476	1e-10	1.1e-08	8.82e-09	3948	tags=43%, list=20%, signal=35%	IL18/MFNG/IL12B/FZD7/BCL2/CD79A/LEPR/DNAJB9/HDAC4/CD83/TCF7/FZD8/NHEJ1/MALT1/ZAP70/BTN2A2/GAS6/LEP/RELB/FADD/AICDA/HLA-G/RORA/FZD9/FOXP3/EGR3/LOXL3/ADAM17/CYLD/DUSP10/CD40LG/IL7/RC3H2/STAT3/BAK1/IL11/CD27/GLI2/CD3D/IFNB1/FCRL3/FLT3/SOCS1/PIK3R6/PNP/LRRC8A/PRDM1/IL12A/MMP14/VAV1/CCR6/LY9/PRKDC/RAG1/LCK/ITGB1/IRF1/NOTCH2/IRF4/CD4/LGALS1/CAMK4/IL18R1/CD3E/TNFRSF18/FCGR2B/SFRP1/GPR183/BCL11B/PTPRJ/GL…
GO_LYMPHOCYTE_MEDIATED_IMMUNITY	GO_LYMPHOCYTE_MEDIATED_IMMUNITY	244	-0.543474	-2.25971	1e-10	1.1e-08	8.82e-09	3245	tags=43%, list=16%, signal=36%	FADD/AICDA/HLA-G/BTN3A2/FOXP3/TNFRSF1B/CD1B/PVR/CORO1A/CLC/CD40LG/C4A/MSH6/CFI/CD27/GCNT3/IRF7/WAS/IFNB1/BTN3A3/PIK3R6/FCER2/C1S/CTSC/IL12A/CLNK/SLAMF7/VAV1/CCR6/TGFB1/EXO1/IL18R1/ULBP1/RAB27A/GZMM/KIR3DL1/MICB/LTA/ULBP3/FCGR2B/SH2D1B/SH2D1A/C4B/IGLL5/KLRC4-KLRK1/CR2/C1R/TNFSF4/CD28/CLCF1/TNF/C2/FGL2/RASGRP1/SLC11A1/ULBP2/SLA2/IL18RAP/LILRB1/BTK/SLAMF6/CD74/SASH3/B2M/MYO1G/HLA-F/TBX21/SERPINB9/NC…
GO_MYELOID_LEUKOCYTE_MIGRATION	GO_MYELOID_LEUKOCYTE_MIGRATION	198	-0.607428	-2.47284	1e-10	1.1e-08	8.82e-09	2168	tags=45%, list=11%, signal=40%	VEGFC/PGF/IL1F10/PF4/THBS4/RAC2/CCL2/XCL2/MMP14/VAV1/CD47/CCL25/PF4V1/PLA2G7/STAP1/CHGA/THBS1/CD200R1/XG/CALCA/CCL3L3/SCG2/SLIT2/CXCL12/PDE4B/CCL11/S100A12/LYN/IL36RN/PIK3CG/TGFB2/CCL5/SERPINE1/CD74/CSF1/IL36G/CCR1/PTPRO/P2RY12/CXCR1/PIK3CD/MPP1/PPBP/AIF1/MCOLN2/NCKAP1L/C5AR1/TREM2/CD177/CMKLR1/CCL23/SFTPD/CD300A/CCR2/FCER1G/CCL13/CCL20/SLAMF8/CXCL2/CCL8/CCL21/C5AR2/SIRPA/ITGB2/CXCL8/IL6/ANXA1/CC…
GO_NEGATIVE_REGULATION_OF_CYTOKINE_PRODUCTION	GO_NEGATIVE_REGULATION_OF_CYTOKINE_PRODUCTION	262	-0.506543	-2.11871	1e-10	1.1e-08	8.82e-09	2415	tags=34%, list=12%, signal=31%	NMI/NLRP7/IFNB1/SYT11/IGF1/IRAK3/IL12A/TGFB1/HOMER2/KLF4/SLAMF1/TNFAIP3/THBS1/CARD16/GATA6/CD200R1/ABCD2/FCGR2B/POMC/FFAR4/LTF/TWIST1/TGFB3/SRGN/LGALS9C/TNFSF4/NLRC5/TNF/IL36RN/CLEC4A/AXL/IFNL1/DDX58/SLC11A1/TGFB2/LILRB1/BTK/TIGIT/UBE2L6/HDAC9/HLA-F/TBX21/TYROBP/IL27RA/CD33/PTPN22/IL10/IL1R2/INHBA/ADIPOQ/PTPRC/IFIH1/BST2/GBP1/NCKAP1L/NAV3/TREM2/CARD18/CMKLR1/SFTPD/CDH3/PRNP/SERPINB1/MMP8/WNT11/C5…
GO_NEGATIVE_REGULATION_OF_IMMUNE_SYSTEM_PROCESS	GO_NEGATIVE_REGULATION_OF_IMMUNE_SYSTEM_PROCESS	430	-0.492068	-2.16601	1e-10	1.1e-08	8.82e-09	2444	tags=34%, list=12%, signal=31%	PF4/NMI/IFNB1/FCRL3/SYT11/SOCS1/TMEM176A/CCL2/IRAK3/CLNK/CD47/CCL25/TGFB1/FER/PRKDC/STAP1/NCAPG2/SOX11/IRF1/TNFAIP3/IRF4/THBS1/TLR3/NLRP6/CD200R1/MFHAS1/CEBPB/LY96/LST1/MICB/TMEM176B/UBASH3A/FSTL3/ADTRP/CCL28/RAB7B/FCGR2B/LILRB3/SLIT2/GPR171/SFRP1/TNFAIP8L2/COL3A1/CXCL12/CD68/LTF/TGFB3/LGALS9C/PTPRJ/GLI3/KLRC4-KLRK1/KITLG/TNFSF4/LYN/SPN/DTX1/TICAM2/NLRC5/TNF/PADI2/ENPP3/GPR55/LDLR/FGL2/AXL/IFNL1/…
GO_NEUTROPHIL_MIGRATION	GO_NEUTROPHIL_MIGRATION	113	-0.647882	-2.4568	1e-10	1.1e-08	8.82e-09	2492	tags=51%, list=13%, signal=45%	IL1F10/PF4/THBS4/RAC2/CCL2/XCL2/VAV1/CCL25/PF4V1/XG/CCL3L3/SLIT2/PDE4B/CCL11/S100A12/IL36RN/PIK3CG/TGFB2/CCL5/CD74/IL36G/CXCR1/PIK3CD/MPP1/PPBP/MCOLN2/NCKAP1L/C5AR1/CD177/CCL23/FCER1G/CCL13/CCL20/SLAMF8/CXCL2/CCL8/CCL21/C5AR2/ITGB2/CXCL8/CCL26/CCL3/CXCL13/CCL24/C3AR1/CCL4/CXCL3/CXCL10/CXCL11/CCL7/CCL18/CXCL1/CXCL9/CXCL6/S100A9/S100A8/SAA1/CXCL5
GO_PHAGOCYTOSIS	GO_PHAGOCYTOSIS	253	-0.563335	-2.36699	1e-10	1.1e-08	8.82e-09	2488	tags=39%, list=13%, signal=34%	ITGAV/MYO7A/RAC2/NCK1/WAS/ACTG1/SYT11/CCL2/ITGAL/VAV1/CD47/TUB/STAP1/SLAMF1/MYH2/ITGB1/LRP1/WIPF1/THBS1/CD36/FCN1/RAB27A/PRKCG/CORO1C/RAB7B/FCGR2B/GULP1/SIRPG/ICAM3/MYO10/SPON2/C4B/IGLL5/PTPRJ/CD3G/ACTB/LYN/BIN2/TICAM2/TNF/LDLR/C2/AXL/WIPF3/IL15/SLC11A1/ADORA1/TXNDC5/MEGF10/IL2RG/TLR2/MYO1G/ICAM5/ITGB3/CD300LF/P2RX7/TYROBP/ITGA2/RAB31/TGM2/ADIPOQ/PTPRC/COLEC12/IL2RB/AIF1/C3/SIRPB1/NCKAP1L/TREM2/P…
GO_POSITIVE_REGULATION_OF_CELL_ACTIVATION	GO_POSITIVE_REGULATION_OF_CELL_ACTIVATION	312	-0.508353	-2.16942	1e-10	1.1e-08	8.82e-09	2544	tags=37%, list=13%, signal=32%	CD27/GLI2/EBI3/NCK1/FCRL3/GRAP2/SOCS1/PIK3R6/PNP/IGF1/CCL2/CTSC/IL12A/MMP14/VAV1/CD5/CD47/EFNB2/TGFB1/STAP1/RAG1/LCK/CD4/THBS1/LGALS1/PAK3/CD3E/CD6/TNFSF14/PDPN/GPR183/CLECL1/SIRPG/IGLL5/GLI3/KLRC4-KLRK1/TNFSF4/LYN/CD28/CLCF1/LRRK2/CD2/STXBP1/BTLA/RASGRP1/AXL/IL15/CCL5/LILRB1/BTK/CD74/ADA/CAV1/SASH3/HLA-F/PTAFR/HLA-DPB1/TBX21/TYROBP/IL10/ADORA2B/CTLA4/RHOH/CD226/PTPRC/RUNX3/AIF1/SPTA1/SIRPB1/TNFS…
GO_POSITIVE_REGULATION_OF_CELL_ADHESION	GO_POSITIVE_REGULATION_OF_CELL_ADHESION	388	-0.482433	-2.10822	1e-10	1.1e-08	8.82e-09	3540	tags=41%, list=18%, signal=35%	MALT1/ITGA3/ZAP70/BTN2A2/LEP/KIFAP3/IL6ST/ZP4/IL21/TNFSF18/FADD/EMILIN1/HLA-G/IQGAP1/NID1/FOXP3/FOXC2/NPNT/EGR3/JAK2/CYLD/FBLN2/APBB1IP/CORO1A/DUSP10/CD40LG/RET/IL7/TPM1/CD27/GLI2/EBI3/ITGAV/RNASE10/NCK1/ITGA6/VIT/GRAP2/SOCS1/PIK3R6/PNP/CEACAM6/IGF1/CCL2/CYTH3/IL12A/VAV1/CD5/ADAM9/CD47/EFNB2/CCL25/CASS4/NRP1/CSPG5/MAP4K4/RAG1/LCK/OLFM4/CD4/LGALS1/CD36/ILK/PAK3/CD3E/FSTL3/CCL28/MYADM/TNFRSF18/IRAK…
GO_POSITIVE_REGULATION_OF_CELL_CELL_ADHESION	GO_POSITIVE_REGULATION_OF_CELL_CELL_ADHESION	251	-0.505497	-2.11474	1e-10	1.1e-08	8.82e-09	2544	tags=45%, list=13%, signal=40%	MALT1/ZAP70/BTN2A2/LEP/KIFAP3/IL6ST/ZP4/IL21/FADD/HLA-G/FOXP3/EGR3/CYLD/CORO1A/DUSP10/CD40LG/IL7/CD27/GLI2/EBI3/RNASE10/NCK1/ITGA6/GRAP2/SOCS1/PIK3R6/PNP/CEACAM6/IGF1/CCL2/IL12A/VAV1/CD5/CD47/EFNB2/RAG1/LCK/CD4/LGALS1/PAK3/CD3E/FSTL3/IRAK1/CD6/TNFSF14/PDPN/CLECL1/SIRPG/MYO10/GLI3/KLRC4-KLRK1/TNFSF4/LYN/CD28/TNF/BTLA/RASGRP1/IL15/MEGF10/CCL5/LILRB1/CD74/ADA/CAV1/SASH3/PTAFR/ITGA4/HLA-DPB1/GCNT2/IL…
GO_POSITIVE_REGULATION_OF_CYTOKINE_PRODUCTION	GO_POSITIVE_REGULATION_OF_CYTOKINE_PRODUCTION	448	-0.532701	-2.34097	1e-10	1.1e-08	8.82e-09	3808	tags=42%, list=19%, signal=34%	ZP3/POLR3D/EIF2AK2/CHUK/ADCYAP1/CD83/IL33/IL36A/CCL1/FFAR2/ISL1/ORM1/CLEC9A/MALT1/LURAP1/LEP/IL26/APP/IL6ST/TRIM16/TLR7/IL21/BRCA1/HGF/IL6R/FADD/MAPK14/HLA-G/RORA/NFKB1/FOXP3/DRD2/JAK2/ADAM17/CD244/NLRP2/CD40LG/IL7/STAT3/EBI3/FFAR3/IL1F10/PF4/IRF7/NLRP7/HEG1/CYP1B1/DDX21/IL12A/CLNK/GAPDH/TGFB1/LY9/HIF1A/PRKDC/IRF1/LRP1/IRF4/CD4/THBS1/CD36/FCN1/IL18R1/TLR3/PYHIN1/CD3E/CEBPB/LY96/LTA/RAB7B/IRAK1/CD…
GO_POSITIVE_REGULATION_OF_DEFENSE_RESPONSE	GO_POSITIVE_REGULATION_OF_DEFENSE_RESPONSE	478	-0.495662	-2.19188	1e-10	1.1e-08	8.82e-09	3371	tags=35%, list=17%, signal=30%	MAP3K1/RELB/IL6ST/TLR7/NLRC4/NR1D1/IL21/IKBKG/FADD/NRAS/HLA-G/PJA2/OTULIN/NFKB1/UBQLN1/TRAF3/JAK2/NUPR1/PVR/CYLD/PSMD1/GJA1/MUC5B/LILRA4/PSMA6/DMBT1/FFAR3/MUC13/IRF7/IFNB1/SNCA/FCRL3/F12/PSMB8/PSMD2/CTSC/IRAK3/IL12A/CLNK/VAV1/CD47/PLA2G7/MUC4/PRKDC/STAP1/CLEC10A/PSMC1/IRF1/TNFAIP3/IRF4/CD36/FCN1/TLR3/NLRP6/PYHIN1/PAK3/MFHAS1/CEBPB/LY96/COCH/LTA/RAB7B/IRAK1/PARP9/CD6/CLEC4C/SH2D1B/ICAM3/SH2D1A/LTF…
GO_POSITIVE_REGULATION_OF_IMMUNE_EFFECTOR_PROCESS	GO_POSITIVE_REGULATION_OF_IMMUNE_EFFECTOR_PROCESS	202	-0.542586	-2.21995	1e-10	1.1e-08	8.82e-09	4117	tags=46%, list=21%, signal=37%	F2RL1/MICA/RIF1/IL18/HLA-E/IL12B/MYO18A/EXOSC3/ZP3/IL33/FFAR2/MALT1/MAD2L2/IL13RA2/IL21/RAPGEF1/FADD/MAPK14/HLA-G/C12orf4/FOXP3/CD1B/PVR/CD244/MZB1/FFAR3/RAC2/DDX21/FCER2/IL12A/CLNK/VAV1/TGFB1/FER/CD36/IL18R1/MICB/LTA/SH2D1B/SPON2/SH2D1A/PTPRJ/KLRC4-KLRK1/TNFSF4/LYN/CD28/CLCF1/TNF/ENPP3/STXBP1/RASGRP1/DDX58/IL18RAP/LILRB1/BTK/SCIMP/SLAMF6/CD74/SASH3/B2M/HLA-F/PTAFR/TBX21/NCR3/P2RX7/ADORA2B/CD226/…
GO_POSITIVE_REGULATION_OF_INTERLEUKIN_6_PRODUCTION	GO_POSITIVE_REGULATION_OF_INTERLEUKIN_6_PRODUCTION	92	-0.636593	-2.34596	1e-10	1.1e-08	8.82e-09	1825	tags=39%, list=9%, signal=36%	CD36/TLR3/RAB7B/SPON2/TWIST1/LGALS9C/TNFSF4/TNF/IL36RN/DDX58/SCIMP/CD74/TLR2/IL36G/PTAFR/P2RX7/TYROBP/ADORA2B/IFIH1/NLRP10/AIF1/LILRA2/CLEC7A/FCER1G/MMP8/LILRB2/IL6/LGALS9B/IL1RAP/TLR6/NOD2/LILRA5/EREG/TLR1/PAEP/TLR8
GO_POSITIVE_REGULATION_OF_LEUKOCYTE_CELL_CELL_ADHESION	GO_POSITIVE_REGULATION_OF_LEUKOCYTE_CELL_CELL_ADHESION	213	-0.534438	-2.19672	1e-10	1.1e-08	8.82e-09	3540	tags=47%, list=18%, signal=39%	MALT1/ZAP70/BTN2A2/LEP/IL6ST/ZP4/IL21/FADD/HLA-G/FOXP3/EGR3/CYLD/CORO1A/DUSP10/CD40LG/IL7/CD27/GLI2/EBI3/NCK1/GRAP2/SOCS1/PIK3R6/PNP/IGF1/CCL2/IL12A/VAV1/CD5/CD47/EFNB2/RAG1/LCK/CD4/LGALS1/PAK3/CD3E/IRAK1/CD6/TNFSF14/CLECL1/SIRPG/GLI3/KLRC4-KLRK1/TNFSF4/LYN/CD28/TNF/BTLA/RASGRP1/IL15/CCL5/LILRB1/CD74/ADA/CAV1/SASH3/PTAFR/ITGA4/HLA-DPB1/CTLA4/RHOH/PTPRC/RUNX3/AIF1/SPTA1/SIRPB1/TNFSF9/TNFSF13B/NCKA…
GO_POSITIVE_REGULATION_OF_RESPONSE_TO_BIOTIC_STIMULUS	GO_POSITIVE_REGULATION_OF_RESPONSE_TO_BIOTIC_STIMULUS	378	-0.520789	-2.2756	1e-10	1.1e-08	8.82e-09	3554	tags=36%, list=18%, signal=30%	TNIP1/MALT1/S100A14/PLSCR1/CTSK/MAP3K1/RELB/TLR7/NLRC4/NR1D1/IL21/IKBKG/FADD/NRAS/HLA-G/PJA2/OTULIN/NFKB1/UBQLN1/TRAF3/PVR/CYLD/PSMD1/MUC5B/LILRA4/PSMA6/DMBT1/MUC13/IRF7/IFNB1/FCRL3/PSMB8/PSMD2/IRAK3/IL12A/CLNK/VAV1/MUC4/PRKDC/CLEC10A/PSMC1/IRF1/TNFAIP3/IRF4/CD36/FCN1/TLR3/NLRP6/PYHIN1/PAK3/MFHAS1/LY96/COCH/RAB7B/IRAK1/PARP9/CLEC4C/SH2D1B/ICAM3/SH2D1A/LTF/CTSL/OPTN/KLRC4-KLRK1/LYN/CTSB/TICAM2/NLR…
GO_REGULATION_OF_CELL_CELL_ADHESION	GO_REGULATION_OF_CELL_CELL_ADHESION	392	-0.477515	-2.09294	1e-10	1.1e-08	8.82e-09	2544	tags=36%, list=13%, signal=32%	CD27/GLI2/EBI3/SH2B3/RNASE10/EPHB3/CELSR2/C1QTNF1/NCK1/ITGA6/IFNB1/GRAP2/SOCS1/PIK3R6/PNP/CEACAM6/IGF1/PCDH8/CCL2/IL12A/VAV1/CD5/CD47/EFNB2/CCL25/TGFB1/KLF4/MDGA1/RAG1/LCK/IRF1/CD4/LGALS1/FERMT3/PAK3/CD3E/CEBPB/FSTL3/ADTRP/CCL28/MYADM/IRAK1/FCGR2B/CD6/TNFSF14/PDPN/TNFAIP8L2/CXCL12/CLECL1/SIRPG/MYO10/LGALS9C/GLI3/KLRC4-KLRK1/TNFSF4/LYN/SPN/DTX1/CD28/TNF/BTLA/FGL2/RASGRP1/IFNL1/IL15/MEGF10/PLA2G2D/…
GO_REGULATION_OF_CELL_KILLING	GO_REGULATION_OF_CELL_KILLING	92	-0.651848	-2.40218	1e-10	1.1e-08	8.82e-09	2275	tags=47%, list=12%, signal=42%	PIK3R6/CFH/FCER2/IL12A/VAV1/GAPDH/STAP1/CD5L/MICB/DNASE1L3/FCGR2B/SH2D1A/KLRC4-KLRK1/RASGRP1/NOS2/IL18RAP/LILRB1/SLAMF6/HLA-F/CR1L/SERPINB9/NCR3/P2RX7/TYROBP/CD226/PTPRC/IL12RB1/CLEC7A/CRTAM/ITGAM/LAG3/HAVCR2/NCR1/ICAM1/IL7R/PGLYRP4/PRF1/IFNG/CXCL6/PGLYRP3/KIR2DL4/SERPINB4/KRT6A
GO_REGULATION_OF_HEMOPOIESIS	GO_REGULATION_OF_HEMOPOIESIS	435	-0.421156	-1.85245	1e-10	1.1e-08	8.82e-09	2768	tags=29%, list=14%, signal=26%	DUSP10/CD101/IL7/RC3H2/STAT3/PSMA6/CD27/GLI2/PF4/IRF7/IL20/IFNB1/FCRL3/PSMB8/SOCS1/PIK3R6/PNP/TMEM176A/CA2/PSMD2/PRKCB/PRDM1/IL12A/MMP14/TGFB1/TP73/HIF1A/NCAPG2/RAG1/PSMC1/IRF1/NOTCH2/IRF4/CD4/THBS1/CAMK4/SLC9B2/TLR3/KLF10/MITF/CEBPB/TMEM176B/FSTL3/RAB7B/TRIM58/TNFRSF18/FCGR2B/LILRB3/GPR171/SFRP1/LTF/CSF2/GLI3/KITLG/TNFSF4/LYN/DTX1/CD28/TNF/CD2/GPR55/FGL2/RASGRP1/AXL/IFNL1/IL15/MAFB/EVI2B/SPI1/GP…
GO_REGULATION_OF_IMMUNE_EFFECTOR_PROCESS	GO_REGULATION_OF_IMMUNE_EFFECTOR_PROCESS	376	-0.537068	-2.34705	1e-10	1.1e-08	8.82e-09	3309	tags=40%, list=17%, signal=34%	IL21/RAPGEF1/FADD/MAPK14/HLA-G/CD59/C12orf4/FOXP3/TNFRSF1B/LOXL3/CD1B/TRAF3/PVR/CD244/CLC/PROS1/DUSP10/RNF26/CD40LG/MZB1/C4A/RC3H2/CFI/FFAR3/DTX3L/RAC2/WAS/IFNB1/FCRL3/PIK3R6/CFH/DDX21/FCER2/C1S/IRAK3/IL12A/CLNK/VAV1/CD47/TGFB1/FER/PRKDC/TNFAIP3/IRF4/CD36/CD5L/IL18R1/TLR3/MICB/LTA/DNASE1L3/PARP9/FCGR2B/SH2D1B/SPON2/SH2D1A/C4B/TGFB3/PTPRJ/KLRC4-KLRK1/CR2/C1R/TNFSF4/LYN/CD28/CLCF1/TNF/ENPP3/STXBP1/…
GO_REGULATION_OF_INFLAMMATORY_RESPONSE	GO_REGULATION_OF_INFLAMMATORY_RESPONSE	326	-0.467564	-2.00386	1e-10	1.1e-08	8.82e-09	3976	tags=43%, list=20%, signal=35%	CNR2/IL1RL1/NLRC3/IL18/CASP4/HLA-E/IL12B/TNFRSF1A/ZP3/ADCYAP1/IL33/CCL1/FFAR2/ISL1/ZYX/TNIP1/LEP/CMA1/IL6ST/NFE2L1/TLR7/NR1D1/IL21/HGF/MAPK14/RORA/OTULIN/NFKB1/FOXP3/TNFRSF1B/JAK2/NUPR1/CYLD/SOCS3/DUSP10/PER1/GGT1/PSMA6/ACP5/FFAR3/NLRP7/IL20/SNCA/SYT11/F12/PTGIS/IGF1/CTSC/CD47/PLA2G7/KLF4/PBK/STAP1/TNFAIP3/APOE/TLR3/NLRP6/CD200R1/MFHAS1/CEBPB/LTA/ABCD2/DNASE1L3/FCGR2B/CD6/FFAR4/TNFAIP8L2/ACE2/S10…
GO_REGULATION_OF_LEUKOCYTE_MEDIATED_IMMUNITY	GO_REGULATION_OF_LEUKOCYTE_MEDIATED_IMMUNITY	191	-0.550762	-2.23482	1e-10	1.1e-08	8.82e-09	2394	tags=37%, list=12%, signal=33%	RAC2/WAS/IFNB1/PIK3R6/DDX21/FCER2/IL12A/CLNK/VAV1/TGFB1/FER/IL18R1/TLR3/MICB/LTA/DNASE1L3/FCGR2B/SH2D1B/SH2D1A/KLRC4-KLRK1/TNFSF4/LYN/CD28/CLCF1/TNF/STXBP1/RASGRP1/DDX58/IL18RAP/LILRB1/BTK/SCIMP/SLAMF6/SASH3/B2M/HLA-F/PTAFR/TBX21/SERPINB9/NCR3/P2RX7/IL27RA/IL10/ADORA2B/CD226/PTPRC/C3/BST2/IL12RB1/CR1/CD177/CD300A/RSAD2/CCR2/FCER1G/CRTAM/ITGAM/LAG3/ITGB2/NLRP3/HAVCR2/CD84/IL6/NCR1/IL7R/IL20RB/NOD2…
GO_REGULATION_OF_LYMPHOCYTE_ACTIVATION	GO_REGULATION_OF_LYMPHOCYTE_ACTIVATION	412	-0.491424	-2.15838	1e-10	1.1e-08	8.82e-09	2768	tags=36%, list=14%, signal=32%	DUSP10/DUSP3/CD40LG/MZB1/IL7/RC3H2/CD27/GLI2/EBI3/RAC2/NCK1/IFNB1/FCRL3/GRAP2/SOCS1/PIK3R6/PNP/IGF1/CCL2/PRDM1/IL12A/CLNK/MMP14/VAV1/CD5/CD47/EFNB2/TGFB1/RAG1/LCK/SOX11/IRF1/TNFAIP3/IRF4/CD4/LGALS1/CAMK4/PAK3/CD3E/CEBPB/LST1/TNFRSF18/FCGR2B/CD6/TNFSF14/SFRP1/TNFAIP8L2/GPR183/CLECL1/SIRPG/IGLL5/LGALS9C/GLI3/KLRC4-KLRK1/TNFSF4/LYN/SPN/SIT1/DTX1/CD28/CLCF1/CD2/BTLA/FGL2/RASGRP1/AXL/IFNL1/IL15/PLA2G2…
GO_REGULATION_OF_RESPONSE_TO_BIOTIC_STIMULUS	GO_REGULATION_OF_RESPONSE_TO_BIOTIC_STIMULUS	495	-0.516831	-2.29654	1e-10	1.1e-08	8.82e-09	3554	tags=36%, list=18%, signal=31%	TNIP1/MALT1/S100A14/PLSCR1/LEP/CTSK/HTRA1/MAP3K1/RELB/TLR7/NLRC4/NR1D1/IL21/IKBKG/FADD/NRAS/HLA-G/PJA2/OTULIN/PARP14/NFKB1/UBQLN1/PTPN1/DRD2/TRAF3/JAK2/PVR/CYLD/PSMD1/ERAP1/SOCS3/DUSP10/MUC5B/RNF26/LILRA4/PSMA6/DMBT1/MUC13/NMI/IRF7/DTX3L/IFNB1/FCRL3/SYT11/PSMB8/SOCS1/PIK3R6/PSMD2/IRAK3/IL12A/CLNK/VAV1/SIGLEC11/MUC4/PRKDC/CLEC10A/PSMC1/IRF1/TNFAIP3/IRF4/APOE/CARD16/CD36/FCN1/TLR3/NLRP6/PYHIN1/PAK3…
GO_REGULATION_OF_T_CELL_ACTIVATION	GO_REGULATION_OF_T_CELL_ACTIVATION	309	-0.501	-2.13068	1e-10	1.1e-08	8.82e-09	3346	tags=43%, list=17%, signal=37%	IL6ST/ZP4/IL21/TNFSF18/FADD/HLA-G/FOXP3/TNFRSF1B/EGR3/LOXL3/CYLD/CORO1A/CLC/DUSP10/DUSP3/CD40LG/IL7/RC3H2/CD27/GLI2/EBI3/RAC2/NCK1/IFNB1/GRAP2/SOCS1/PIK3R6/PNP/IGF1/CCL2/PRDM1/IL12A/VAV1/CD5/CD47/EFNB2/RAG1/LCK/IRF1/IRF4/CD4/LGALS1/CAMK4/PAK3/CD3E/CEBPB/TNFRSF18/FCGR2B/CD6/TNFSF14/TNFAIP8L2/CLECL1/SIRPG/LGALS9C/GLI3/KLRC4-KLRK1/TNFSF4/LYN/SPN/SIT1/DTX1/CD28/CD2/BTLA/FGL2/RASGRP1/IFNL1/IL15/PLA2G2…
GO_RESPONSE_TO_INTERFERON_GAMMA	GO_RESPONSE_TO_INTERFERON_GAMMA	191	-0.555965	-2.25593	1e-10	1.1e-08	8.82e-09	2420	tags=47%, list=12%, signal=42%	HLA-G/CLDN1/CAMK2B/PARP14/RAB43/IFITM2/JAK2/KYNU/SOCS3/CDC42EP4/OAS3/NMI/IRF7/WAS/SNCA/ACTG1/SOCS1/GBP4/CCL2/XCL2/GAPDH/CD47/CCL25/HLA-DQB2/SLC30A8/IRF1/CXCL16/IRF4/TLR3/IFI30/OASL/CIITA/CCL3L3/RAB7B/PARP9/OAS2/HLA-DQA2/CCL11/NLRC5/STXBP1/SLC11A1/NCAM1/NOS2/CCL5/TRIM22/B2M/TLR2/HLA-F/PTAFR/IFITM3/HLA-DPB1/AIF1/IFITM1/BST2/GBP1/IL12RB1/STAT1/IRF8/CCL23/CASP1/GBP6/CAMK2A/CCL13/CCL20/HLA-DQB1/CCL8/C…
GO_RESPONSE_TO_MOLECULE_OF_BACTERIAL_ORIGIN	GO_RESPONSE_TO_MOLECULE_OF_BACTERIAL_ORIGIN	337	-0.467702	-2.0182	1e-10	1.1e-08	8.82e-09	3355	tags=39%, list=17%, signal=33%	CPS1/VIM/TFPI/CDC73/NR1D1/GPR31/MAPK14/AICDA/TIMP4/HAMP/LCN2/CLDN1/SSC5D/NFKB1/TNFRSF1B/LITAF/JAK2/ADAM17/DUSP10/GJA1/VDR/GGT1/BPI/ACP5/BDKRB1/IL1F10/PF4/NLRP7/SNCA/CCL2/IRAK3/IL12A/ADAM9/TGFB1/FER/PF4V1/GNG12/CDK4/CSF2RB/STAP1/CMPK2/TNFAIP3/CARD16/CD36/CEBPB/LY96/MPO/LTA/IRAK1/FCGR2B/CD6/PPARGC1A/CD68/PDE4B/SPON2/LTF/C4B/CSF2/CAPN2/KLRC4-KLRK1/TNFSF4/LYN/TICAM2/TNF/IL36RN/GFI1/AXL/LY86/SLC11A1/A…
GO_RESPONSE_TO_VIRUS	GO_RESPONSE_TO_VIRUS	312	-0.50052	-2.13599	1e-10	1.1e-08	8.82e-09	4181	tags=38%, list=21%, signal=31%	AZU1/PML/BNIP3/F2RL1/TRIM44/MICA/G3BP1/PIM2/IL12B/BCL2/TTC4/PENK/ODC1/ADAR/POLR3D/EIF2AK2/CHUK/IL33/ZC3HAV1/PLSCR1/HTRA1/TLR7/IKBKG/FADD/MAPK14/AICDA/LCN2/FOXP3/IFITM2/TRAF3/RNF26/FOSL1/CCT5/DMBT1/IFIT1B/DDIT4/OAS3/IRF7/DTX3L/IFNB1/DDX21/IRAK3/IL12A/IFIT5/IFNL2/HMGA1/IRF1/TNFAIP3/TLR3/IFNL3/BATF3/OASL/MICB/ENO1/PARP9/OAS2/SLFN13/CXCL12/SPON2/CCL11/TNFSF4/NLRC5/TNF/MX1/FGL2/IFNL1/IL15/DDX58/POLR3G…
GO_SECRETORY_GRANULE_MEMBRANE	GO_SECRETORY_GRANULE_MEMBRANE	289	-0.487936	-2.0642	1e-10	1.1e-08	8.82e-09	3339	tags=39%, list=17%, signal=33%	DSG1/P2RX1/SYT1/NRAS/CD59/RND2/DBH/IQGAP1/TNFRSF1B/RAB37/RAP2B/RAB3D/STOM/CHRNB4/ATP8B3/DMBT1/KCNAB2/IGF2R/ITGAV/CKAP4/SNCA/DIAPH1/PSAP/MMP25/CEACAM6/PLD1/SERPINA5/CPE/ITGAL/CD47/ANPEP/SLC30A8/ATP8B4/IQGAP2/ITPR3/MME/CD36/SCG3/RAB27A/LAMP2/ITPR2/ITGAX/SLC2A3/LILRB3/CD68/CLEC4C/SLC2A5/MOXD1/PTPRJ/CAV2/PAM/ATP11A/LAMP3/TICAM2/GLIPR1/MGAM/SLC11A1/PCDH7/DEGS1/SNAP25/CAV1/TLR2/RHOF/PTAFR/LAIR1/ITGB3/P…
GO_SIDE_OF_MEMBRANE	GO_SIDE_OF_MEMBRANE	497	-0.451067	-2.0054	1e-10	1.1e-08	8.82e-09	3412	tags=38%, list=17%, signal=32%	GNG10/NRCAM/IL13RA2/TRPM8/IL6ST/WNT2/DSG1/P2RX1/GNGT1/IL6R/RGS2/HLA-G/BTN3A2/CD59/ANTXR1/IQGAP1/EEF1A1/RTN4RL2/LITAF/GHR/CEACAM5/PTPN1/CD1B/TRAF3/DNAJA1/CYLD/IL13RA1/CD244/KCNIP1/CISD1/CD40LG/CDIP1/MFGE8/DMBT1/SSC4D/FERMT2/KCNAB2/CD27/EBI3/ITGAV/CD3D/LIFR/ANTXR2/ITGA6/AKAP5/HEG1/ESYT3/BTN3A3/PLEKHA4/FCER2/SERPINA5/CYTH3/CD5/ADAM9/CCR6/ANPEP/HLA-DQB2/FER/GNGT2/GNG12/DTNA/GNA12/CXCR5/RASA3/PTP4A1/L…
GO_SKIN_DEVELOPMENT	GO_SKIN_DEVELOPMENT	412	-0.458837	-2.01526	1e-10	1.1e-08	8.82e-09	1882	tags=30%, list=10%, signal=27%	KRT77/WNT10A/KRT71/LCE5A/ALX4/SLITRK5/SGPP1/PKP2/LCE1C/KRT76/VDR/SFN/MET/COMP/KRT27/DSG2/ITGA6/IL20/LOR/GJB3/PSAP/SNAI1/FOXE1/KRT72/ADAM9/LCE3A/CELSR1/WNT10B/KRTAP2-3/SPRR4/TGM3/KRT84/LIPK/KRT78/COL5A1/ACER1/PAX6/KRT17/HRNR/RPTN/KRT2/COL3A1/KRT74/COL5A3/DHCR24/CTSL/KRT85/COL5A2/BCL11B/MYO5A/RYR1/COL1A2/TNF/SOSTDC1/PALLD/LIPN/KRT38/TGFB2/TGM5/KRT31/TNFRSF19/LCE3E/COL1A1/ADAMTS2/EGFR/KRT39/ITGA2/IN…
GO_TERTIARY_GRANULE	GO_TERTIARY_GRANULE	160	-0.551966	-2.19151	1e-10	1.1e-08	8.82e-09	2357	tags=36%, list=12%, signal=32%	DIAPH1/PLD1/GGH/CD47/ATP8B4/OLFM4/TIMP2/LAMP2/ITGAX/SLC2A3/CLEC4C/LTF/ATP11A/MGAM/SLC11A1/SNAP25/B2M/PTAFR/LAIR1/PLAU/CD33/SIGLEC14/LYZ/PGM1/OLR1/GPR84/CD53/SERPINB10/PPBP/NCKAP1L/CDA/CR1/CD177/CD300A/SERPINB12/FCER1G/FCAR/OSCAR/ITGAM/MMP8/FOLR3/DSC1/SIRPA/ITGB2/LILRB2/DSP/PKP1/CLEC4D/TNFAIP6/MCEMP1/CLEC5A/CYBB/PTX3/MMP9/CXCL1/FPR2/FPR1
GO_TUMOR_NECROSIS_FACTOR_SUPERFAMILY_CYTOKINE_PRODUCTION	GO_TUMOR_NECROSIS_FACTOR_SUPERFAMILY_CYTOKINE_PRODUCTION	150	-0.567904	-2.23415	1e-10	1.1e-08	8.82e-09	2710	tags=39%, list=14%, signal=34%	LILRA4/AZI2/BPI/ACP5/PF4/SYT11/IGF1/IRAK3/CD47/SLAMF1/TNFAIP3/THBS1/CD36/TLR3/LY96/TMEM106A/POMC/SPON2/LTF/TWIST1/PTPRJ/TNFRSF8/SPN/LRRK2/CD2/CLEC4A/RASGRP1/AXL/DDX58/LILRB1/SASH3/TLR2/PTAFR/TYROBP/IL27RA/CD33/PTPN22/IL10/ADIPOQ/PTPRC/IFIH1/TREM2/LILRA2/CD86/CLEC7A/CCR2/FCER1G/MMP8/C5AR2/SIRPA/HAVCR2/CD14/CCL3/NOD2/CD274/LILRA5/IFNG/CYBB/TLR1
GO_T_CELL_ACTIVATION	GO_T_CELL_ACTIVATION	458	-0.488706	-2.15752	1e-10	1.1e-08	8.82e-09	3348	tags=40%, list=17%, signal=34%	RELB/IL6ST/ZP4/IL21/TNFSF18/FADD/HLA-G/RORA/FOXP3/TNFRSF1B/EGR3/LOXL3/ADAM17/CYLD/APBB1IP/CORO1A/CLC/DUSP10/DUSP3/CD40LG/IL7/RC3H2/STAT3/AZI2/CD27/GLI2/EBI3/CD3D/RAC2/NCK1/WAS/IFNB1/GRAP2/SOCS1/PIK3R6/PNP/IGF1/CCL2/ITGAL/PRDM1/IL12A/VAV1/CD5/CCR6/CD47/EFNB2/LY9/PRKDC/RAG1/LCK/IRF1/IRF4/CD4/LGALS1/CAMK4/IL18R1/RAB27A/PAK3/CD3E/CEBPB/MICB/TNFRSF18/FCGR2B/CD6/TNFSF14/TNFAIP8L2/GPR183/CLECL1/SIRPG/LG…
GO_REGULATION_OF_LEUKOCYTE_DIFFERENTIATION	GO_REGULATION_OF_LEUKOCYTE_DIFFERENTIATION	267	-0.479394	-2.0175	1.14e-10	1.24e-08	9.93e-09	2768	tags=39%, list=14%, signal=34%	DUSP10/CD101/IL7/RC3H2/CD27/GLI2/PF4/IRF7/IL20/IFNB1/FCRL3/SOCS1/PIK3R6/PNP/TMEM176A/CA2/PRDM1/IL12A/MMP14/TGFB1/RAG1/IRF1/NOTCH2/IRF4/CD4/CAMK4/SLC9B2/TLR3/KLF10/MITF/CEBPB/TMEM176B/FSTL3/TNFRSF18/FCGR2B/LILRB3/SFRP1/LTF/GLI3/KITLG/TNFSF4/LYN/DTX1/CD28/TNF/CD2/GPR55/FGL2/RASGRP1/AXL/IFNL1/IL15/MAFB/EVI2B/GPR68/FBN1/LILRB1/BTK/IL27/CD74/CSF1/ADA/SASH3/TBX21/CCR1/TYROBP/CTLA4/INHBA/ADIPOQ/RHOH/CYP…
GO_FICOLIN_1_RICH_GRANULE_MEMBRANE	GO_FICOLIN_1_RICH_GRANULE_MEMBRANE	57	-0.7155	-2.40951	2.2e-10	2.35e-08	1.88e-08	1725	tags=40%, list=9%, signal=37%	LAMP2/ITGAX/SLC2A3/CLEC4C/MGAM/SLC11A1/SIGLEC14/SERPINB10/NCKAP1L/CR1/CD300A/SERPINB12/FCER1G/FCAR/DSC1/SIRPA/ITGB2/LILRB2/DSP/PKP1/CLEC4D/FPR2/FPR1
GO_ANTIGEN_PROCESSING_AND_PRESENTATION_OF_PEPTIDE_ANTIGEN	GO_ANTIGEN_PROCESSING_AND_PRESENTATION_OF_PEPTIDE_ANTIGEN	186	-0.516715	-2.10009	2.7e-10	2.84e-08	2.27e-08	5149	tags=48%, list=26%, signal=36%	PSMB5/PSMB2/ACTR10/CAPZA3/PSMD7/KIF3C/KIF15/PSMD9/CANX/PSMD14/TAPBPL/PSMC3/KIF26A/TAPBP/SPTBN2/CLTC/PSMA8/CTSD/VAMP3/PSMA7/MICA/DCTN1/HLA-E/CAPZA2/CHUK/KIFAP3/DCTN3/SEC24A/SEC24D/IKBKG/ERAP2/HLA-G/AP1S2/PSMD1/SEC23A/CENPE/HLA-DMA/ERAP1/PSMA6/OSBPL1A/ITGAV/KIF23/SEC24C/KIF2C/PSMB8/KIF4B/PSMD2/KIF11/HLA-DQB2/KIF4A/ITGB5/PSMC1/CD36/IFI30/MICB/KIF18A/FCGR2B/HLA-DQA2/RACGAP1/CTSL/KIF2A/CLEC4A/TAP2/SLC…
GO_FATTY_ACID_METABOLIC_PROCESS	GO_FATTY_ACID_METABOLIC_PROCESS	357	0.447925	1.89609	2.99e-10	3.1e-08	2.48e-08	3140	tags=29%, list=16%, signal=25%	CYP4F8/ACSM6/ACOXL/CYP4F12/CYP1A1/PLIN5/HPGD/GSTM2/AKR1C2/CYP1A2/GSTA1/CYP4F2/PPARG/CYP2C9/TH/FADS6/AKR1C3/GSTM4/ACSBG1/ALOX15/FA2H/PLA2G4F/CYP4F3/CYP2C8/ACSM3/CYP2J2/PLA2G10/ADH4/CYP4A11/ACSL5/UGT1A8/CROT/PLA2G4B/LIPC/LIPE/BAAT/ALOX5/ACSF2/DGAT2/FAAH/CEL/ALDH5A1/APOC3/ECHDC2/ACOX1/CYP2D6/SLC27A2/CPT1B/ACSM1/ANGPTL3/ACAA1/AVP/UCP3/ACADSB/DECR2/ELOVL6/DECR1/ABCD3/LPIN3/FABP1/CYP4F11/CYP2C18/ACOT11…
GO_CORNIFIED_ENVELOPE	GO_CORNIFIED_ENVELOPE	45	-0.740371	-2.35304	4.07e-10	4.15e-08	3.32e-08	483	tags=53%, list=2%, signal=52%	HRNR/RPTN/KRT2/SPRR2B/KRT1/FLG/SPRR2F/DSC1/DSP/PKP1/ANXA1/CDSN/SCEL/TGM1/SPRR1B/TCHH/DSC2/SPRR2G/SPRR2D/SPRR2A/SPRR2E/DSC3/PI3/DSG3
GO_ANTIMICROBIAL_HUMORAL_IMMUNE_RESPONSE_MEDIATED_BY_ANTIMICROBIAL_PEPTIDE	GO_ANTIMICROBIAL_HUMORAL_IMMUNE_RESPONSE_MEDIATED_BY_ANTIMICROBIAL_PEPTIDE	65	-0.689083	-2.36205	4.8e-10	4.82e-08	3.86e-08	1396	tags=38%, list=7%, signal=36%	LTF/DEFB1/S100A12/PPBP/RNASE6/CCL13/CXCL2/RNASE7/CXCL8/PGLYRP4/GNLY/CXCL13/CXCL3/CXCL10/CXCL11/CXCL1/CXCL9/CXCL6/PGLYRP3/S100A9/CXCL5/S100A7/KLK5/KLK7/KRT6A
GO_POSITIVE_REGULATION_OF_TUMOR_NECROSIS_FACTOR_SUPERFAMILY_CYTOKINE_PRODUCTION	GO_POSITIVE_REGULATION_OF_TUMOR_NECROSIS_FACTOR_SUPERFAMILY_CYTOKINE_PRODUCTION	85	-0.644319	-2.33866	4.89e-10	4.83e-08	3.87e-08	1840	tags=39%, list=9%, signal=35%	THBS1/CD36/TLR3/LY96/SPON2/TWIST1/PTPRJ/TNFRSF8/SPN/LRRK2/CD2/RASGRP1/DDX58/SASH3/TLR2/PTAFR/TYROBP/PTPRC/IFIH1/LILRA2/CD86/CLEC7A/CCR2/FCER1G/MMP8/HAVCR2/CD14/CCL3/NOD2/LILRA5/IFNG/CYBB/TLR1
GO_NEUROINFLAMMATORY_RESPONSE	GO_NEUROINFLAMMATORY_RESPONSE	65	-0.688167	-2.35891	5.3e-10	5.16e-08	4.13e-08	3401	tags=62%, list=17%, signal=51%	APP/TLR7/NR1D1/BACE2/TNFRSF1B/JAK2/NUPR1/SNCA/SYT11/IGF1/NAMPT/CTSC/STAP1/LRP1/TLR3/CD200R1/LRRK2/TNF/LDLR/MMP3/TLR2/EGFR/TYROBP/CST7/PTPRC/AIF1/C5AR1/TREM2/ITGAM/MMP8/ITGB2/IL6/TLR6/CCL3/C1QA/IFNG/SPHK1/MMP9/FPR2/TLR8
GO_REGULATION_OF_LEUKOCYTE_PROLIFERATION	GO_REGULATION_OF_LEUKOCYTE_PROLIFERATION	217	-0.498014	-2.04935	5.45e-10	5.19e-08	4.15e-08	3531	tags=44%, list=18%, signal=37%	ZAP70/BTN2A2/LEP/IRS2/IL6ST/ZP4/IL21/TNFSF18/FADD/HLA-G/FOXP3/TNFRSF1B/CORO1A/CLC/CD40LG/MZB1/IL7/EBI3/RAC2/NCK1/FCRL3/PNP/IGF1/IL12A/SOX11/IRF1/TNFAIP3/CD4/CD3E/CEBPB/LST1/FCGR2B/CD6/GPR183/CLECL1/LGALS9C/KITLG/TNFSF4/LYN/SPN/CD28/CLCF1/ENPP3/IL15/PLA2G2D/TNFSF8/CCL5/LILRB1/BTK/IL27/CD74/CSF1/ADA/SASH3/HLA-DPB1/TYROBP/PTPN22/IL10/CTLA4/PTPRC/AIF1/SPTA1/BST2/TNFSF9/TNFSF13B/NCKAP1L/IL12RB1/HLA-DM…
GO_NEGATIVE_REGULATION_OF_CELL_ACTIVATION	GO_NEGATIVE_REGULATION_OF_CELL_ACTIVATION	192	-0.504543	-2.04667	5.48e-10	5.19e-08	4.15e-08	2482	tags=38%, list=13%, signal=33%	SH2B3/C1QTNF1/IFNB1/SYT11/SOCS1/CLNK/FER/SOX11/IRF1/TNFAIP3/APOE/CEBPB/LST1/FCGR2B/SFRP1/TNFAIP8L2/LGALS9C/GLI3/TNFSF4/LYN/SPN/DTX1/ENPP3/LDLR/FGL2/AXL/IFNL1/PLA2G2D/SLA2/LILRB1/BTK/TIGIT/CD74/HLA-F/TBX21/MILR1/CD300LF/TYROBP/PTPN22/IL10/LAX1/CTLA4/SERPINE2/INHBA/CST7/PTPRC/RUNX3/SAMSN1/CD86/SFTPD/CD300A/CCR2/PRNP/LAG3/HAVCR2/MNDA/CD84/LILRB2/LGALS9B/IL2RA/ANXA1/IL20RB/PGLYRP4/CD80/CLEC4G/CD274/P…
GO_CELLULAR_DEFENSE_RESPONSE	GO_CELLULAR_DEFENSE_RESPONSE	50	-0.724514	-2.34518	5.8e-10	5.42e-08	4.34e-08	2074	tags=56%, list=11%, signal=50%	CCR6/KLRC3/ITGB1/CD5L/LY96/SH2D1A/SPN/RAB23/ITK/NCF1/KIR3DL2/TYROBP/ADORA2B/TRAT1/C5AR1/CCR5/CCR2/MNDA/LILRB2/NCR1/NCF2/PRF1/GNLY/CLEC5A/KLRC2/CD300C/CXCL9/KIR2DL4
GO_REGULATION_OF_LYMPHOCYTE_MEDIATED_IMMUNITY	GO_REGULATION_OF_LYMPHOCYTE_MEDIATED_IMMUNITY	141	-0.550552	-2.15017	6.31e-10	5.81e-08	4.65e-08	4067	tags=50%, list=21%, signal=40%	MICA/RIF1/IL18/HLA-E/IL12B/EXOSC3/ZP3/MALT1/LEP/MAD2L2/IL21/FADD/HLA-G/FOXP3/TNFRSF1B/CD1B/PVR/CLC/WAS/IFNB1/PIK3R6/FCER2/IL12A/CLNK/VAV1/TGFB1/IL18R1/MICB/LTA/FCGR2B/SH2D1B/SH2D1A/KLRC4-KLRK1/TNFSF4/CD28/CLCF1/TNF/RASGRP1/IL18RAP/LILRB1/BTK/SLAMF6/SASH3/B2M/HLA-F/TBX21/SERPINB9/NCR3/P2RX7/IL27RA/IL10/CD226/PTPRC/C3/IL12RB1/CR1/RSAD2/CCR2/FCER1G/CRTAM/LAG3/NLRP3/HAVCR2/IL6/NCR1/IL7R/IL20RB/CLEC4G…
GO_LYMPHOCYTE_ACTIVATION_INVOLVED_IN_IMMUNE_RESPONSE	GO_LYMPHOCYTE_ACTIVATION_INVOLVED_IN_IMMUNE_RESPONSE	177	-0.518048	-2.07165	6.8e-10	6.18e-08	4.94e-08	3247	tags=36%, list=16%, signal=30%	TNFSF18/AICDA/RORA/FOXP3/LOXL3/APBB1IP/CD244/CORO1A/CD40LG/RC3H2/STAT3/MSH6/IFNB1/ITGAL/CCR6/TGFB1/LY9/NOTCH2/IRF4/LGALS1/EXO1/IL18R1/RAB27A/FCGR2B/GPR183/TNFSF4/SPN/CD28/CLCF1/FGL2/IFNL1/SLC11A1/DOCK11/DOCK10/LILRB1/SLAMF6/IL27/IFNK/ADA/HLA-F/TBX21/IL27RA/IL10/CD180/PTPRC/ZNF683/LCP1/IL12RB1/HLA-DMB/PLCL2/CD86/EOMES/FCER1G/NLRP3/HAVCR2/IL6/ICAM1/ANXA1/CLEC4D/CLEC4E/PGLYRP4/CD80/IFNG/PGLYRP3
GO_PRODUCTION_OF_MOLECULAR_MEDIATOR_OF_IMMUNE_RESPONSE	GO_PRODUCTION_OF_MOLECULAR_MEDIATOR_OF_IMMUNE_RESPONSE	196	-0.502208	-2.04112	9.31e-10	8.34e-08	6.68e-08	3999	tags=41%, list=20%, signal=33%	RIF1/IL18/HLA-E/IL12B/EXOSC3/DNAJB9/IL33/FFAR2/MALT1/GAS6/MAD2L2/IL13RA2/GALNT2/MAPK14/AICDA/HLA-G/FOXP3/TNFRSF1B/CD244/CLC/CD40LG/MZB1/XRCC4/MSH6/FFAR3/GCNT3/IFNB1/FCRL3/DDX21/IRAK3/IL12A/CLNK/CCR6/TGFB1/PRKDC/CHGA/CD36/EXO1/IL18R1/TLR3/FCGR2B/SPON2/TGFB3/TNFSF4/CD28/CLCF1/TNF/FGL2/DDX58/SLC11A1/TGFB2/SAMHD1/IL18RAP/LILRB1/BTK/SCIMP/CD74/SASH3/B2M/TLR2/HLA-F/TBX21/IL27RA/IL10/LAX1/CD226/PTPRC/BS…
GO_SPECIFIC_GRANULE	GO_SPECIFIC_GRANULE	158	-0.530956	-2.10013	9.8e-10	8.67e-08	6.94e-08	3181	tags=39%, list=16%, signal=33%	LCN2/CD59/NFKB1/TNFRSF1B/RAB37/RAP2B/CANT1/CTSZ/STOM/CHRNB4/BPI/KCNAB2/ITGAV/CKAP4/MMP25/PLD1/ITGAL/GGH/CD47/ATP8B4/OLFM4/CD36/TIMP2/RAB27A/SLC2A3/SLC2A5/LTF/PTPRJ/ATP11A/DEGS1/SNAP25/B2M/LAIR1/PLAU/CD33/LYZ/OLR1/GPR84/CD53/CEACAM3/RETN/CD177/PLAUR/FCAR/OSCAR/ITGAM/MMP8/DOCK2/FOLR3/ITGB2/CLEC4D/MCEMP1/SLPI/ANXA3/CLEC5A/CYBB/CHI3L1/C3AR1/PTX3/CXCL1/HPSE/FPR2
GO_ENDOCYTIC_VESICLE_MEMBRANE	GO_ENDOCYTIC_VESICLE_MEMBRANE	155	-0.54003	-2.12372	1.06e-09	9.24e-08	7.39e-08	3293	tags=37%, list=17%, signal=31%	RAPGEF1/ATP6V0A4/HLA-G/CAMK2B/RAB43/STAB1/CORO1A/ATP6V0D1/DMBT1/CACNG8/RAC2/HBEGF/GRIA1/SLC18A3/HLA-DQB2/RAB38/LRP1/APOE/CD36/LAMP2/RAB7B/GPR161/WNT5B/RAB32/HLA-DQA2/LDLR/TAP2/ATP6V0D2/RAB23/SLC11A1/CD74/CAV1/B2M/TLR2/HLA-F/HLA-DPB1/RAB31/WNT7A/COLEC12/TAP1/MSR1/CAMK2A/HLA-DQB1/HLA-DQA1/HLA-DRA/HLA-DPA1/HLA-DRB5/HLA-DRB1/TLR6/FCGR1B/ROR2/FCGR1A/ANXA3/CYBB/TLR1/RAB39A/CD163/MARCO
GO_CELLULAR_HORMONE_METABOLIC_PROCESS	GO_CELLULAR_HORMONE_METABOLIC_PROCESS	128	0.581954	2.17637	1.22e-09	1.05e-07	8.42e-08	1984	tags=34%, list=10%, signal=31%	DHRS2/TTR/CYP1A1/SULT1E1/ADH1C/SHH/HSD17B2/ADH6/AKR1C2/BMP5/UGT2B7/UGT1A1/CYP1A2/CYP3A5/CYP2C9/ADH1A/AKR1C3/UGT1A9/HSD3B1/CYP2C8/ADH4/ADH1B/ALDH1A2/SULT1A1/UGT1A8/UGT1A7/UGT2B11/HSD17B14/DGAT2/CYP3A7/CYP2D6/BMP2/COMT/DHRS11/CYP2C18/ADH7/SGPL1/SRD5A2/HSD17B11/DGAT1/UGT1A3/BCO1/AKR1C4/AKR1C1
GO_REGULATION_OF_LEUKOCYTE_MIGRATION	GO_REGULATION_OF_LEUKOCYTE_MIGRATION	188	-0.506621	-2.05734	1.24e-09	1.06e-07	8.46e-08	3808	tags=46%, list=19%, signal=37%	ZP3/DYSF/AKIRIN1/IL33/CCL1/GAS6/S100A14/APP/CD99/IL6R/TNFSF18/FADD/EMILIN1/MAPK14/CD99L2/ADAM17/GCSAML/VEGFC/PGF/BDKRB1/THBS4/RAC2/CCL2/XCL2/IL12A/MMP14/CCR6/CCL25/PLA2G7/STAP1/THBS1/CD200R1/XG/ADTRP/CCL28/TNFRSF18/TNFSF14/SLIT2/CXCL12/KLRC4-KLRK1/ECM1/KITLG/LYN/SPN/TNF/PADI2/ADORA1/CCL5/SERPINE1/CD74/CSF1/ADA/CXCR3/PTAFR/ITGA4/CCR1/P2RY12/MSN/IL27RA/ITGA2/MPP1/AIF1/NCKAP1L/C5AR1/TREM2/CMKLR1/CD3…
GO_T_CELL_DIFFERENTIATION	GO_T_CELL_DIFFERENTIATION	236	-0.478676	-1.98293	1.3e-09	1.1e-07	8.76e-08	3948	tags=46%, list=20%, signal=37%	IL18/IL12B/FZD7/BCL2/LEPR/CD83/TCF7/FZD8/NHEJ1/MALT1/ZAP70/BTN2A2/LEP/RELB/FADD/HLA-G/RORA/FOXP3/EGR3/LOXL3/ADAM17/CYLD/DUSP10/IL7/RC3H2/STAT3/CD27/GLI2/CD3D/IFNB1/SOCS1/PIK3R6/PNP/PRDM1/IL12A/VAV1/CCR6/LY9/PRKDC/RAG1/LCK/IRF1/IRF4/CD4/CAMK4/IL18R1/CD3E/TNFRSF18/GPR183/BCL11B/GLI3/CD3G/RUNX2/TNFSF4/SPN/DTX1/CD28/CD2/FGL2/RASGRP1/IFNL1/IL15/MAFB/PLA2G2D/ITK/TNFSF8/SLAMF6/IL27/CD74/ADA/SASH3/TBX21/…
GO_PATTERN_RECOGNITION_RECEPTOR_SIGNALING_PATHWAY	GO_PATTERN_RECOGNITION_RECEPTOR_SIGNALING_PATHWAY	187	-0.504957	-2.0524	1.42e-09	1.18e-07	9.45e-08	3554	tags=37%, list=18%, signal=31%	TNIP1/S100A14/CTSK/MAP3K1/TLR7/NR1D1/IKBKG/FADD/PJA2/OTULIN/UBQLN1/TRAF3/CYLD/LILRA4/DMBT1/IRF7/FCRL3/IRAK3/IRF1/TNFAIP3/IRF4/CD36/FCN1/TLR3/NLRP6/MFHAS1/LY96/RAB7B/IRAK1/LTF/CTSL/LYN/CTSB/TICAM2/GFI1/DDX58/TREML4/BIRC3/BTK/SCIMP/CAV1/TLR2/CD300LF/PTPN22/IFIH1/COLEC12/LILRA2/SFTPD/CD300A/RSAD2/CLEC7A/ITGAM/DDX60/PIK3AP1/ITGB2/HAVCR2/CD14/TLR6/CLEC4E/PGLYRP4/NOD2/TRIM15/TNIP3/TLR1/PGLYRP3/S100A9/T…
GO_ENDOCYTIC_VESICLE	GO_ENDOCYTIC_VESICLE	290	-0.458304	-1.94144	1.99e-09	1.63e-07	1.3e-07	4020	tags=36%, list=20%, signal=29%	SPARC/RAB34/RAB35/HLA-E/HP/DYSF/HSP90B1/HVCN1/GRIA2/GSN/TYRP1/ZYX/CLTCL1/VIM/TLR7/MYO1E/RAPGEF1/LPAR1/ATP6V0A4/HLA-G/CAMK2B/RAB43/DRD2/STAB1/CORO1A/ATP6V0D1/SFTPB/HYOU1/PLD4/CDC42EP4/DMBT1/CACNG8/IGF2R/ITGAV/RAC2/WAS/ACTG1/SYT11/HBEGF/GRIA1/PLD1/FMNL1/SLC18A3/HLA-DQB2/ITGB5/RAB38/LRP1/APOE/LRP2/CD36/LAMP2/MPO/RAB7B/GPR161/FFAR4/WNT5B/RAB32/HLA-DQA2/LTF/CEMIP/STXBP1/LDLR/TAP2/ATP6V0D2/RAB23/SLC11A…
GO_POSITIVE_REGULATION_OF_LEUKOCYTE_MEDIATED_IMMUNITY	GO_POSITIVE_REGULATION_OF_LEUKOCYTE_MEDIATED_IMMUNITY	125	-0.554274	-2.12871	3.09e-09	2.51e-07	2.01e-07	2203	tags=50%, list=11%, signal=44%	F2RL1/MICA/RIF1/IL18/HLA-E/IL12B/EXOSC3/ZP3/MALT1/MAD2L2/IL21/FADD/HLA-G/FOXP3/CD1B/PVR/DDX21/FCER2/IL12A/CLNK/VAV1/TGFB1/IL18R1/MICB/LTA/SH2D1B/SH2D1A/KLRC4-KLRK1/TNFSF4/CD28/CLCF1/TNF/STXBP1/RASGRP1/DDX58/IL18RAP/BTK/SCIMP/SLAMF6/SASH3/B2M/HLA-F/PTAFR/TBX21/NCR3/P2RX7/ADORA2B/CD226/PTPRC/C3/IL12RB1/CD177/RSAD2/FCER1G/CRTAM/ITGAM/LAG3/ITGB2/NLRP3/IL6/NOD2/KIR2DL4
GO_VIRAL_LIFE_CYCLE	GO_VIRAL_LIFE_CYCLE	312	-0.438411	-1.87094	3.13e-09	2.51e-07	2.01e-07	3832	tags=32%, list=19%, signal=26%	NFIA/ADAR/EIF2AK2/UBAP1/GSN/ZC3HAV1/TRIM21/TNIP1/GAS6/PLSCR1/CCNK/CDK1/NUP205/FBXL2/CTBP2/AICDA/CLDN1/RAB43/IFITM2/TOP2A/RAN/NUP153/PVR/STOM/PCSK5/PC/ITGAV/OAS3/NUP155/IFNB1/NMT2/CCL2/NPC1/ANPEP/EFNB2/IFIT5/KPNA2/ITGB5/SLAMF1/CXCR6/HTR2A/ITGB1/APOE/CD4/LGALS1/FCN1/IFNL3/OASL/OAS2/ACE2/LTF/CAV2/CR2/CTSB/LAMP3/CD28/TNF/LDLR/DEK/MX1/AXL/NCAM1/CCL5/TRIM10/ITGA5/CD74/CAV1/EGFR/IFITM3/CLDN6/ITGB3/SELPL…
GO_AROMATASE_ACTIVITY	GO_AROMATASE_ACTIVITY	26	0.844551	2.33564	4.36e-09	3.45e-07	2.76e-07	1435	tags=62%, list=7%, signal=57%	CYP4F8/CYP4B1/CYP4F12/CYP1A1/CYP1A2/CYP3A5/CYP4F2/CYP2C9/CYP4F3/CYP2C8/CYP4A11/CYP4Z1/CYP3A43/CYP3A7/CYP4F11/CYP2C18
GO_NATURAL_KILLER_CELL_MEDIATED_IMMUNITY	GO_NATURAL_KILLER_CELL_MEDIATED_IMMUNITY	63	-0.668199	-2.28042	4.43e-09	3.47e-07	2.77e-07	2275	tags=62%, list=12%, signal=55%	MICA/IL18/HLA-E/IL12B/LEP/IL21/HLA-G/PVR/CORO1A/PIK3R6/IL12A/CLNK/SLAMF7/VAV1/ULBP1/RAB27A/KIR3DL1/ULBP3/SH2D1B/SH2D1A/KLRC4-KLRK1/RASGRP1/ULBP2/IL18RAP/LILRB1/SLAMF6/HLA-F/SERPINB9/NCR3/CD226/CRTAM/LAG3/HAVCR2/NCR1/KLRD1/GZMB/KLRC2/KIR2DL4/SERPINB4
GO_POSITIVE_REGULATION_OF_LEUKOCYTE_MIGRATION	GO_POSITIVE_REGULATION_OF_LEUKOCYTE_MIGRATION	126	-0.554247	-2.13383	5.06e-09	3.91e-07	3.13e-07	3808	tags=48%, list=19%, signal=39%	ZP3/DYSF/AKIRIN1/CCL1/GAS6/S100A14/APP/CD99/IL6R/TNFSF18/FADD/MAPK14/CD99L2/ADAM17/VEGFC/PGF/BDKRB1/THBS4/RAC2/XCL2/IL12A/MMP14/CCR6/PLA2G7/THBS1/XG/TNFRSF18/TNFSF14/CXCL12/KITLG/SPN/TNF/CCL5/SERPINE1/CD74/CSF1/PTAFR/ITGA4/CCR1/P2RY12/ITGA2/AIF1/NCKAP1L/C5AR1/TREM2/CMKLR1/CCR2/CCL20/CCL21/CXCL8/IL6/ICAM1/CCL3/CXCL13/CCL24/C3AR1/CCL4/CXCL10/CCL7/FPR2/S100A7
GO_B_CELL_ACTIVATION	GO_B_CELL_ACTIVATION	238	-0.467995	-1.93956	5.5e-09	4.16e-07	3.33e-07	3931	tags=37%, list=20%, signal=30%	RIF1/MFNG/BCL2/TBC1D10C/CD79A/CTPS1/EXOSC3/DNAJB9/HDAC4/NHEJ1/MALT1/ZAP70/MAD2L2/IRS2/IL21/AICDA/FZD9/FOXP3/ADAM17/CYLD/CD40LG/MZB1/IL7/BAK1/IL11/MSH6/CD27/IFNB1/FCRL3/FLT3/LRRC8A/PRKCB/MMP14/CCR6/TGFB1/CXCR5/PRKDC/RAG1/ITGB1/NOTCH2/TNFAIP3/LGALS1/EXO1/FCGR2B/LAT2/SFRP1/GPR183/IGLL5/PTPRJ/CR2/TNFSF4/LYN/CD28/CLCF1/DOCK11/SLA2/DOCK10/BTK/IFNK/CD74/ADA/SASH3/HDAC9/ITGA4/TBX21/NTRK1/TYROBP/IL27RA/IL…
GO_NEGATIVE_REGULATION_OF_LYMPHOCYTE_ACTIVATION	GO_NEGATIVE_REGULATION_OF_LYMPHOCYTE_ACTIVATION	144	-0.530648	-2.07486	5.5e-09	4.16e-07	3.33e-07	1895	tags=38%, list=10%, signal=34%	SOX11/IRF1/TNFAIP3/CEBPB/LST1/FCGR2B/SFRP1/TNFAIP8L2/LGALS9C/GLI3/TNFSF4/LYN/SPN/DTX1/FGL2/AXL/IFNL1/PLA2G2D/SLA2/LILRB1/BTK/TIGIT/CD74/HLA-F/TBX21/TYROBP/PTPN22/IL10/LAX1/CTLA4/INHBA/RUNX3/SAMSN1/CD86/SFTPD/CD300A/PRNP/LAG3/HAVCR2/MNDA/LILRB2/LGALS9B/IL2RA/ANXA1/IL20RB/PGLYRP4/CD80/CLEC4G/CD274/PDCD1LG2/PGLYRP3/GAL/VSIG4/IDO1
GO_CYTOKINE_RECEPTOR_BINDING	GO_CYTOKINE_RECEPTOR_BINDING	273	-0.450126	-1.89934	5.66e-09	4.23e-07	3.38e-07	2793	tags=36%, list=14%, signal=31%	DEFB4A/ERAP1/CD40LG/IL7/STAT3/VEGFC/IL11/PGF/EBI3/IL1F10/SH2B3/LIFR/PF4/IL20/IFNB1/PRL/SPRED1/INHBE/CCL2/TGFBR1/XCL2/IL12A/CCL25/TGFB1/PXDN/PF4V1/STAP1/GDF10/CXCL16/LTA/CCL3L3/CCL28/TNFSF14/CXCL12/TGFB3/CSF2/ECM1/CCL11/KITLG/DEFB1/TNFSF4/GDF6/CLCF1/TNF/LEFTY2/IL36RN/IFNL1/IL15/TGFB2/TNFSF10/TNFSF8/CCL5/ITGA5/IL27/IFNK/CSF1/GDF5/IL36G/NTRK1/ITGB3/CD300LF/IL10/INHBA/OSM/PPBP/TNFSF9/TNFSF13B/IL12RB1…
GO_RESPONSE_TO_CHEMOKINE	GO_RESPONSE_TO_CHEMOKINE	94	-0.605166	-2.23513	5.99e-09	4.37e-07	3.5e-07	2168	tags=50%, list=11%, signal=45%	CCL2/XCL2/CCR6/CCL25/PF4V1/CXCR5/HIF1A/CXCR6/CCR4/ROBO1/CCL3L3/SLIT2/CXCL12/CCL11/CCR8/PADI2/CCL5/CXCR3/CCR1/CXCR1/PPBP/TREM2/CMKLR1/CCL23/CCR5/CCR2/CCL13/CCL20/LOX/CXCL2/CCL8/CCL21/CXCL8/CCL26/CCL3/CXCL13/CCL24/CCL4/CXCL3/CXCL10/CXCL11/CCL7/CCL18/CXCL1/CXCL9/CXCL6/CXCL5
GO_GLIAL_CELL_ACTIVATION	GO_GLIAL_CELL_ACTIVATION	52	-0.706235	-2.32481	6.01e-09	4.37e-07	3.5e-07	3401	tags=65%, list=17%, signal=54%	APP/TLR7/NR1D1/BACE2/JAK2/SNCA/SYT11/NAMPT/CTSC/STAP1/LRP1/TLR3/LRRK2/TNF/LDLR/TLR2/EGFR/TYROBP/CST7/PTPRC/AIF1/C5AR1/TREM2/ITGAM/MMP8/ITGB2/IL6/TLR6/CCL3/C1QA/IFNG/SPHK1/FPR2/TLR8
GO_MACROPHAGE_ACTIVATION	GO_MACROPHAGE_ACTIVATION	89	-0.611797	-2.23842	6.04e-09	4.37e-07	3.5e-07	2358	tags=53%, list=12%, signal=47%	APP/TLR7/NR1D1/RORA/PJA2/JAK2/BPI/SNCA/SYT11/NAMPT/CTSC/STAP1/THBS1/TLR3/MFHAS1/TMEM106A/FCGR2B/CSF2/LRRK2/TNF/LDLR/SLC11A1/CD74/TLR2/TYROBP/IL10/CST7/PTPRC/AIF1/C5AR1/TREM2/ITGAM/SUCNR1/MMP8/ITGB2/HAVCR2/IL6/TLR6/CCL3/C1QA/IFNG/SPHK1/TLR1/VSIG4/IL31RA/FPR2/TLR8
GO_CYTOKINE_BINDING	GO_CYTOKINE_BINDING	128	-0.549003	-2.11234	6.46e-09	4.62e-07	3.7e-07	3991	tags=54%, list=20%, signal=43%	PLP2/IL1RL1/IL12B/TNFRSF1A/CCR3/LEPR/CSF3R/IL13RA2/IL6ST/TRIM16/NRROS/IL6R/TNFRSF1B/GHR/IL13RA1/ACVR1/COMP/EBI3/ITGAV/LIFR/IL22RA1/NLRP7/TGFBR1/IL12A/CCR6/PXDN/NRP1/CXCR5/CXCR6/ITGB1/CD4/THBS1/CD36/IL18R1/CCR4/NOG/PDPN/TGFB3/CCR8/SOSTDC1/IL36RN/CNTFR/IL10RA/IL2RG/CD74/GDF5/CXCR3/NRP2/ITGA4/CCR1/ITGB3/CXCR1/IL27RA/CSF2RA/IL1R2/IL2RB/GBP1/IL12RB1/IL22RA2/CCR5/CCR2/IL2RA/IL20RB/CSF1R/OSMR/GREM1/IL31…
GO_TERTIARY_GRANULE_MEMBRANE	GO_TERTIARY_GRANULE_MEMBRANE	71	-0.634944	-2.23506	6.54e-09	4.63e-07	3.7e-07	3218	tags=52%, list=16%, signal=44%	NRAS/CD59/RAP2B/STOM/CHRNB4/KCNAB2/PLD1/CD47/ATP8B4/ITGAX/SLC2A3/CLEC4C/ATP11A/MGAM/SLC11A1/SNAP25/PTAFR/LAIR1/PLAU/CD33/SIGLEC14/OLR1/GPR84/CD53/CD177/CD300A/FCER1G/FCAR/ITGAM/SIRPA/ITGB2/LILRB2/CLEC4D/MCEMP1/CLEC5A/CYBB/FPR2
GO_XENOBIOTIC_METABOLIC_PROCESS	GO_XENOBIOTIC_METABOLIC_PROCESS	121	0.578449	2.14874	7.46e-09	5.23e-07	4.18e-07	2900	tags=42%, list=15%, signal=36%	UGT2B15/CYP1A1/UGT2B28/GSTM2/UGT1A1/CYP1A2/GSTA1/CYP3A5/CYP2C9/UGT1A10/SULT1A2/GSTM1/AOC2/UGT1A9/GSTM4/GSTA2/CYP2C8/CYP2J2/AADAC/UGT1A6/SULT1A1/UGT1A8/GSTM3/UGT1A7/SULT1A3/UGT2B11/BAAT/CSAD/CYP3A7/CYP2D6/ACSM1/ACAA1/MGST2/MARC1/AHR/ACY1/AHRR/CYP2C18/EPHX2/HNF4A/UGT1A3/AKR1C1/ACSL1/AOC3/SULT1B1/CYP2B6/AKR7A3/CYP2E1/CES3/GRIN1/CYP2A6
GO_POSITIVE_REGULATION_OF_CYTOKINE_SECRETION	GO_POSITIVE_REGULATION_OF_CYTOKINE_SECRETION	136	-0.544105	-2.12724	7.64e-09	5.3e-07	4.24e-07	1428	tags=30%, list=7%, signal=28%	PANX1/TWIST1/LGALS9C/LRRK2/TNF/CD2/RASGRP1/DDX58/TLR2/CLEC6A/P2RX7/PTPN22/IL10/IFIH1/NLRP10/OSM/AIF1/POSTN/LILRA2/CASP1/CRTAM/MMP8/NLRP3/HAVCR2/CD14/LGALS9B/IL1RAP/CCL3/CSF1R/CLEC4E/NOD2/CD274/LILRA5/IFNG/CLEC5A/TLR1/MMP12/PAEP/TLR8/AIM2/SAA1
GO_MODIFICATION_OF_MORPHOLOGY_OR_PHYSIOLOGY_OF_OTHER_ORGANISM	GO_MODIFICATION_OF_MORPHOLOGY_OR_PHYSIOLOGY_OF_OTHER_ORGANISM	160	-0.514957	-2.04457	7.96e-09	5.46e-07	4.37e-07	2624	tags=28%, list=13%, signal=25%	HIPK2/PC/IGF2R/ITGAV/PF4/FCER2/GAPDH/LCE3A/TGFB1/KPNA2/CHGA/APOE/CD4/TYMS/LTF/CAV2/S100A12/ANXA2/NOS2/CCL5/SERPINB9/P2RX7/MPEG1/LYZ/SFTPD/CLEC7A/CCL13/CCL8/RNASE7/IFI27/CCL3/CSF1R/PGLYRP4/PRF1/GNLY/SLPI/IFNG/CD209/CCL4/PTX3/CXCL6/PGLYRP3/S100A9/HMGA2/KRT6A
GO_HORMONE_METABOLIC_PROCESS	GO_HORMONE_METABOLIC_PROCESS	230	0.481882	1.94072	8.25e-09	5.6e-07	4.48e-07	1984	tags=27%, list=10%, signal=25%	DHRS2/CRH/TTR/SLC5A7/CYP1A1/SULT1E1/ADH1C/SHH/HSD17B2/FOXA1/GATA3/ADH6/AKR1C2/BMP5/UGT2B7/IYD/UGT1A1/CYP1A2/CYP3A5/CYP2C9/ADH1A/SLC44A4/AKR1C3/UGT1A9/GCNT4/HSD3B1/CYP2C8/ADH4/ADH1B/ALDH1A2/SULT1A1/UGT1A8/COLQ/GHRHR/UGT1A7/UGT2B11/HSD17B14/CRYM/DGAT2/REN/PCSK4/DIO1/CYP3A7/CHST8/CYP2D6/BMP2/DUOX2/COMT/ACAA1/DHRS11/DUOXA2/HSD11B2/CYP2C18/ADH7/DUOXA1/SGPL1/SRD5A2/HSD17B11/DGAT1/UGT1A3/BCO1/AKR1C4/AKR…
GO_CYTOKINE_ACTIVITY	GO_CYTOKINE_ACTIVITY	216	-0.476865	-1.96367	1.01e-08	6.79e-07	5.43e-07	2734	tags=42%, list=14%, signal=36%	CD40LG/IL7/BMP1/IL11/EBI3/IL1F10/PF4/IL20/IFNB1/INHBE/NAMPT/CCL2/XCL2/IL12A/CCL25/TGFB1/PF4V1/IFNL2/GDF10/CXCL16/IFNL3/LTA/CCL3L3/CCL28/SCG2/TNFSF14/CXCL12/TGFB3/CSF2/CCL11/KITLG/TNFSF4/GDF6/CLCF1/TNF/LEFTY2/IL36RN/IFNL1/IL15/TGFB2/TNFSF10/TNFSF8/CCL5/IL27/IFNK/CSF1/GDF5/IL36G/IL32/NRG1/IL10/TNFRSF11B/INHBA/ADIPOQ/WNT7A/OSM/PPBP/TNFSF9/TNFSF13B/AREG/CCL23/CCL13/CCL20/SPP1/CXCL2/CCL8/CCL21/FASLG/C…
GO_LEUKOCYTE_ACTIVATION_INVOLVED_IN_INFLAMMATORY_RESPONSE	GO_LEUKOCYTE_ACTIVATION_INVOLVED_IN_INFLAMMATORY_RESPONSE	44	-0.727941	-2.29934	1.2e-08	7.98e-07	6.39e-07	2358	tags=70%, list=12%, signal=62%	APP/TLR7/NR1D1/JAK2/SNCA/SYT11/NAMPT/CTSC/STAP1/TLR3/LRRK2/TNF/LDLR/TLR2/TYROBP/CST7/PTPRC/AIF1/C5AR1/TREM2/ITGAM/MMP8/ITGB2/IL6/TLR6/CCL3/C1QA/IFNG/SPHK1/FPR2/TLR8
GO_ANTIGEN_BINDING	GO_ANTIGEN_BINDING	49	-0.706412	-2.2884	1.22e-08	8.07e-07	6.45e-07	2211	tags=57%, list=11%, signal=51%	TSPAN4/TGFB1/SLAMF1/SLC7A5/CD48/SPON2/IGLL5/DHCR24/HLA-F/ITGA4/HLA-DPB1/KIR2DL3/LILRA1/LILRA2/TAP1/HLA-DQB1/HLA-DQA1/HLA-DRA/LAG3/SIRPA/HLA-DPA1/HLA-DRB5/HLA-DRB1/IL7R/KLRD1/LILRB4/CD209/KLRC2
GO_STEROID_METABOLIC_PROCESS	GO_STEROID_METABOLIC_PROCESS	315	0.432853	1.8166	1.24e-08	8.09e-07	6.47e-07	2262	tags=23%, list=11%, signal=21%	HMGCS2/SULT2A1/DHRS2/CRH/UGT2B15/CYP1A1/SULT1E1/SHH/UGT2B28/HSD17B2/AKR1C2/BMP5/NR1H4/UGT2B7/UGT1A1/CYP1A2/CYP3A5/CYP2C9/SULT1A2/AKR1C3/HSD3B1/TM7SF2/CYP2C8/G6PC/CEBPA/SULT1A1/UGT1A8/APOA2/APOB/LIPC/LIPE/SULT1A3/UGT2B11/BAAT/HSD17B14/GC/DGAT2/CEL/CYP3A43/CYP3A7/CYP2D6/SLC27A2/BMP2/ANGPTL3/COMT/LMF1/ACAA1/AGT/DHRS11/ELOVL6/ATP8B1/HSD11B2/SLC27A5/SCAP/UGT2B17/OSBPL7/LCAT/EPHX2/TFCP2L1/SGPL1/SRD5A2/…
GO_INTERLEUKIN_1_PRODUCTION	GO_INTERLEUKIN_1_PRODUCTION	101	-0.581735	-2.16325	1.28e-08	8.18e-07	6.54e-07	1856	tags=49%, list=9%, signal=44%	ISL1/ORM1/MALT1/GAS6/CMA1/APP/TRIM16/NLRC4/JAK2/NLRP2/ACP5/NLRP7/IGF1/TNFAIP3/CARD16/CD36/PYHIN1/TMEM106A/PANX1/P2RX7/TYROBP/CD33/IL10/IL1R2/NLRP10/TREM2/CARD18/LILRA2/CASP1/CLEC7A/IFI16/SERPINB1/SUCNR1/SIRPA/NLRP3/HAVCR2/MNDA/MEFV/ANXA1/TLR6/CCL3/NOD2/LILRA5/IFNG/CARD17/GBP5/TLR8/AIM2/SAA1
GO_MONONUCLEAR_CELL_MIGRATION	GO_MONONUCLEAR_CELL_MIGRATION	84	-0.611375	-2.20387	1.28e-08	8.18e-07	6.54e-07	2168	tags=51%, list=11%, signal=46%	CCL2/XCL2/CD47/CCL25/PLA2G7/THBS1/CALCA/CCL3L3/SLIT2/CXCL12/CCL11/S100A12/LYN/TNF/CCL5/SERPINE1/CSF1/CCR1/PTPRO/AIF1/C5AR1/CMKLR1/CCL23/CCR2/CCL13/CCL20/SLAMF8/CCL8/CCL21/SIRPA/IL6/ANXA1/CCL26/CCL3/CCL24/GREM1/C3AR1/CCL4/CXCL10/CCL7/CCL18/FPR2/S100A7
GO_REGULATION_OF_LEUKOCYTE_MEDIATED_CYTOTOXICITY	GO_REGULATION_OF_LEUKOCYTE_MEDIATED_CYTOTOXICITY	71	-0.629341	-2.21534	1.35e-08	8.56e-07	6.85e-07	2275	tags=45%, list=12%, signal=40%	PIK3R6/IL12A/VAV1/STAP1/MICB/DNASE1L3/FCGR2B/SH2D1A/KLRC4-KLRK1/RASGRP1/NOS2/IL18RAP/LILRB1/SLAMF6/HLA-F/SERPINB9/NCR3/P2RX7/TYROBP/CD226/PTPRC/IL12RB1/CRTAM/ITGAM/LAG3/HAVCR2/NCR1/ICAM1/IL7R/CXCL6/KIR2DL4/SERPINB4
GO_RECEPTOR_COMPLEX	GO_RECEPTOR_COMPLEX	391	-0.407405	-1.78476	1.36e-08	8.56e-07	6.85e-07	3997	tags=40%, list=20%, signal=33%	SHANK1/GRIN2B/CHRNA5/ALCAM/IL12B/TNFRSF1A/PLXND1/CD79A/LEPR/CHUK/GRM7/GRIA2/MTTP/PKD2L1/CSF3R/ITGA3/ZAP70/SDCBP/APP/LRP1B/IL13RA2/NT5DC3/IL6ST/TLR7/IL6R/EMILIN1/CD247/NID1/CNIH2/TNFRSF1B/ITGAD/GHR/NPNT/TRAF3/GPR63/IL13RA1/APBB1IP/SLITRK5/DDR2/VLDLR/CHRNB4/SHISA8/FCRL5/FGFR1/RET/VDR/CALCR/MTNR1A/ACVR1/MET/TSHR/GRIN3A/CACNG8/EBI3/ITGAV/CD3D/LIFR/EPHB3/CACNG7/ADRB2/ITGA6/FLT3/EPHB4/PEX5L/GRIA1/TGFBR…
GO_NEGATIVE_REGULATION_OF_RESPONSE_TO_EXTERNAL_STIMULUS	GO_NEGATIVE_REGULATION_OF_RESPONSE_TO_EXTERNAL_STIMULUS	355	-0.415991	-1.805	1.42e-08	8.82e-07	7.06e-07	3332	tags=32%, list=17%, signal=27%	TFPI/NR1D1/HGF/CTNNA2/HLA-G/RORA/OTULIN/PARP14/NFKB1/FOXP3/TNFRSF1B/DRD2/PROS1/SOCS3/DUSP10/DUSP3/GJA1/PHLDB2/RNF26/ACP5/GRIN3A/SH2B3/NMI/C1QTNF1/NLRP7/BACE1/SYT11/F12/PTGIS/IGF1/CCL2/IRAK3/SIGLEC11/NRP1/KLF4/PBK/STAP1/TNFAIP3/APOE/THBS1/CARD16/NLRP6/FABP7/CD200R1/MFHAS1/MICB/ABCD2/ROBO1/ADTRP/FCGR2B/SLIT2/FFAR4/TNFAIP8L2/LTF/KLRC4-KLRK1/NLRC5/PADI2/ENPP3/LDLR/FGL2/ADORA1/ANXA2/SAMHD1/SERPINE1/LI…
GO_FATTY_ACID_DERIVATIVE_METABOLIC_PROCESS	GO_FATTY_ACID_DERIVATIVE_METABOLIC_PROCESS	158	0.52442	2.02415	1.53e-08	9.39e-07	7.52e-07	2954	tags=34%, list=15%, signal=29%	HMGCS2/CYP4F8/CYP4F12/CYP1A1/CYP4F22/HPGD/GGT2/GGT6/AKR1C2/CYP1A2/GSTA1/CYP4F2/CYP2C9/AKR1C3/ACSBG1/ALOX15/PLA2G4F/CYP4F3/CYP2C8/CYP2J2/PLA2G10/CYP4A11/ACSL5/PLA2G4B/ALOX5/DGAT2/FAAH/ACOX1/CYP2D6/HMGCLL1/MGST2/AVP/ELOVL6/BDH1/CYP4F11/CYP2C18/SLC27A5/EPHX2/DGAT1/AKR1C4/AKR1C1/CBR4/ACSBG2/PON1/ACSL1/ACSM2A/PLA2G1B/CYP2B6/GGTLC3/SLC25A1/FAAH2/CYP2E1/CYP2A6/GGT7
GO_REGULATION_OF_ADAPTIVE_IMMUNE_RESPONSE	GO_REGULATION_OF_ADAPTIVE_IMMUNE_RESPONSE	153	-0.526613	-2.07908	1.54e-08	9.39e-07	7.52e-07	4067	tags=48%, list=21%, signal=39%	MICA/RIF1/IL1RL1/IL18/HLA-E/IL12B/EXOSC3/ZP3/IL33/MALT1/MAD2L2/IL6ST/FADD/HLA-G/FOXP3/TNFRSF1B/LOXL3/CD1B/PVR/CLC/DUSP10/RC3H2/IRF7/WAS/IFNB1/FCER2/IL12A/TGFB1/IRF1/TNFAIP3/CD4/IL18R1/MICB/LTA/FCGR2B/CD48/TNFSF4/CD28/CLCF1/TNF/SLC11A1/LILRB1/BTK/IL27/ADA/SASH3/B2M/HLA-F/TBX21/P2RX7/IL27RA/IL10/CD226/PTPRC/NLRP10/C3/TNFSF13B/SAMSN1/IL12RB1/CR1/RSAD2/CCR2/FCER1G/NLRP3/HAVCR2/IL6/ANXA1/IL7R/IL20RB/C…
GO_POSITIVE_REGULATION_OF_INTERLEUKIN_6_SECRETION	GO_POSITIVE_REGULATION_OF_INTERLEUKIN_6_SECRETION	32	-0.780181	-2.34793	1.68e-08	1.01e-06	8.12e-07	1387	tags=44%, list=7%, signal=41%	TWIST1/LGALS9C/TNF/DDX58/TLR2/IFIH1/NLRP10/AIF1/LILRA2/LGALS9B/IL1RAP/LILRA5/PAEP/TLR8
GO_PHAGOCYTIC_VESICLE	GO_PHAGOCYTIC_VESICLE	128	-0.539301	-2.07501	1.71e-08	1.03e-06	8.21e-07	3730	tags=38%, list=19%, signal=31%	HVCN1/GSN/ZYX/VIM/TLR7/RAPGEF1/ATP6V0A4/HLA-G/RAB43/CORO1A/ATP6V0D1/PLD4/CDC42EP4/DMBT1/ITGAV/RAC2/WAS/ACTG1/SYT11/FMNL1/ITGB5/RAB38/CD36/LAMP2/MPO/RAB7B/RAB32/LTF/STXBP1/TAP2/ATP6V0D2/RAB23/SLC11A1/NCF1/SCIMP/B2M/TLR2/HLA-F/RAB31/MPEG1/TAP1/TLR6/NCF2/GNLY/ANXA3/CYBB/TLR1/RAB39A
GO_REGULATION_OF_PHAGOCYTOSIS	GO_REGULATION_OF_PHAGOCYTOSIS	89	-0.601265	-2.19989	1.86e-08	1.11e-06	8.86e-07	2715	tags=49%, list=14%, signal=43%	C4A/MFGE8/ITGAV/SYT11/CCL2/CD47/TUB/STAP1/LRP1/CD36/RAB27A/PRKCG/FCGR2B/SIRPG/C4B/PTPRJ/TNF/C2/IL15/SLC11A1/IL2RG/TLR2/CD300LF/ITGA2/RAB31/ADIPOQ/PTPRC/IL2RB/C3/SIRPB1/NCKAP1L/TREM2/SFTPD/CD300A/CLEC7A/FCER1G/IL15RA/HCK/DOCK2/SIRPA/IFNG/PTX3/SPHK1/FPR2
GO_CELL_SUBSTRATE_JUNCTION	GO_CELL_SUBSTRATE_JUNCTION	406	-0.398571	-1.74934	2.05e-08	1.21e-06	9.67e-07	4640	tags=38%, list=24%, signal=30%	REXO2/TNS1/CYFIP1/CTNNB1/NPHS1/LIMS1/YWHAG/CAP1/FZD1/FZD2/PDGFRB/MAP2K1/CDH13/SH3KBP1/CLTC/FHL1/DAB2/PAK1/ARHGAP24/RALA/TPM4/DOCK7/ACTR3/GDI2/JAK1/G3BP1/AIF1L/TLN1/TSPAN9/IL1RL1/TGFB1I1/SENP1/ALCAM/HSP90B1/PARVA/GSN/MDC1/SCARF2/ZYX/PTPN12/ITGA3/SDCBP/CD99/VIM/ARPC1B/HSPA5/CSPG4/MAPRE2/SYNE2/CD59/IQGAP1/FHL3/CD99L2/RDX/ENAH/JAK2/PVR/ADAM17/APBB1IP/PDLIM7/NOX4/ARHGAP31/DDR2/CNN3/LIMA1/FOCAD/AJUBA/L…
GO_LIPID_CATABOLIC_PROCESS	GO_LIPID_CATABOLIC_PROCESS	318	0.432223	1.81848	2.16e-08	1.26e-06	1.01e-06	2919	tags=28%, list=15%, signal=25%	SULT2A1/PLA2G2F/ACOXL/CYP4F12/SULT1E1/PLIN5/FABP6/CYP1A2/CYP4F2/ACER2/GDPD3/AKR1C3/PLA2G4F/CYP4F3/PLA2G2A/SORL1/AADAC/PLA2G10/CYP4A11/PLA2G6/APOA2/PLCH2/PLCD1/CROT/CES4A/PLA2G4B/PLCE1/APOB/LIPC/LIPE/LIPH/HSD17B14/PLCH1/FAAH/CEL/PLCXD3/APOC3/ECHDC2/ACOX1/IDH1/SLC27A2/CPT1B/PLCD3/ANGPTL3/ABHD12/PLCXD2/ACAA1/MGST2/DECR2/GPLD1/DECR1/PLIN1/ABCD3/LPIN3/FABP1/FUCA1/PAFAH1B3/FABP4/SMPD3/HAO2/SGPL1/HSD17B…
GO_LEUKOCYTE_MEDIATED_CYTOTOXICITY	GO_LEUKOCYTE_MEDIATED_CYTOTOXICITY	104	-0.570783	-2.13796	2.73e-08	1.58e-06	1.26e-06	2275	tags=40%, list=12%, signal=36%	PIK3R6/CTSC/IL12A/SLAMF7/VAV1/STAP1/ULBP1/RAB27A/GZMM/KIR3DL1/MICB/ULBP3/DNASE1L3/FCGR2B/SH2D1A/KLRC4-KLRK1/RASGRP1/ULBP2/NOS2/IL18RAP/LILRB1/SLAMF6/HLA-F/SERPINB9/NCR3/P2RX7/TYROBP/CD226/PTPRC/IL12RB1/CRTAM/ITGAM/LAG3/HAVCR2/NCR1/ICAM1/IL7R/PRF1/GZMB/CXCL6/KIR2DL4/SERPINB4
GO_POSITIVE_REGULATION_OF_ERK1_AND_ERK2_CASCADE	GO_POSITIVE_REGULATION_OF_ERK1_AND_ERK2_CASCADE	192	-0.474475	-1.9247	2.74e-08	1.58e-06	1.26e-06	2168	tags=31%, list=11%, signal=28%	CCL2/XCL2/CCL25/TGFB1/NRP1/FGF19/SLAMF1/HTR2A/NOTCH2/LRP1/APOE/CD4/CD36/MFHAS1/BMPER/CCL3L3/FFAR4/GPR183/CCL11/TNF/GPR55/RASGRP1/NECAB2/CCL5/SCIMP/CD74/EGFR/PDGFC/NTRK1/CCR1/GLIPR2/GCNT2/MT3/PTPN22/PTPRC/C5AR1/TREM2/P2RY6/CCL23/CCL13/CCL20/CCL8/CD44/CCL21/C5AR2/HAVCR2/ICAM1/TNFAIP8L3/CCL26/CCL3/CSF1R/NOD2/CHI3L1/CCL24/CCL4/CCL7/CCL18/FPR2/MARCO/S100A7
GO_HOMOPHILIC_CELL_ADHESION_VIA_PLASMA_MEMBRANE_ADHESION_MOLECULES	GO_HOMOPHILIC_CELL_ADHESION_VIA_PLASMA_MEMBRANE_ADHESION_MOLECULES	162	-0.50311	-2.00006	3.04e-08	1.73e-06	1.38e-06	3515	tags=43%, list=18%, signal=36%	PCDHA4/PCDHA12/CDH7/PCDHB16/PCDHB3/DSG1/PCDHGA5/DCHS2/PCDHB2/PCDHGA8/PCDHGB6/PCDHGB7/CEACAM5/PVR/CDH22/HMCN1/RET/PCDHGA2/CDHR2/PCDHB12/PCDHA1/PCDHGA9/PCDHGA12/PCDHB7/DSG2/CELSR2/CLSTN1/CEACAM6/NEXN/PCDH8/PCDHA13/PCDHGB4/PCDHGC4/CDH15/PCDHA11/CELSR1/PCDHAC1/ITGB1/MYPN/CDH10/PCDHGB5/ROBO1/PCDHGC5/CLSTN2/PCDHGA4/PCDHB8/PALLD/PCDHGB3/PCDH7/PCDHGA10/VSTM2L/PCDHGB2/CDH18/CDH2/PCDH9/CDH3/PCDHGB1/PCDHGC3…
GO_ANTIMICROBIAL_HUMORAL_RESPONSE	GO_ANTIMICROBIAL_HUMORAL_RESPONSE	106	-0.567358	-2.12983	3.07e-08	1.73e-06	1.39e-06	1402	tags=31%, list=7%, signal=29%	SPON2/LTF/DEFB1/S100A12/IL36RN/SLC11A1/LYZ/PPBP/SFTPD/RNASE6/CCL13/CXCL2/RNASE7/CXCL8/PGLYRP4/GNLY/SLPI/CXCL13/CXCL3/CXCL10/CXCL11/CXCL1/CXCL9/CXCL6/PGLYRP3/S100A9/S100A8/CXCL5/S100A7/PI3/KLK5/KLK7/KRT6A
GO_OXIDOREDUCTASE_ACTIVITY_ACTING_ON_PAIRED_DONORS_WITH_INCORPORATION_OR_REDUCTION_OF_MOLECULAR_OXYGEN_REDUCED_FLAVIN_OR_FLAVOPROTEIN_AS_ONE_DONOR_AND_INCORPORATION_OF_ONE_ATOM_OF_OXYGEN	GO_OXIDOREDUCTASE_ACTIVITY_ACTING_ON_PAIRED_DONORS_WITH_INCORPORATION_OR_REDUCTION_OF_MOLECULAR_OXYGEN_REDUCED_FLAVIN_OR_FLAVOPROTEIN_AS_ONE_DONOR_AND_INCORPORATION_OF_ONE_ATOM_OF_OXYGEN	34	0.789618	2.31964	3.25e-08	1.82e-06	1.46e-06	1435	tags=53%, list=7%, signal=49%	CYP4F8/CYP4B1/CYP4F12/CYP1A1/CYP1A2/CYP3A5/CYP4F2/CYP2C9/CYP4F3/CYP2C8/CYP2J2/CYP4A11/CYP4Z1/CYP3A43/CYP3A7/CYP2D6/CYP4F11/CYP2C18
GO_INTERFERON_GAMMA_PRODUCTION	GO_INTERFERON_GAMMA_PRODUCTION	109	-0.567595	-2.13843	3.3e-08	1.83e-06	1.47e-06	2119	tags=44%, list=11%, signal=40%	IL12A/CD47/IL18R1/TLR3/CD3E/LTA/PDE4B/LGALS9C/KLRC4-KLRK1/TNFSF4/SPN/TNF/CD2/IL36RN/RASGRP1/AXL/IFNL1/SLC11A1/ITK/IL18RAP/LILRB1/SLAMF6/IL27/SASH3/HLA-DPB1/IL27RA/PTPN22/IL10/INHBA/CD226/IL12RB1/IRF8/EOMES/CLEC7A/CCR2/PRNP/SIRPA/HAVCR2/HLA-DPA1/CD14/LGALS9B/IL20RB/PGLYRP4/CD274/PDCD1LG2/PGLYRP3/IL12RB2/TLR8
GO_ICOSANOID_METABOLIC_PROCESS	GO_ICOSANOID_METABOLIC_PROCESS	108	0.571036	2.08287	3.39e-08	1.86e-06	1.49e-06	1435	tags=27%, list=7%, signal=25%	CYP4F8/CYP4F12/CYP1A1/CYP4F22/HPGD/GGT2/GGT6/AKR1C2/CYP1A2/GSTA1/CYP4F2/CYP2C9/AKR1C3/ALOX15/PLA2G4F/CYP4F3/CYP2C8/CYP2J2/PLA2G10/CYP4A11/PLA2G4B/ALOX5/FAAH/ACOX1/CYP2D6/MGST2/AVP/CYP4F11/CYP2C18
GO_REGULATION_OF_LEUKOCYTE_CHEMOTAXIS	GO_REGULATION_OF_LEUKOCYTE_CHEMOTAXIS	108	-0.564469	-2.12341	3.41e-08	1.86e-06	1.49e-06	2642	tags=39%, list=13%, signal=34%	VEGFC/PGF/THBS4/RAC2/CCL2/XCL2/IL12A/CCR6/PLA2G7/STAP1/THBS1/TNFSF14/SLIT2/CXCL12/KLRC4-KLRK1/LYN/PADI2/CCL5/SERPINE1/CD74/CSF1/CCR1/MPP1/AIF1/NCKAP1L/C5AR1/CMKLR1/CCR2/SLAMF8/CCL21/C5AR2/CXCL8/IL6/CCL3/CXCL13/GREM1/C3AR1/CCL4/CXCL10/CCL7/FPR2/S100A7
GO_REGULATION_OF_LYMPHOCYTE_DIFFERENTIATION	GO_REGULATION_OF_LYMPHOCYTE_DIFFERENTIATION	166	-0.48971	-1.95602	3.51e-08	1.9e-06	1.52e-06	3180	tags=42%, list=16%, signal=35%	HLA-G/FOXP3/EGR3/LOXL3/CYLD/DUSP10/IL7/RC3H2/CD27/GLI2/IFNB1/FCRL3/SOCS1/PIK3R6/PNP/PRDM1/IL12A/MMP14/RAG1/IRF1/IRF4/CAMK4/TNFRSF18/SFRP1/GLI3/TNFSF4/DTX1/CD28/CD2/FGL2/RASGRP1/AXL/IFNL1/IL15/BTK/IL27/CD74/ADA/SASH3/TBX21/CTLA4/INHBA/RHOH/CYP26B1/PTPRC/ZNF683/RUNX3/TNFSF9/TOX/NCKAP1L/IL12RB1/CR1/CD86/CCR2/HLA-DOA/SLAMF8/NFAM1/LAG3/VNN1/NLRP3/LILRB2/IL2RA/ANXA1/IL7R/PGLYRP4/CD80/IFNG/LILRB4/PGLYRP3
GO_MONOCYTE_CHEMOTAXIS	GO_MONOCYTE_CHEMOTAXIS	62	-0.659435	-2.24696	3.98e-08	2.14e-06	1.71e-06	2168	tags=56%, list=11%, signal=50%	CCL2/XCL2/CCL25/PLA2G7/CALCA/CCL3L3/SLIT2/CXCL12/CCL11/S100A12/LYN/CCL5/SERPINE1/CCR1/PTPRO/AIF1/CCL23/CCR2/CCL13/CCL20/SLAMF8/CCL8/CCL21/IL6/ANXA1/CCL26/CCL3/CCL24/GREM1/CCL4/CXCL10/CCL7/CCL18/FPR2/S100A7
GO_NEGATIVE_REGULATION_OF_IMMUNE_EFFECTOR_PROCESS	GO_NEGATIVE_REGULATION_OF_IMMUNE_EFFECTOR_PROCESS	117	-0.545474	-2.06993	4.26e-08	2.27e-06	1.82e-06	3395	tags=42%, list=17%, signal=35%	IL13RA2/HTRA1/HLA-G/CD59/FOXP3/LOXL3/DUSP10/RNF26/RC3H2/IFNB1/FCRL3/IRAK3/CD47/TGFB1/FER/PRKDC/MICB/FCGR2B/TGFB3/TNFSF4/TNF/ENPP3/FGL2/IFNL1/TGFB2/LILRB1/HLA-F/TBX21/SERPINB9/IL10/SERPING1/PTPRC/BST2/CR1/CD300A/CCR2/SLAMF8/HAVCR2/CD84/IL2RA/ANXA1/IL7R/IL20RB/PGLYRP4/CLEC4G/PGLYRP3/VSIG4/KIR2DL4/SERPINB4
GO_LEUKOCYTE_HOMEOSTASIS	GO_LEUKOCYTE_HOMEOSTASIS	84	-0.598818	-2.15861	4.35e-08	2.29e-06	1.84e-06	3245	tags=46%, list=16%, signal=39%	FADD/FOXP3/ADAM17/CORO1A/RC3H2/BAK1/SH2B3/CCNB2/FLT3/HIF1A/RAG1/TNFAIP3/HCAR2/TNFSF14/GPR183/PDE4B/KITLG/LYN/SIT1/AXL/DOCK11/DOCK10/CD74/ADA/P2RX7/PMAIP1/PIK3CD/SLC7A11/GPR174/SPTA1/TNFSF13B/NCKAP1L/CCR2/FCER1G/IL6/IL2RA/LMO1/ANXA1/CXCL6
GO_POSITIVE_REGULATION_OF_ADAPTIVE_IMMUNE_RESPONSE	GO_POSITIVE_REGULATION_OF_ADAPTIVE_IMMUNE_RESPONSE	98	-0.574749	-2.1375	4.37e-08	2.29e-06	1.84e-06	4067	tags=51%, list=21%, signal=41%	MICA/RIF1/IL18/HLA-E/IL12B/EXOSC3/ZP3/MALT1/MAD2L2/IL6ST/FADD/HLA-G/FOXP3/CD1B/PVR/FCER2/IL12A/TGFB1/CD4/IL18R1/MICB/LTA/TNFSF4/CD28/CLCF1/TNF/SLC11A1/BTK/ADA/SASH3/B2M/HLA-F/TBX21/P2RX7/IL27RA/CD226/PTPRC/NLRP10/C3/TNFSF13B/IL12RB1/RSAD2/CCR2/FCER1G/NLRP3/IL6/ANXA1/CD80/CD274/PRKCQ
GO_CYTOKINE_RECEPTOR_ACTIVITY	GO_CYTOKINE_RECEPTOR_ACTIVITY	97	-0.577639	-2.14426	4.42e-08	2.3e-06	1.84e-06	3975	tags=54%, list=20%, signal=43%	IL1RL1/IL12B/CCR3/LEPR/CSF3R/IL17REL/IL13RA2/IL6ST/IL6R/GHR/IL13RA1/IL17RD/EBI3/LIFR/IL22RA1/FLT3/CCR6/CSF2RB/CXCR5/CXCR6/CD4/IL18R1/CCR4/CCR8/CNTFR/IL10RA/IL2RG/IL18RAP/CD74/CXCR3/CCR1/CXCR1/IL27RA/CSF2RA/IL1R2/IL2RB/IL12RB1/IL22RA2/CMKLR1/CCR5/CCR2/IL21R/IL15RA/F3/CD44/IL1RAP/IL2RA/IL7R/IL20RB/OSMR/IL31RA/IL12RB2
GO_PROTEASE_BINDING	GO_PROTEASE_BINDING	126	-0.536011	-2.06362	4.7e-08	2.43e-06	1.95e-06	2580	tags=35%, list=13%, signal=31%	COMP/TNFRSF10A/ITGAV/NLRP7/PSAP/SERPINA5/ITGB1/LRP1/TNFAIP3/CARD16/TIMP2/CDK5R1/TIMP3/CHL1/COL3A1/PANX1/ECM1/RYR1/CD28/COL1A2/TNF/LDLR/A2ML1/ANXA2/SERPINE1/COL1A1/BIN1/SERPINB9/ITGB3/CARD18/CD177/PRNP/ADAMTSL4/F3/FAP/CCBE1/CD70/FN1/SERPINA1/DPP4/CARD17/SERPINB13/SERPINB3/SERPINB4
GO_CELL_CELL_ADHESION_VIA_PLASMA_MEMBRANE_ADHESION_MOLECULES	GO_CELL_CELL_ADHESION_VIA_PLASMA_MEMBRANE_ADHESION_MOLECULES	265	-0.437471	-1.83941	5.04e-08	2.59e-06	2.07e-06	3742	tags=43%, list=19%, signal=35%	PCDHGA7/CDH19/SLITRK1/FXYD5/TENM1/SCARF2/PCDHA4/PCDHA12/IL1RAPL1/CDH7/PCDHB16/KIFAP3/PCDHB3/DSG1/PCDHGA5/DCHS2/PCDHB2/MAPK14/PCDHGA8/CLDN1/PCDHGB6/FGFRL1/PCDHGB7/CEACAM5/CLDN16/PVR/CLDN19/CDH22/HMCN1/AJUBA/RET/PCDHGA2/SLITRK3/ACVR1/LRFN4/CDHR2/PCDHB12/PCDHA1/PCDHGA9/PCDHGA12/PCDHB7/DSG2/CELSR2/CLDN14/SLITRK2/CLSTN1/CEACAM6/NEXN/PCDH8/CLDN10/PCDHA13/NTNG1/LRRC4/ITGAL/PCDHGB4/PCDHGC4/CDH15/KLF4/PCD…
GO_INTERLEUKIN_1_BETA_PRODUCTION	GO_INTERLEUKIN_1_BETA_PRODUCTION	88	-0.593654	-2.17214	5.61e-08	2.86e-06	2.29e-06	3643	tags=48%, list=18%, signal=39%	ISL1/ORM1/MALT1/CMA1/APP/TRIM16/NLRC4/JAK2/NLRP2/ACP5/NLRP7/IGF1/TNFAIP3/CARD16/CD36/PYHIN1/TMEM106A/PANX1/P2RX7/TYROBP/CD33/TREM2/CARD18/LILRA2/CASP1/CLEC7A/IFI16/SERPINB1/SUCNR1/SIRPA/NLRP3/MNDA/MEFV/TLR6/CCL3/NOD2/LILRA5/IFNG/CARD17/GBP5/TLR8/AIM2
GO_NEGATIVE_REGULATION_OF_MULTI_ORGANISM_PROCESS	GO_NEGATIVE_REGULATION_OF_MULTI_ORGANISM_PROCESS	209	-0.460202	-1.88837	6.28e-08	3.17e-06	2.54e-06	3812	tags=37%, list=19%, signal=30%	ADAR/ZP3/EIF2AK2/GSN/ZC3HAV1/TRIM21/TNIP1/PLSCR1/CCNK/HTRA1/ZP4/AICDA/HLA-G/PARP14/IFITM2/DRD2/PRDX4/DUSP10/GJA1/RNF26/ITGAV/OAS3/NMI/IFNB1/TRIM14/IGF1/IRAK3/SIGLEC11/IFIT5/ACVR1C/TNFAIP3/CARD16/FCN1/IFNL3/OASL/MICB/OAS2/LTF/NLRC5/TNF/MX1/FGL2/ANXA2/SAMHD1/CCL5/LILRB1/TRIM10/ADA/HLA-F/IFITM3/SERPINB9/SERPING1/ISG20/APOBEC3A/IFITM1/BST2/STAT1/CR1/LILRA2/RSAD2/IFI16/SLAMF8/CCL8/IFIT1/HAVCR2/IL2RA/C…
GO_POSITIVE_REGULATION_OF_LYMPHOCYTE_MEDIATED_IMMUNITY	GO_POSITIVE_REGULATION_OF_LYMPHOCYTE_MEDIATED_IMMUNITY	97	-0.572333	-2.12456	7.27e-08	3.65e-06	2.92e-06	4067	tags=53%, list=21%, signal=42%	MICA/RIF1/IL18/HLA-E/IL12B/EXOSC3/ZP3/MALT1/MAD2L2/IL21/FADD/HLA-G/FOXP3/CD1B/PVR/FCER2/IL12A/CLNK/VAV1/TGFB1/IL18R1/MICB/LTA/SH2D1B/SH2D1A/KLRC4-KLRK1/TNFSF4/CD28/CLCF1/TNF/RASGRP1/IL18RAP/BTK/SLAMF6/SASH3/B2M/HLA-F/TBX21/NCR3/P2RX7/CD226/PTPRC/C3/IL12RB1/RSAD2/FCER1G/CRTAM/LAG3/NLRP3/IL6/KIR2DL4
GO_POSITIVE_REGULATION_OF_INFLAMMATORY_RESPONSE	GO_POSITIVE_REGULATION_OF_INFLAMMATORY_RESPONSE	133	-0.520948	-2.02142	9.05e-08	4.51e-06	3.61e-06	4036	tags=47%, list=20%, signal=38%	TLR10/IL1RL1/IL18/HLA-E/IL12B/TNFRSF1A/ZP3/IL33/CCL1/FFAR2/TNIP1/IL6ST/TLR7/IL21/JAK2/NUPR1/FFAR3/SNCA/F12/CTSC/CD47/PLA2G7/STAP1/TLR3/CEBPB/LTA/CD6/S100A12/TNFSF4/CD28/LRRK2/TNF/LDLR/IL15/PIK3CG/SERPINE1/PTGER3/BTK/TLR2/EGFR/ADORA2B/ITGA2/TGM2/NLRP10/OSM/C3/TREM2/CLEC7A/CCR2/FCER1G/SUCNR1/MMP8/IL6/TLR6/CCL3/NOD2/LILRA5/OSMR/CCL24/GBP5/S100A9/IDO1/S100A8
GO_POSITIVE_REGULATION_OF_INTERFERON_GAMMA_PRODUCTION	GO_POSITIVE_REGULATION_OF_INTERFERON_GAMMA_PRODUCTION	63	-0.638324	-2.17846	9.41e-08	4.65e-06	3.72e-06	4112	tags=62%, list=21%, signal=49%	CD276/IL18/IL12B/ZP3/ISL1/TLR7/IL21/FADD/CD244/EBI3/IL12A/IL18R1/TLR3/CD3E/LTA/PDE4B/KLRC4-KLRK1/TNFSF4/TNF/CD2/RASGRP1/IFNL1/SLC11A1/SLAMF6/IL27/SASH3/HLA-DPB1/IL27RA/PTPN22/CD226/IL12RB1/IRF8/CLEC7A/CCR2/HAVCR2/HLA-DPA1/CD14/IL12RB2/TLR8
GO_T_CELL_CHEMOTAXIS	GO_T_CELL_CHEMOTAXIS	28	-0.782439	-2.26778	1.05e-07	5.17e-06	4.14e-06	2131	tags=57%, list=11%, signal=51%	XCL2/CXCL16/TNFSF14/GPR183/PIK3CG/CCL5/CXCR3/PIK3CD/CCR2/CCL21/CCL26/CCL3/CXCL13/CXCL10/CXCL11/S100A7
GO_EXOGENOUS_PROTEIN_BINDING	GO_EXOGENOUS_PROTEIN_BINDING	71	-0.607389	-2.13807	1.35e-07	6.6e-06	5.28e-06	2065	tags=42%, list=10%, signal=38%	NPC1/ANPEP/EFNB2/ITGB5/SLAMF1/HTR2A/ITGB1/CD4/ACE2/CR2/LDLR/AXL/NCAM1/ITGA5/EGFR/CLDN6/ITGB3/SELPLG/ITGA2/CR1/CD86/CCR5/ICAM1/MRC1/CD80/CLEC4G/CLEC5A/CD209/DPP4/SERPINB3
GO_NEGATIVE_REGULATION_OF_IMMUNE_RESPONSE	GO_NEGATIVE_REGULATION_OF_IMMUNE_RESPONSE	146	-0.498973	-1.95435	1.37e-07	6.64e-06	5.31e-06	3180	tags=39%, list=16%, signal=33%	HLA-G/CD59/PARP14/FOXP3/LOXL3/DRD2/DUSP10/RC3H2/NMI/IFNB1/IRAK3/TGFB1/FER/TNFAIP3/NLRP6/FCGR2B/COL3A1/TGFB3/TNFSF4/LYN/NLRC5/TNF/ENPP3/FGL2/IFNL1/TGFB2/SAMHD1/LILRB1/HLA-F/TBX21/SERPINB9/IL27RA/IL10/SERPING1/CTLA4/PTPRC/BST2/SAMSN1/CR1/CD300A/CCR2/IFI16/SLAMF8/HAVCR2/CD84/PDCD1/IL2RA/ANXA1/IL7R/IL20RB/PGLYRP4/CLEC4G/MMP12/PGLYRP3/VSIG4/KIR2DL4/SERPINB4
GO_REGULATION_OF_CHEMOTAXIS	GO_REGULATION_OF_CHEMOTAXIS	204	-0.461785	-1.89357	1.4e-07	6.73e-06	5.38e-06	2757	tags=32%, list=14%, signal=28%	DUSP3/FGFR1/VEGFC/MET/PGF/THBS4/RAC2/FGF16/FGF1/CCL2/XCL2/IL12A/CCR6/EFNB2/TGFB1/PLA2G7/NRP1/STAP1/THBS1/TBR1/CCR4/ROBO1/SCG2/TNFSF14/SLIT2/CXCL12/GPR183/KLRC4-KLRK1/LYN/PADI2/TUBB2B/CCL5/SERPINE1/SEMA3A/CD74/CSF1/CCR1/PTPRO/P2RY12/PLXNA4/ITGA2/MPP1/AIF1/NCKAP1L/C5AR1/TREM2/CMKLR1/CCR2/DSCAM/SLAMF8/F3/SUCNR1/CCL21/C5AR2/CXCL8/IL6/CCL26/CCL3/CXCL13/GREM1/C3AR1/CCL4/CXCL10/CCL7/FPR2/S100A7
GO_NEGATIVE_REGULATION_OF_DEFENSE_RESPONSE	GO_NEGATIVE_REGULATION_OF_DEFENSE_RESPONSE	199	-0.45733	-1.86444	1.53e-07	7.3e-06	5.84e-06	3388	tags=36%, list=17%, signal=30%	HTRA1/NR1D1/HGF/HLA-G/RORA/OTULIN/PARP14/NFKB1/FOXP3/TNFRSF1B/DRD2/SOCS3/DUSP10/RNF26/ACP5/NMI/NLRP7/SYT11/PTGIS/IGF1/IRAK3/SIGLEC11/KLF4/PBK/TNFAIP3/APOE/NLRP6/CD200R1/MFHAS1/MICB/ABCD2/FCGR2B/FFAR4/TNFAIP8L2/NLRC5/ENPP3/LDLR/FGL2/ADORA1/SAMHD1/LILRB1/ADA/HLA-F/SERPINB9/IL10/SERPING1/IL1R2/ADIPOQ/CST7/PTPRC/IL22RA2/CR1/SIGLEC10/IFI16/NT5E/KRT1/SLAMF8/SIRPA/NLRP3/HAVCR2/MEFV/IL2RA/IL20RB/TNFAIP6/…
GO_PEPTIDYL_TYROSINE_MODIFICATION	GO_PEPTIDYL_TYROSINE_MODIFICATION	362	-0.395994	-1.7235	1.79e-07	8.48e-06	6.78e-06	4103	tags=39%, list=21%, signal=31%	ABL2/FYN/JAK1/HIPK3/IL24/IGF1R/AFAP1L2/IL18/IL12B/TNFRSF1A/LIF/TTL/EIF2AK2/TGFA/ISL1/FGF7/ZAP70/GAS6/LEP/APP/IL6ST/IL21/RELN/HGF/IL6R/TNFSF18/CSPG4/IQGAP1/PARP14/GHR/RAP2B/PTPN1/JAK2/NEURL1/ADAM17/NOX4/DDR2/SNX6/SOCS3/FGFR1/RET/IL7/TPST1/STAT3/ACVR1/HIPK2/MET/IL11/SH2B3/EPHB3/THBS4/IL20/FLT3/EPHB4/SOCS1/HBEGF/IGF1/IL12A/DYRK3/TGFB1/CASS4/FER/NRP1/ARL2BP/STAP1/NCAPG2/LCK/HTR2A/GRM5/CD4/CD36/CD3E/E…
GO_PLASMA_MEMBRANE_SIGNALING_RECEPTOR_COMPLEX	GO_PLASMA_MEMBRANE_SIGNALING_RECEPTOR_COMPLEX	183	-0.471348	-1.90674	1.83e-07	8.63e-06	6.9e-06	4041	tags=44%, list=21%, signal=35%	IGF1R/SHANK1/GRIN2B/CHRNA5/ALCAM/CD79A/CHUK/GRIA2/ITGA3/ZAP70/SDCBP/IL6ST/IL6R/EMILIN1/CD247/CNIH2/ITGAD/NPNT/TRAF3/IL13RA1/APBB1IP/CHRNB4/SHISA8/CALCR/ACVR1/GRIN3A/CACNG8/ITGAV/CD3D/CACNG7/ITGA6/GRIA1/TGFBR1/ITGA11/ITGAL/CHRNA1/ACVR1C/CSF2RB/ITGB8/ITGB5/ITGB1/CD4/NLGN1/IL18R1/CD3E/GRIN2A/ITGBL1/ITGAX/IRAK1/CD6/CHRNA6/HTR3A/CD3G/LYN/IFNL1/CNTFR/IL18RAP/ITGA5/B2M/TLR2/ITGA4/ITGB3/ITGA2/RAMP1/TRAT1…
GO_VESICLE_LUMEN	GO_VESICLE_LUMEN	322	-0.406738	-1.73995	1.98e-07	9.25e-06	7.4e-06	4132	tags=36%, list=21%, signal=29%	CRISPLD2/GM2A/ROCK1/GDI2/CHIT1/SPARC/A1BG/HP/IMPDH1/PENK/CAMP/PYGL/GSN/CAB39/ORM1/CTSG/GAS6/GIP/SDCBP/APP/HGF/MAPK14/LCN2/FAM3C/DBH/NFKB1/EEF1A1/HEXB/COTL1/PRDX4/PSMD1/CANT1/CTSZ/PROS1/F8/PYGB/BPI/VEGFC/ARSB/DERA/PF4/BACE1/PNP/IGF1/CPPED1/PSMD2/CTSC/GGH/TGFB1/ISLR/PKM/OLFM4/THBS1/FERMT3/FCN1/SCG3/TIMP2/RAB27A/MPO/ACTN2/HSPA6/TOR4A/TIMP3/HRNR/POMC/PLAC8/LTF/TGFB3/SRGN/ECM1/S100A12/GRP/BIN2/PADI2/L…
GO_T_CELL_MIGRATION	GO_T_CELL_MIGRATION	65	-0.629272	-2.15703	2.18e-07	1.01e-05	8.07e-06	2168	tags=48%, list=11%, signal=43%	CCL2/XCL2/ITGAL/CCR6/CXCL16/CD200R1/XG/TNFSF14/CXCL12/GPR183/ECM1/SPN/PIK3CG/CCL5/MYO1G/CXCR3/ITGA4/MSN/IL27RA/PIK3CD/AIF1/CCR2/CCL20/CCL21/ICAM1/CCL26/CCL3/CXCL13/CXCL10/CXCL11/S100A7
GO_REGULATION_OF_PEPTIDASE_ACTIVITY	GO_REGULATION_OF_PEPTIDASE_ACTIVITY	422	-0.378831	-1.66253	2.2e-07	1.01e-05	8.11e-06	3734	tags=32%, list=19%, signal=26%	RECK/LCN1/PERP/GSN/WNT9A/CST8/ANXA8/MALT1/GAS6/ANP32B/R3HDML/APP/SERPINA9/MAPK12/TFPI/NLRC4/P2RX1/HGF/FADD/MAPK14/RARRES1/TIMP4/ANTXR1/PINK1/JAK2/XDH/RENBP/PAPLN/NLRP2/PROS1/SERPINA10/C4A/STAT3/SFN/BAK1/TNFRSF10A/CD27/WFDC3/CRYAB/NLRP7/BIRC7/SNCA/PSMB8/SERPINA5/COL6A3/BIRC5/PTTG1/GAPDH/COL7A1/ACVR1C/KLF4/RAG1/LCK/LRP1/CIDEB/THBS1/CARD16/TIMP2/SOX7/GRIN2A/ROBO1/TIMP3/TNFSF14/SERPINB8/LTF/C4B/DHCR2…
GO_INTERLEUKIN_6_SECRETION	GO_INTERLEUKIN_6_SECRETION	46	-0.688605	-2.2087	2.32e-07	1.06e-05	8.5e-06	1735	tags=43%, list=9%, signal=40%	CD200R1/TMEM106A/TWIST1/LGALS9C/TNF/DDX58/NOS2/TLR2/IL27RA/PTPN22/IFIH1/NLRP10/AIF1/LILRA2/C5AR2/LGALS9B/IL1RAP/LILRA5/PAEP/TLR8
GO_TOLL_LIKE_RECEPTOR_SIGNALING_PATHWAY	GO_TOLL_LIKE_RECEPTOR_SIGNALING_PATHWAY	141	-0.500832	-1.95599	2.35e-07	1.07e-05	8.53e-06	3554	tags=43%, list=18%, signal=36%	GRAMD4/F2RL1/TLR10/RFTN1/HSP90B1/CHUK/TNIP1/S100A14/CTSK/MAP3K1/TLR7/NR1D1/IKBKG/FADD/PJA2/UBQLN1/TRAF3/LILRA4/IRF7/FCRL3/IRAK3/IRF1/TNFAIP3/IRF4/CD36/TLR3/NLRP6/MFHAS1/LY96/RAB7B/IRAK1/LTF/CTSL/LYN/CTSB/TICAM2/GFI1/TREML4/BIRC3/BTK/SCIMP/CAV1/TLR2/CD300LF/PTPN22/COLEC12/LILRA2/SFTPD/CD300A/RSAD2/ITGAM/PIK3AP1/ITGB2/HAVCR2/CD14/TLR6/TNIP3/TLR1/S100A9/TLR8/S100A8
GO_NATURAL_KILLER_CELL_ACTIVATION	GO_NATURAL_KILLER_CELL_ACTIVATION	83	-0.581574	-2.09186	2.41e-07	1.09e-05	8.72e-06	2361	tags=36%, list=12%, signal=32%	IFNB1/PRDM1/IL12A/CLNK/SLAMF7/IL18R1/ULBP1/RAB27A/ULBP3/KLRC4-KLRK1/CD2/RASGRP1/AXL/IL15/ULBP2/IFNK/HLA-F/NCR3/TYROBP/PTPN22/PIK3CD/PTPRC/ZNF683/TOX/IL21R/ITGB2/HAVCR2/NCR1/PGLYRP4/PGLYRP3
GO_ESTROGEN_METABOLIC_PROCESS	GO_ESTROGEN_METABOLIC_PROCESS	32	0.769961	2.24015	2.62e-07	1.17e-05	9.39e-06	1910	tags=56%, list=10%, signal=51%	CYP1A1/SULT1E1/HSD17B2/UGT1A1/CYP1A2/CYP3A5/CYP2C9/HSD3B1/CYP2C8/SULT1A1/UGT2B11/HSD17B14/CYP3A7/CYP2D6/COMT/DHRS11/SGPL1/HSD17B11
GO_ANTIGEN_RECEPTOR_MEDIATED_SIGNALING_PATHWAY	GO_ANTIGEN_RECEPTOR_MEDIATED_SIGNALING_PATHWAY	231	-0.443609	-1.83794	2.67e-07	1.19e-05	9.52e-06	4838	tags=46%, list=25%, signal=35%	PSMB2/MAPK1/TESPA1/EIF2B2/PSMD7/PRAM1/ABL1/CD160/PSMD9/RNF31/PSMD14/TAB2/CD22/IGLL1/PSMC3/BCL10/FBXW11/DUSP22/CMTM3/WNK1/PSMA8/PAK1/HHLA2/PIK3CA/PSMA7/CD276/FYN/EIF2B3/KLHL6/BTN3A1/RFTN1/BCL2/CD79A/CHUK/MALT1/ZAP70/BTN2A2/IKBKG/CD247/BTN3A2/NFKB1/FOXP3/CYLD/PSMD1/GCSAML/DUSP3/RC3H2/PSMA6/CD3D/NCK1/WAS/FCRL3/GRAP2/PSMB8/BTN3A3/PSMD2/PRKCB/HLA-DQB2/STAP1/LCK/PSMC1/CD4/LCP2/PAK3/CD3E/UBASH3A/FCGR2B/…
GO_POSITIVE_REGULATION_OF_PHAGOCYTOSIS	GO_POSITIVE_REGULATION_OF_PHAGOCYTOSIS	66	-0.627079	-2.16875	2.77e-07	1.23e-05	9.82e-06	2715	tags=56%, list=14%, signal=49%	C4A/MFGE8/ITGAV/CCL2/CD47/TUB/STAP1/LRP1/CD36/RAB27A/FCGR2B/SIRPG/C4B/PTPRJ/TNF/C2/IL15/SLC11A1/IL2RG/CD300LF/ITGA2/RAB31/PTPRC/IL2RB/C3/SIRPB1/NCKAP1L/TREM2/SFTPD/CLEC7A/FCER1G/IL15RA/DOCK2/SIRPA/IFNG/PTX3/FPR2
GO_REGULATION_OF_PEPTIDE_SECRETION	GO_REGULATION_OF_PEPTIDE_SECRETION	477	-0.371096	-1.63999	2.88e-07	1.27e-05	1.01e-05	2082	tags=23%, list=11%, signal=21%	GAPDH/ADAM9/TGFB1/ACVR1C/SLC30A8/HIF1A/ARL2BP/ARNTL/ITPR3/KCNG2/LRP1/TNFAIP3/APOE/CARD16/SLC9B2/FCN1/CD200R1/HCAR2/CYP51A1/ADTRP/SLC2A1/ITPR2/FCGR2B/FFAR4/SFRP1/PANX1/APBB1/TWIST1/TGFB3/SRGN/LGALS9C/PAM/TNFSF4/GRP/LYN/LRRK2/TNF/CD2/IL36RN/RASGRP1/DDX58/ADORA1/ANKRD1/TGFB2/NOS2/GPR68/CCL5/LILRB1/SNAP25/CD74/HDAC9/TLR2/EGFR/CLEC6A/CACNA1E/P2RX7/IL27RA/CD33/PTPN22/ANXA5/IL10/IL1R2/IFIH1/NLRP10/OSM/A…
GO_REGULATION_OF_PRODUCTION_OF_MOLECULAR_MEDIATOR_OF_IMMUNE_RESPONSE	GO_REGULATION_OF_PRODUCTION_OF_MOLECULAR_MEDIATOR_OF_IMMUNE_RESPONSE	136	-0.514311	-2.01076	3.03e-07	1.32e-05	1.06e-05	3999	tags=43%, list=20%, signal=35%	RIF1/IL18/HLA-E/EXOSC3/IL33/FFAR2/MALT1/MAD2L2/IL13RA2/MAPK14/HLA-G/FOXP3/TNFRSF1B/CD244/CLC/CD40LG/MZB1/FFAR3/IFNB1/FCRL3/DDX21/IRAK3/CLNK/TGFB1/PRKDC/CD36/IL18R1/TLR3/FCGR2B/SPON2/TGFB3/TNFSF4/CD28/CLCF1/TNF/DDX58/TGFB2/LILRB1/BTK/SCIMP/CD74/SASH3/B2M/HLA-F/TBX21/IL27RA/IL10/CD226/PTPRC/BST2/RSAD2/CCR2/FCER1G/NLRP3/IL6/NOD2/KIR2DL4/KLK5/KLK7
GO_POSITIVE_REGULATION_OF_LEUKOCYTE_DIFFERENTIATION	GO_POSITIVE_REGULATION_OF_LEUKOCYTE_DIFFERENTIATION	146	-0.487887	-1.91093	3.69e-07	1.6e-05	1.28e-05	3540	tags=44%, list=18%, signal=36%	MALT1/ZAP70/BTN2A2/GAS6/FADD/HLA-G/FOXP3/EGR3/CYLD/DUSP10/CD101/IL7/CD27/GLI2/PF4/IL20/SOCS1/PIK3R6/PNP/CA2/IL12A/MMP14/TGFB1/RAG1/NOTCH2/CD4/SLC9B2/KLF10/GLI3/KITLG/TNFSF4/TNF/RASGRP1/AXL/IL15/EVI2B/GPR68/BTK/CD74/CSF1/ADA/SASH3/CCR1/TYROBP/RHOH/PTPRC/RUNX3/TNFSF9/TOX/NCKAP1L/IL12RB1/DCSTAMP/TREM2/CD86/VNN1/NLRP3/LILRB2/IL2RA/ANXA1/IL7R/CD80/ROR2/IFNG/LILRB4
GO_POSITIVE_REGULATION_OF_PEPTIDYL_TYROSINE_PHOSPHORYLATION	GO_POSITIVE_REGULATION_OF_PEPTIDYL_TYROSINE_PHOSPHORYLATION	188	-0.462149	-1.87674	3.71e-07	1.6e-05	1.28e-05	3960	tags=46%, list=20%, signal=37%	AFAP1L2/IL18/IL12B/TNFRSF1A/LIF/TGFA/ISL1/FGF7/GAS6/LEP/IL6ST/IL21/RELN/HGF/IL6R/TNFSF18/CSPG4/IQGAP1/PARP14/GHR/PTPN1/JAK2/NEURL1/ADAM17/NOX4/SOCS3/STAT3/ACVR1/IL11/THBS4/IL20/FLT3/HBEGF/IGF1/IL12A/TGFB1/CASS4/NRP1/ARL2BP/STAP1/NCAPG2/HTR2A/GRM5/CD4/CD36/CD3E/TNFRSF18/PARP9/LRP8/CSF2/PTPRJ/KITLG/LYN/CLCF1/TNF/NTRK2/IFNL1/IL15/ADORA1/NCF1/CCL5/ITGA5/CD74/NRG1/ITGB3/IL27RA/ADIPOQ/PTPRC/OSM/AREG/TR…
GO_POSITIVE_REGULATION_OF_VASCULATURE_DEVELOPMENT	GO_POSITIVE_REGULATION_OF_VASCULATURE_DEVELOPMENT	181	-0.471012	-1.89829	4.01e-07	1.72e-05	1.37e-05	2869	tags=31%, list=15%, signal=27%	PPP1R16B/ERAP1/RLN2/STAT3/VEGFC/HIPK2/RRAS/PGF/CYP1B1/CTH/FGF1/PTGIS/PIK3R6/SMAD1/PRKCB/EFNB2/NRP1/KLF4/ITGB8/HIF1A/PKM/ITGB1/AKT3/THBS1/TLR3/GATA6/BMPER/ITGAX/SOD2/TWIST1/ECM1/CCL11/PLK2/ADM2/SERPINE1/ITGA5/HDAC9/ADAM12/IL10/C3/C5AR1/F3/ITGB2/CXCL8/ANXA1/CCBE1/ANXA3/CYBB/CHI3L1/CCL24/GREM1/C3AR1/SPHK1/SFRP2/HMGA2/SERPINB7/FGFBP1
GO_CELLULAR_GLUCURONIDATION	GO_CELLULAR_GLUCURONIDATION	18	0.858837	2.2108	4.34e-07	1.85e-05	1.48e-05	1936	tags=83%, list=10%, signal=75%	UGT2B15/UGT2B28/UGT2B7/UGT1A1/UGT1A10/UGT2A3/UGT1A9/UGT1A6/UGT1A8/UGT1A7/UGT2B11/UGT2B4/UGT1A4/UGT2B17/UGT1A3
GO_SPECIFIC_GRANULE_MEMBRANE	GO_SPECIFIC_GRANULE_MEMBRANE	89	-0.568529	-2.08011	4.54e-07	1.91e-05	1.53e-05	3296	tags=45%, list=17%, signal=38%	P2RX1/CD59/TNFRSF1B/RAB37/RAP2B/STOM/CHRNB4/KCNAB2/ITGAV/CKAP4/MMP25/PLD1/ITGAL/CD47/ATP8B4/CD36/SLC2A3/SLC2A5/PTPRJ/ATP11A/DEGS1/SNAP25/LAIR1/PLAU/CD33/OLR1/GPR84/CD53/CEACAM3/CD177/PLAUR/FCAR/ITGAM/ITGB2/CLEC4D/MCEMP1/CLEC5A/CYBB/C3AR1/FPR2
GO_ENTRY_INTO_HOST	GO_ENTRY_INTO_HOST	129	-0.504916	-1.94761	4.56e-07	1.91e-05	1.53e-05	2065	tags=33%, list=10%, signal=29%	NPC1/ANPEP/EFNB2/ITGB5/SLAMF1/HTR2A/ITGB1/CD4/LGALS1/FCN1/ACE2/CAV2/CR2/CTSB/LDLR/AXL/NCAM1/TRIM10/ITGA5/CD74/CAV1/EGFR/IFITM3/CLDN6/ITGB3/SELPLG/ITGA2/IFITM1/CR1/CD86/CCR5/CXCL8/ICAM1/MRC1/CD80/CLEC4G/CLEC5A/CD209/PTX3/DPP4/SERPINB3/KRT6A
GO_MEMBRANE_REGION	GO_MEMBRANE_REGION	322	-0.399975	-1.71101	4.59e-07	1.91e-05	1.53e-05	3531	tags=34%, list=18%, signal=28%	ZAP70/RTN4R/PDZK1/PLSCR1/SDCBP/ADRA1B/APP/GPM6B/TRPM8/TFPI/P2RX1/FADD/IQGAP1/TNFRSF1B/RTN4RL2/RAP2B/ATP1B3/JAK2/ADAM17/STOM/SLC25A5/ATP2B4/ORAI1/GJA1/RET/AKAP5/BACE1/PTGIS/SPRED1/SLC9A3R1/AKAP6/ATP1A1/ARID3C/EHD2/TGFBR1/TUBA1A/CDH15/NPC1/AHNAK/KCNMA1/LCK/HTR2A/ITGB1/CD4/MME/CD36/LCP2/BVES/KCNE1/LAMP2/CORO1C/ADTRP/SLC2A1/MYADM/KIF18A/EPHB1/ADD2/PDPN/LAT2/KCNA3/ACE2/CD48/LRP8/PGK1/CAPN2/CAV2/LYN/LR…
GO_MHC_PROTEIN_COMPLEX_BINDING	GO_MHC_PROTEIN_COMPLEX_BINDING	25	-0.779201	-2.19528	4.61e-07	1.91e-05	1.53e-05	1025	tags=56%, list=5%, signal=53%	PKM/LILRB1/CD74/HSPA8/HLA-DOB/HLA-DMB/CD8A/KLRC1/HLA-DOA/HLA-DRA/LILRB2/HLA-DRB1/KLRD1/KLRC2
GO_PRIMARY_ALCOHOL_METABOLIC_PROCESS	GO_PRIMARY_ALCOHOL_METABOLIC_PROCESS	89	0.583323	2.05615	4.76e-07	1.96e-05	1.57e-05	2013	tags=35%, list=10%, signal=31%	SULT2A1/TTR/CYP1A1/SULT1E1/ADH1C/ADH6/AKR1C2/BMP5/CYP1A2/CYP3A5/ADH1A/SULT1A2/AKR1C3/CYP2C8/ADH4/ADH1B/ALDH1A2/SULT1A1/SULT1A3/DGAT2/CYP3A7/CYP2D6/BMP2/ACSS1/CHKA/ADH7/DGAT1/BCO1/AKR1C4/AKR1C1/CBR4
GO_POSITIVE_REGULATION_OF_LEUKOCYTE_PROLIFERATION	GO_POSITIVE_REGULATION_OF_LEUKOCYTE_PROLIFERATION	135	-0.505629	-1.97108	5.4e-07	2.21e-05	1.77e-05	3948	tags=47%, list=20%, signal=38%	IL18/HLA-E/IL12B/BCL2/ZP3/ZAP70/LEP/IRS2/IL6ST/ZP4/IL21/FADD/FOXP3/CORO1A/CD40LG/IL7/EBI3/NCK1/FCRL3/PNP/IGF1/IL12A/CD4/CD3E/CD6/GPR183/CLECL1/KITLG/TNFSF4/LYN/CD28/CLCF1/IL15/CCL5/CD74/CSF1/ADA/SASH3/HLA-DPB1/PTPRC/AIF1/SPTA1/BST2/TNFSF9/TNFSF13B/NCKAP1L/IL12RB1/HLA-DMB/CD86/CCR2/HAVCR2/HLA-DPA1/LILRB2/IL6/CD38/IL2RA/ANXA1/CD70/CD80/CD274/PRKCQ/CD209/PDCD1LG2
GO_ENDOPEPTIDASE_ACTIVITY	GO_ENDOPEPTIDASE_ACTIVITY	409	-0.37619	-1.65233	5.53e-07	2.25e-05	1.8e-05	2687	tags=25%, list=14%, signal=22%	ADAM17/PSMD1/CTSZ/CLC/NRIP3/PCSK5/TMPRSS15/PSMA6/NLN/BMP1/HTRA4/ADAM23/CFI/TPSD1/BACE1/CAPN6/F12/PAPPA/PSMB8/MMP25/ADAMTS20/C1S/PSMD2/CTSC/MMP17/MMP14/ADAM9/PGA5/ADAM21/ADAMTS14/ADAMTS6/MMP20/MME/CD5L/GZMM/TLL1/USP13/MMP7/RHBDL3/MMP10/SFRP1/KLK1/ACE2/GZMK/LTF/CTSL/CAPN2/C1R/CTSB/USP37/C2/TRABD2A/ECEL1/USP1/ADAMTS3/USP18/MMP3/PRSS12/PRSS56/ADAMTS2/PHEX/GZMH/TMPRSS11A/ADAM12/PLAU/ADAMDEC1/PRSS21/MM…
GO_VIRAL_GENOME_REPLICATION	GO_VIRAL_GENOME_REPLICATION	117	-0.522348	-1.98217	5.87e-07	2.37e-05	1.9e-05	3900	tags=38%, list=20%, signal=30%	BCL2/NFIA/ADAR/EIF2AK2/ZC3HAV1/TNIP1/GAS6/PLSCR1/CCNK/FBXL2/CTBP2/AICDA/IFITM2/TOP2A/STOM/OAS3/IFNB1/CCL2/IFIT5/CXCR6/IFNL3/OASL/OAS2/LTF/CD28/TNF/DEK/MX1/CCL5/IFITM3/ISG20/APOBEC3A/IFITM1/BST2/PIK3C2G/RSAD2/IFI16/CCL8/IFIT1/CXCL8/IFI27/SLPI/CD209/HMGA2
GO_LONG_CHAIN_FATTY_ACID_METABOLIC_PROCESS	GO_LONG_CHAIN_FATTY_ACID_METABOLIC_PROCESS	105	0.558274	2.02612	5.89e-07	2.37e-05	1.9e-05	1455	tags=29%, list=7%, signal=27%	CYP4F12/CYP1A1/HPGD/GSTM2/CYP1A2/GSTA1/CYP4F2/CYP2C9/AKR1C3/GSTM4/ACSBG1/ALOX15/CYP4F3/CYP2C8/CYP2J2/PLA2G10/CYP4A11/ACSL5/PLA2G4B/LIPE/ALOX5/FAAH/ACOX1/CYP2D6/SLC27A2/ACAA1/ELOVL6/CYP4F11/CYP2C18/SLC27A5
GO_T_CELL_PROLIFERATION	GO_T_CELL_PROLIFERATION	181	-0.466809	-1.88136	5.96e-07	2.39e-05	1.91e-05	3540	tags=43%, list=18%, signal=36%	MALT1/ZAP70/BTN2A2/LEP/IL6ST/ZP4/IL21/TNFSF18/FADD/HLA-G/FOXP3/TNFRSF1B/CORO1A/CLC/CD40LG/RC3H2/EBI3/RAC2/NCK1/PNP/IGF1/IL12A/IRF1/CD4/CD3E/CEBPB/CD6/TNFSF14/CLECL1/LGALS9C/TNFSF4/SPN/CD28/IL15/SLC11A1/PIK3CG/PLA2G2D/TNFSF8/CCL5/LILRB1/IL27/SASH3/HLA-DPB1/MSN/P2RX7/IL10/CTLA4/PTPRC/AIF1/SPTA1/TNFSF9/TNFSF13B/NCKAP1L/IL12RB1/HLA-DMB/CD86/SFTPD/CCR2/PRNP/DOCK2/HAVCR2/HLA-DPA1/LILRB2/IL6/LGALS9B/IL2…
GO_ORGANELLE_INNER_MEMBRANE	GO_ORGANELLE_INNER_MEMBRANE	484	0.369319	1.60618	6.04e-07	2.4e-05	1.92e-05	5781	tags=39%, list=29%, signal=28%	CYP1A1/MT-ND4L/MT-ATP8/NPAP1/MT-ND6/AIFM3/MT-ND5/MT-ND3/HSD3B1/TM7SF2/MT-ND1/MT-CYB/MT-ND2/MT-ATP6/PLA2G4B/CKMT1B/GHRHR/CKMT1A/SPAG4/SLC25A27/UCP2/SRC/P2RX2/GATM/SLC25A2/LDHD/MT-CO2/UCP3/COX4I2/PET100/UQCR10/BDH1/SLC25A29/MTG1/MYOC/MT-CO1/SLC25A34/NDUFA3/MT-ND4/MT-CO3/CHDH/SLC25A35/PAM16/SLC25A41/GCAT/DPY19L2/COX6B1/COX6C/PPOX/SLC25A42/NME4/CHCHD10/UQCRQ/ACADVL/SUN5/MRPS25/COX5B/SMDT1/COX6A1/SFXN…
GO_REGULATION_OF_LEUKOCYTE_ADHESION_TO_VASCULAR_ENDOTHELIAL_CELL	GO_REGULATION_OF_LEUKOCYTE_ADHESION_TO_VASCULAR_ENDOTHELIAL_CELL	19	-0.82995	-2.18924	6.18e-07	2.45e-05	1.96e-05	2051	tags=63%, list=10%, signal=57%	CCL25/KLF4/CCL28/IRAK1/CXCL12/TNF/PTAFR/ITGA4/CCR2/CCL21/ITGB2/ICAM1
GO_LEUKOCYTE_APOPTOTIC_PROCESS	GO_LEUKOCYTE_APOPTOTIC_PROCESS	105	-0.54125	-2.03231	6.32e-07	2.49e-05	1.99e-05	3365	tags=41%, list=17%, signal=34%	IRS2/AURKB/FADD/ADAM17/CLC/BAK1/CD27/CDKN2A/IRF7/BIRC7/HIF1A/RAG1/PTCRA/HCAR2/CXCL12/CTSL/GLI3/KITLG/CD3G/LYN/AXL/CCL5/LILRB1/BTK/CD74/ADA/P2RX7/IL10/PIK3CD/SLC7A11/CCR5/FCER1G/CCL21/FASLG/PDCD1/IL6/IL2RA/ANXA1/IL7R/NOD2/CD274/PRKCQ/IDO1
GO_POSITIVE_REGULATION_OF_CHEMOTAXIS	GO_POSITIVE_REGULATION_OF_CHEMOTAXIS	132	-0.508124	-1.96355	6.52e-07	2.55e-05	2.04e-05	3250	tags=40%, list=16%, signal=34%	IL6R/MAPK14/LPAR1/ADAM17/IL16/FGFR1/VEGFC/MET/PGF/THBS4/RAC2/FGF16/XCL2/IL12A/CCR6/TGFB1/PLA2G7/NRP1/THBS1/CCR4/SCG2/TNFSF14/SLIT2/CXCL12/TUBB2B/CCL5/SERPINE1/CD74/CSF1/CCR1/P2RY12/ITGA2/AIF1/NCKAP1L/C5AR1/TREM2/CMKLR1/CCR2/DSCAM/F3/SUCNR1/CCL21/CXCL8/IL6/CCL26/CCL3/CXCL13/C3AR1/CCL4/CXCL10/CCL7/FPR2/S100A7
GO_POSITIVE_REGULATION_OF_ESTABLISHMENT_OF_PROTEIN_LOCALIZATION	GO_POSITIVE_REGULATION_OF_ESTABLISHMENT_OF_PROTEIN_LOCALIZATION	447	-0.364454	-1.60314	6.69e-07	2.6e-05	2.08e-05	3975	tags=30%, list=20%, signal=24%	IL1RL1/ATG13/HLA-E/CHRM1/BCL2/ANO1/MYO18A/CHUK/IL33/E2F1/CCL1/BAG3/FFAR2/ISL1/ORM1/TENM1/CLEC9A/GTSE1/GAS6/GIP/PDZK1/LEP/ANP32B/IL26/ICE1/IRS2/TRIM16/YWHAH/SEC24A/TRH/AACS/MAPK14/PINK1/ARHGEF5/DRD2/RAN/JAK2/CAMK1/CD244/STOM/NLRP2/PDCD10/GJA1/SFN/TM7SF3/VEGFC/CCT5/KIF20B/YWHAQ/TFDP1/CCT4/ZIC1/MYH10/RAC2/NLRP7/IGF1/UBL4B/GAPDH/ADAM9/TGFB1/TP73/SLC30A8/HIF1A/LRP1/FCN1/CDK5R1/HCAR2/PRR5L/PANX1/APBB1/…
GO_INNER_MITOCHONDRIAL_MEMBRANE_PROTEIN_COMPLEX	GO_INNER_MITOCHONDRIAL_MEMBRANE_PROTEIN_COMPLEX	108	0.541125	1.97376	7.36e-07	2.84e-05	2.28e-05	5761	tags=55%, list=29%, signal=39%	MT-ND4L/MT-ATP8/MT-ND5/MT-ND3/MT-ND1/MT-CYB/MT-ND2/MT-ATP6/COX4I2/UQCR10/MT-CO1/NDUFA3/MT-ND4/PAM16/CHCHD10/UQCRQ/SMDT1/COX6A1/NDUFA13/NDUFA1/NDUFV2/COX4I1/SPG7/NDUFA11/UQCRB/DNAJC15/NDUFA4L2/NDUFV3/NDUFS5/ROMO1/NDUFA2/NDUFB8/NDUFA5/WDR93/NDUFB7/NDUFB1/NDUFB10/NDUFC1/COX5A/BCS1L/SLC25A6/NDUFS8/UQCRH/FOXRED1/DNAJC19/AGK/UQCRHL/COA3/NDUFA6/NDUFS7/NDUFA4/COX6A2/NDUFB4/TIMM17B/NDUFA7/NDUFC2/IMMP2L/IM…
GO_REGULATION_OF_PEPTIDYL_TYROSINE_PHOSPHORYLATION	GO_REGULATION_OF_PEPTIDYL_TYROSINE_PHOSPHORYLATION	249	-0.418826	-1.74942	8.25e-07	3.15e-05	2.52e-05	3670	tags=39%, list=19%, signal=32%	TGFA/ISL1/FGF7/GAS6/LEP/APP/IL6ST/IL21/RELN/HGF/IL6R/TNFSF18/CSPG4/IQGAP1/PARP14/GHR/RAP2B/PTPN1/JAK2/NEURL1/ADAM17/NOX4/SNX6/SOCS3/IL7/STAT3/ACVR1/IL11/SH2B3/THBS4/IL20/FLT3/SOCS1/HBEGF/IGF1/IL12A/TGFB1/CASS4/NRP1/ARL2BP/STAP1/NCAPG2/HTR2A/GRM5/CD4/CD36/CD3E/TNFRSF18/PARP9/SFRP1/LRP8/CSF2/PTPRJ/KITLG/LYN/CLCF1/TNF/NTRK2/IFNL1/IL15/ADORA1/NCF1/CCL5/ITGA5/CD74/CAV1/EGFR/PDGFC/NRG1/ITGB3/IL27RA/ADI…
GO_EXTRACELLULAR_MATRIX_STRUCTURAL_CONSTITUENT	GO_EXTRACELLULAR_MATRIX_STRUCTURAL_CONSTITUENT	162	-0.471978	-1.8763	8.26e-07	3.15e-05	2.52e-05	3127	tags=38%, list=16%, signal=32%	EMILIN1/NID1/NPNT/COL2A1/FBLN2/HMCN1/COL23A1/COL22A1/MFGE8/COMP/COL12A1/MXRA5/LTBP2/NID2/FMOD/COL6A3/THSD4/LAMB3/AEBP1/PXDN/COL7A1/MUC4/CD4/THBS1/COL5A1/EMILIN2/VCAN/MFAP2/COL3A1/COL6A1/COL5A3/COL5A2/ECM1/COL6A2/COL1A2/COL11A1/FGL2/FBN1/COL8A2/COL1A1/COL6A6/COL16A1/ADIPOQ/CILP/POSTN/SRPX/COL17A1/LAMC2/CTHRC1/TFPI2/TGFBI/FN1/DPT/EFEMP1/FBN2/CHI3L1/LAMA1/MFAP5/TNC/COL10A1/LAMA3
GO_POSITIVE_REGULATION_OF_LEUKOCYTE_CHEMOTAXIS	GO_POSITIVE_REGULATION_OF_LEUKOCYTE_CHEMOTAXIS	84	-0.570764	-2.05748	8.33e-07	3.16e-05	2.53e-05	3803	tags=48%, list=19%, signal=39%	DYSF/AKIRIN1/CCL1/GAS6/S100A14/IL6R/MAPK14/ADAM17/VEGFC/PGF/THBS4/RAC2/XCL2/IL12A/CCR6/PLA2G7/THBS1/TNFSF14/CXCL12/CCL5/SERPINE1/CD74/CSF1/CCR1/AIF1/NCKAP1L/C5AR1/CMKLR1/CCR2/CCL21/CXCL8/IL6/CCL3/CXCL13/C3AR1/CCL4/CXCL10/CCL7/FPR2/S100A7
GO_CORECEPTOR_ACTIVITY	GO_CORECEPTOR_ACTIVITY	41	-0.688163	-2.14077	8.77e-07	3.31e-05	2.65e-05	2710	tags=61%, list=14%, signal=53%	LILRA4/ITGAV/PTK7/NRP1/CXCR6/ITGB1/LRP1/CD4/IGSF1/LY96/CD28/CCR8/ITGA4/ITGB3/ROR1/RAMP1/CD8B/CD8A/CD86/CCR5/NGFR/RGMA/GPC6/CD80/ROR2
GO_REGULATION_OF_NATURAL_KILLER_CELL_MEDIATED_IMMUNITY	GO_REGULATION_OF_NATURAL_KILLER_CELL_MEDIATED_IMMUNITY	42	-0.685739	-2.14552	9.08e-07	3.41e-05	2.73e-05	4067	tags=69%, list=21%, signal=55%	ARRB2/MICA/HLA-E/IL12B/LEP/IL21/HLA-G/PVR/PIK3R6/IL12A/CLNK/VAV1/SH2D1B/SH2D1A/KLRC4-KLRK1/RASGRP1/IL18RAP/LILRB1/SLAMF6/HLA-F/SERPINB9/NCR3/CD226/CRTAM/LAG3/HAVCR2/NCR1/KIR2DL4/SERPINB4
GO_COLLAGEN_FIBRIL_ORGANIZATION	GO_COLLAGEN_FIBRIL_ORGANIZATION	52	-0.649902	-2.13938	1.02e-06	3.79e-05	3.03e-05	3227	tags=63%, list=16%, signal=53%	EMILIN1/PLOD1/FOXC2/LOXL3/COL2A1/DDR2/COMP/COL12A1/LOXL2/COLGALT1/CYP1B1/FMOD/TGFBR1/AEBP1/PXDN/ADAMTS14/COL5A1/COL3A1/COL5A3/COL5A2/COL1A2/COL11A1/ADAMTS3/ANXA2/TGFB2/COL1A1/ADAMTS2/MMP11/PLOD2/LOX/DPT/GREM1/SFRP2
GO_CHEMOKINE_RECEPTOR_BINDING	GO_CHEMOKINE_RECEPTOR_BINDING	61	-0.617847	-2.09313	1.02e-06	3.79e-05	3.03e-05	2168	tags=57%, list=11%, signal=51%	CCL2/XCL2/CCL25/PF4V1/CXCL16/CCL3L3/CCL28/CXCL12/CCL11/DEFB1/CCL5/PPBP/STAT1/CCL23/CCR2/CCL13/CCL20/CXCL2/CCL8/CCL21/CXCL8/CCL26/CCL3/CXCL13/CCL24/CCL4/CXCL3/CXCL10/CXCL11/CCL7/CCL18/CXCL1/CXCL9/CXCL6/CXCL5
GO_NEGATIVE_REGULATION_OF_LEUKOCYTE_CELL_CELL_ADHESION	GO_NEGATIVE_REGULATION_OF_LEUKOCYTE_CELL_CELL_ADHESION	118	-0.511251	-1.94496	1.03e-06	3.8e-05	3.04e-05	2051	tags=39%, list=10%, signal=35%	IFNB1/SOCS1/CCL25/KLF4/IRF1/CEBPB/ADTRP/CCL28/FCGR2B/TNFAIP8L2/CXCL12/LGALS9C/GLI3/TNFSF4/SPN/DTX1/FGL2/IFNL1/PLA2G2D/LILRB1/TIGIT/CD74/TBX21/PTPN22/IL10/LAX1/CTLA4/RUNX3/CD86/SFTPD/CD300A/PRNP/CCL21/LAG3/HAVCR2/LILRB2/LGALS9B/IL2RA/ANXA1/IL20RB/CD80/CLEC4G/CD274/PDCD1LG2/VSIG4/IDO1
GO_COPII_COATED_ER_TO_GOLGI_TRANSPORT_VESICLE	GO_COPII_COATED_ER_TO_GOLGI_TRANSPORT_VESICLE	86	-0.565703	-2.05528	1.04e-06	3.82e-05	3.06e-05	4063	tags=44%, list=21%, signal=35%	KLHL21/HLA-E/STX5/TGFA/LMAN1/APP/SEC24A/SEC24D/HLA-G/CD59/CNIH2/TMED1/CTSZ/YIPF5/SEC23A/F8/SEC23B/SEC24C/GRIA1/CTSC/HLA-DQB2/COL7A1/MCFD2/HLA-DQA2/TICAM2/CD74/B2M/HLA-F/HLA-DPB1/AREG/HLA-DQB1/HLA-DQA1/HLA-DRA/HLA-DPA1/HLA-DRB5/HLA-DRB1/SERPINA1/PCSK9
GO_AMYLOID_BETA_BINDING	GO_AMYLOID_BETA_BINDING	76	-0.586579	-2.09378	1.08e-06	3.95e-05	3.16e-05	2437	tags=47%, list=12%, signal=42%	CALCR/ADRB2/CRYAB/BACE1/CLSTN1/GRIA1/CACNA1B/LDLRAD3/GPRASP2/BCHE/LRP1/APOE/NLGN1/CD36/GRIN2A/EPHB2/APBA2/FCGR2B/MAPK8IP2/APBB1/LDLR/TGFB2/CD74/TLR2/ITGA2/TREM2/MSR1/PRNP/NGFR/ITGAM/ITGB2/LILRB2/TLR6/C1QA/FPR2/MARCO
GO_CELLULAR_RESPONSE_TO_XENOBIOTIC_STIMULUS	GO_CELLULAR_RESPONSE_TO_XENOBIOTIC_STIMULUS	178	0.474011	1.85828	1.13e-06	4.11e-05	3.29e-05	2005	tags=26%, list=10%, signal=24%	CRH/UGT2B15/CYP1A1/UGT2B28/GSTM2/UGT1A1/CYP1A2/GSTA1/CYP3A5/CYP2C9/UGT1A10/SULT1A2/GSTM1/AOC2/UGT1A9/GSTM4/GSTA2/CYP2C8/CYP2J2/AADAC/UGT1A6/SULT1A1/UGT1A8/GSTM3/UGT1A7/SULT1A3/UGT2B11/BAAT/CSAD/CYP3A7/CYP2D6/ACSM1/ACAA1/MGST2/MARC1/MSTN/AHR/ACY1/AHRR/CYP2C18/EPHX2/HNF4A/AQP1/UGT1A3/DNMT3B/AKR1C1/ARG1
GO_COLLAGEN_CATABOLIC_PROCESS	GO_COLLAGEN_CATABOLIC_PROCESS	45	-0.661602	-2.1027	1.15e-06	4.17e-05	3.34e-05	2274	tags=49%, list=12%, signal=43%	MMP25/MMP17/MMP14/ADAMTS14/MMP20/ITGB1/MRC2/MMP7/MMP10/CTSL/CTSB/ADAMTS3/MMP3/ADAMTS2/MMP11/MMP8/MMP13/MMP1/FAP/MMP9/MMP12/KLK6
GO_CELL_ADHESION_MEDIATED_BY_INTEGRIN	GO_CELL_ADHESION_MEDIATED_BY_INTEGRIN	66	-0.608072	-2.10302	1.24e-06	4.47e-05	3.58e-05	3058	tags=55%, list=16%, signal=46%	FOXC2/NPNT/ADAM17/RET/ITGAV/CYP1B1/ITGA11/ADAM9/ITGB8/ITGB5/ITGB1/FERMT3/CD3E/ITGBL1/LYN/PIK3CG/TGFB2/CCL5/FBN1/SERPINE1/ITGA5/ADA/SNAI2/ITGA4/COL16A1/ITGB3/PLAU/P2RY12/ITGA2/NCKAP1L/CCL21/ITGB2/ICAM1/CXCL13/DPP4/SFRP2
GO_POSITIVE_REGULATION_OF_HEMOPOIESIS	GO_POSITIVE_REGULATION_OF_HEMOPOIESIS	183	-0.45494	-1.84037	1.25e-06	4.49e-05	3.59e-05	3577	tags=40%, list=18%, signal=33%	FOXO3/MALT1/ZAP70/BTN2A2/GAS6/FADD/MAPK14/HLA-G/FOXP3/THPO/EGR3/CYLD/DUSP10/CD101/IL7/STAT3/CD27/GLI2/PF4/IL20/SOCS1/PIK3R6/PNP/CA2/IL12A/MMP14/TGFB1/HIF1A/RAG1/NOTCH2/CD4/SLC9B2/KLF10/RAB7B/TRIM58/GLI3/KITLG/TNFSF4/TNF/RASGRP1/AXL/IL15/EVI2B/GPR68/BTK/CD74/CSF1/ADA/SASH3/CCR1/TYROBP/INHBA/RHOH/PTPRC/RUNX3/TNFSF9/TOX/NCKAP1L/IL12RB1/DCSTAMP/TREM2/STAT1/CD86/VNN1/NLRP3/LILRB2/IL2RA/ANXA1/IL7R/CD80…
GO_POSITIVE_REGULATION_OF_PEPTIDE_SECRETION	GO_POSITIVE_REGULATION_OF_PEPTIDE_SECRETION	283	-0.406256	-1.71698	1.29e-06	4.56e-05	3.65e-05	2082	tags=34%, list=11%, signal=31%	ANO1/MYO18A/CHUK/ADCYAP1/IL33/CCL1/FFAR2/ISL1/ORM1/CLEC9A/GIP/IL26/IRS2/TRIM16/SEC24A/TRH/AACS/MAPK14/DRD2/JAK2/CD244/NLRP2/GJA1/RASL10B/TM7SF3/VEGFC/MYH10/APLN/NLRP7/IGF1/GAPDH/ADAM9/TGFB1/SLC30A8/HIF1A/LRP1/FCN1/HCAR2/PANX1/APBB1/TWIST1/TGFB3/LGALS9C/TNFSF4/GRP/LRRK2/TNF/CD2/RASGRP1/DDX58/ADORA1/ANKRD1/TGFB2/GPR68/TLR2/EGFR/CLEC6A/P2RX7/CD33/PTPN22/IL10/IFIH1/NLRP10/OSM/AIF1/POSTN/TREM2/LILRA2/…
GO_G_PROTEIN_COUPLED_RECEPTOR_BINDING	GO_G_PROTEIN_COUPLED_RECEPTOR_BINDING	270	-0.410651	-1.72771	1.29e-06	4.56e-05	3.65e-05	3046	tags=32%, list=15%, signal=27%	REEP1/PMCH/PPY/WNT10A/JAK2/DNAJA1/DEFB4A/STAT3/P2RY1/RTP5/DNM1/PF4/APLN/AKAP5/NPW/CCKBR/PSAP/SLC9A3R1/CCL2/XCL2/CCL25/HOMER2/PF4V1/TUB/GNA12/PROK2/CXCL16/WNT10B/FCN1/PYY/REEP2/CALCA/CCL3L3/CCL28/POMC/SFRP1/CXCL12/UCN2/WNT5B/CCL11/DEFB1/GNAO1/ZNRF3/ADORA1/NECAB2/CCL5/HSPA8/WNT7A/PPBP/C3/FLNA/APLP1/STAT1/NMU/CCL23/RSPO3/CCR2/PRNP/CCL13/CCL20/CXCL2/CCL8/WNT11/CCL21/CXCL8/UCHL1/CTHRC1/CCL26/CCL3/ROR2…
GO_CELL_ADHESION_MOLECULE_BINDING	GO_CELL_ADHESION_MOLECULE_BINDING	465	-0.360514	-1.59322	1.3e-06	4.56e-05	3.65e-05	4894	tags=38%, list=25%, signal=29%	VASN/TMOD3/CX3CL1/TRIM29/CIB2/HSP90AB1/SPTAN1/EHD1/PTPN11/PDLIM5/IL1B/VCAM1/CD1D/GPNMB/STK24/CTNNB1/ESYT2/NRXN2/DNAJB1/STXBP6/CDH13/SPTBN2/TBC1D2/LRRC59/CDH17/S1PR2/ANXA7/SERBP1/HCFC1/CDH11/EIF4H/HDLBP/CTNNAL1/TLN1/FGF2/PKP3/BZW1/RUVBL1/YKT6/STX5/PARVA/CDH19/FXYD5/SLC3A2/BAG3/SNX2/TENM1/ZC3HAV1/CKAP5/ITGA3/TAGLN2/CDH7/HSPA5/EMILIN1/CTNNA2/BAIAP2/MACF1/IQGAP1/RDX/NPNT/PTPN1/WASF2/RAN/PVR/ADAM17/TX…
GO_INTERFERON_GAMMA_MEDIATED_SIGNALING_PATHWAY	GO_INTERFERON_GAMMA_MEDIATED_SIGNALING_PATHWAY	85	-0.564414	-2.04863	1.3e-06	4.56e-05	3.65e-05	3180	tags=49%, list=16%, signal=42%	HLA-G/CAMK2B/PARP14/JAK2/SOCS3/OAS3/NMI/IRF7/SOCS1/HLA-DQB2/IRF1/IRF4/IFI30/OASL/CIITA/PARP9/OAS2/HLA-DQA2/NLRC5/NCAM1/TRIM22/B2M/HLA-F/PTAFR/HLA-DPB1/GBP1/STAT1/IRF8/CAMK2A/HLA-DQB1/CD44/HLA-DQA1/HCK/HLA-DRA/HLA-DPA1/HLA-DRB5/HLA-DRB1/ICAM1/FCGR1B/FCGR1A/IFNG/MT2A
GO_URONIC_ACID_METABOLIC_PROCESS	GO_URONIC_ACID_METABOLIC_PROCESS	23	0.80192	2.19506	1.32e-06	4.59e-05	3.67e-05	3385	tags=87%, list=17%, signal=72%	UGT2B15/UGT2B28/UGT2B7/UGT1A1/UGT1A10/UGT2A3/UGT1A9/UGT1A6/UGT1A8/UGT1A7/UGT2B11/UGT2B4/UGT1A4/UGT2B17/UGT1A3/DCXR/XYLB/PRKCE/AKR1A1/UGT2A1
GO_MITOCHONDRIAL_PROTEIN_COMPLEX	GO_MITOCHONDRIAL_PROTEIN_COMPLEX	230	0.442077	1.78041	1.36e-06	4.71e-05	3.77e-05	6137	tags=43%, list=31%, signal=30%	MT-ND4L/MT-ATP8/MT-ND5/MT-ND3/MT-ND1/MT-CYB/MT-ND2/MT-ATP6/COX4I2/UQCR10/MT-CO1/NDUFA3/MT-ND4/MCCC2/PAM16/BCKDHB/CHCHD10/UQCRQ/SMDT1/COX6A1/MCCC1/MRPS21/NDUFA13/NDUFA1/MRPS26/NDUFV2/COX4I1/MRPL53/SPG7/NDUFA11/UQCRB/DNAJC15/NDUFA4L2/TOMM20L/NDUFV3/MRPL27/MRPL41/MRPL57/POLRMT/NDUFS5/ROMO1/POLG2/NDUFA2/NDUFB8/MRPL24/NDUFA5/WDR93/NDUFB7/MRPL34/MRPS31/MRPL16/MRPL55/MRPL38/NDUFB1/NDUFB10/NDUFC1/MRPL32/…
GO_OXIDOREDUCTASE_ACTIVITY_ACTING_ON_NAD_P_H_QUINONE_OR_SIMILAR_COMPOUND_AS_ACCEPTOR	GO_OXIDOREDUCTASE_ACTIVITY_ACTING_ON_NAD_P_H_QUINONE_OR_SIMILAR_COMPOUND_AS_ACCEPTOR	60	0.632054	2.11331	1.38e-06	4.76e-05	3.81e-05	4100	tags=48%, list=21%, signal=38%	AKR1C2/MT-ND4L/MT-ND6/MT-ND5/AKR1C3/MT-ND3/MT-ND1/ADH4/MT-ND2/NDUFA3/MT-ND4/AKR1C4/AKR1C1/CBR4/DCXR/NDUFA13/NDUFA1/NDUFV2/NDUFV3/NDUFS5/NDUFA2/NDUFB8/NDUFA5/WDR93/NDUFB7/CRYZL1/NDUFB1/NDUFB10/NDUFC1
GO_REGULATION_OF_LEUKOCYTE_APOPTOTIC_PROCESS	GO_REGULATION_OF_LEUKOCYTE_APOPTOTIC_PROCESS	83	-0.561526	-2.01975	1.41e-06	4.85e-05	3.88e-05	2544	tags=39%, list=13%, signal=34%	CD27/CDKN2A/IRF7/BIRC7/HIF1A/RAG1/PTCRA/HCAR2/CXCL12/KITLG/CD3G/LYN/AXL/CCL5/LILRB1/BTK/CD74/ADA/P2RX7/IL10/PIK3CD/SLC7A11/CCR5/FCER1G/CCL21/PDCD1/ANXA1/IL7R/NOD2/CD274/PRKCQ/IDO1
GO_ISOPRENOID_METABOLIC_PROCESS	GO_ISOPRENOID_METABOLIC_PROCESS	138	0.503128	1.90162	1.67e-06	5.7e-05	4.56e-05	1984	tags=27%, list=10%, signal=24%	HMGCS2/CRH/TTR/CYP1A1/ADH1C/ADH6/UGT1A1/CYP1A2/CYP3A5/CYP2C9/ADH1A/TH/AKR1C3/UGT1A9/CYP2C8/ADH4/ADH1B/ALDH1A2/GPC2/UGT1A8/APOA2/APOB/UGT1A7/GPC3/DGAT2/APOC3/RBP3/CYP3A7/CYP2D6/CYP2C18/ADH7/GPIHBP1/DGAT1/UGT1A3/BCO1/AKR1C4/AKR1C1
GO_LYMPHOCYTE_MIGRATION	GO_LYMPHOCYTE_MIGRATION	110	-0.521675	-1.96922	1.69e-06	5.73e-05	4.58e-05	2168	tags=43%, list=11%, signal=38%	CCL2/XCL2/ITGAL/CCR6/CCL25/CXCL16/CD200R1/XG/CCL3L3/ADTRP/TNFSF14/CXCL12/GPR183/KLRC4-KLRK1/ECM1/CCL11/SPN/PADI2/PIK3CG/CCL5/CYP7B1/MYO1G/CXCR3/ITGA4/TBX21/MSN/IL27RA/PIK3CD/AIF1/CCL23/CCR2/CCL13/CCL20/CCL8/CCL21/ICAM1/CCL26/CCL3/CXCL13/CCL24/CCL4/CXCL10/CXCL11/CCL7/CCL18/SAA1/S100A7
GO_INTERLEUKIN_1_SECRETION	GO_INTERLEUKIN_1_SECRETION	59	-0.622692	-2.07668	1.7e-06	5.73e-05	4.58e-05	1856	tags=37%, list=9%, signal=34%	TNFAIP3/CARD16/CD36/TMEM106A/PANX1/P2RX7/IL1R2/NLRP10/CARD18/LILRA2/CASP1/SERPINB1/NLRP3/TLR6/CCL3/NOD2/LILRA5/CARD17/GBP5/TLR8/AIM2/SAA1
GO_MONOCARBOXYLIC_ACID_CATABOLIC_PROCESS	GO_MONOCARBOXYLIC_ACID_CATABOLIC_PROCESS	126	0.516518	1.92479	1.72e-06	5.77e-05	4.62e-05	4027	tags=37%, list=20%, signal=30%	SULT2A1/ACOXL/CYP4F12/PLIN5/CYP4F2/CYP4F3/CYP4A11/CROT/LIPE/ABAT/FAAH/CEL/ALDH5A1/ECHDC2/IDUA/ACOX1/LDHD/SLC27A2/CPT1B/ACAA1/DECR2/HOGA1/DECR1/AGXT/ABCD3/LPIN3/FABP1/HAO2/AMACR/ACADVL/DCXR/ECH1/ACADL/IVD/ECHS1/MCEE/ECI1/HADH/XYLB/ACOX3/AKR1A1/ACAD10/ACADS/PHYH/AIG1/SCP2/HADHB
GO_CARTILAGE_DEVELOPMENT	GO_CARTILAGE_DEVELOPMENT	199	-0.435925	-1.77717	1.78e-06	5.94e-05	4.75e-05	2632	tags=33%, list=13%, signal=29%	BMP1/COMP/GLI2/COL12A1/LOXL2/VIT/SNAI1/OSR2/COL6A3/TGFBR1/TGFB1/COL7A1/ANXA6/ITGB8/HIF1A/WNT10B/NKX3-2/MAF/COCH/NOG/TYMS/PKDCC/RSPO2/WNT5B/HAND1/COL6A1/GLI3/ECM1/COL6A2/RUNX2/GDF6/COL11A1/PITX1/ANXA2/DLX2/COL1A1/GDF5/SNAI2/ALX1/SULF1/EVC/WNT7A/RUNX3/PRRX1/ADAMTS12/TRPS1/CD44/WNT11/MMP13/CHRDL2/CHST11/SULF2/TGFBI/EPYC/ROR2/SOX9/EFEMP1/CHI3L1/SHOX2/GREM1/BMPR1B/SFRP2/PTHLH/BARX2/HMGA2
GO_POSITIVE_REGULATION_OF_PRODUCTION_OF_MOLECULAR_MEDIATOR_OF_IMMUNE_RESPONSE	GO_POSITIVE_REGULATION_OF_PRODUCTION_OF_MOLECULAR_MEDIATOR_OF_IMMUNE_RESPONSE	92	-0.549358	-2.02448	1.78e-06	5.94e-05	4.75e-05	4815	tags=52%, list=24%, signal=40%	MSH2/CD160/IL4R/IL1B/RBP4/BCL10/HK1/F2RL1/RIF1/IL18/HLA-E/EXOSC3/IL33/FFAR2/MALT1/MAD2L2/MAPK14/HLA-G/CD244/MZB1/FFAR3/DDX21/CLNK/TGFB1/CD36/IL18R1/SPON2/TNFSF4/CD28/CLCF1/DDX58/LILRB1/SCIMP/CD74/SASH3/B2M/HLA-F/TBX21/CD226/PTPRC/RSAD2/FCER1G/NLRP3/IL6/NOD2/KIR2DL4/KLK5/KLK7
GO_POSITIVE_REGULATION_OF_INTERLEUKIN_1_PRODUCTION	GO_POSITIVE_REGULATION_OF_INTERLEUKIN_1_PRODUCTION	56	-0.632483	-2.11882	1.94e-06	6.41e-05	5.13e-05	828	tags=48%, list=4%, signal=46%	ISL1/ORM1/MALT1/APP/TRIM16/JAK2/NLRP2/NLRP7/PYHIN1/PANX1/P2RX7/TYROBP/NLRP10/LILRA2/CASP1/CLEC7A/IFI16/NLRP3/HAVCR2/MNDA/CCL3/NOD2/LILRA5/IFNG/TLR8/AIM2/SAA1
GO_POSITIVE_REGULATION_OF_CELL_KILLING	GO_POSITIVE_REGULATION_OF_CELL_KILLING	62	-0.61255	-2.0872	1.96e-06	6.42e-05	5.14e-05	3309	tags=53%, list=17%, signal=44%	IL21/FADD/HLA-G/CD1B/PVR/FCER2/IL12A/VAV1/GAPDH/STAP1/CD5L/MICB/SH2D1A/KLRC4-KLRK1/RASGRP1/NOS2/IL18RAP/SLAMF6/HLA-F/NCR3/P2RX7/TYROBP/CD226/PTPRC/IL12RB1/CLEC7A/CRTAM/ITGAM/LAG3/PGLYRP4/PRF1/IFNG/PGLYRP3
GO_ANTIGEN_PROCESSING_AND_PRESENTATION_OF_PEPTIDE_OR_POLYSACCHARIDE_ANTIGEN_VIA_MHC_CLASS_II	GO_ANTIGEN_PROCESSING_AND_PRESENTATION_OF_PEPTIDE_OR_POLYSACCHARIDE_ANTIGEN_VIA_MHC_CLASS_II	99	-0.530416	-1.96565	1.96e-06	6.42e-05	5.14e-05	3417	tags=39%, list=17%, signal=33%	KIFAP3/DCTN3/SEC24A/SEC24D/AP1S2/SEC23A/CENPE/HLA-DMA/OSBPL1A/KIF23/SEC24C/KIF2C/KIF4B/KIF11/HLA-DQB2/KIF4A/THBS1/IFI30/KIF18A/FCGR2B/HLA-DQA2/RACGAP1/CTSL/KIF2A/CD74/HLA-DOB/HLA-DPB1/HLA-DMB/TREM2/FCER1G/HLA-DOA/HLA-DQB1/HLA-DQA1/CTSV/HLA-DRA/LAG3/HLA-DPA1/HLA-DRB5/HLA-DRB1
GO_MHC_PROTEIN_COMPLEX	GO_MHC_PROTEIN_COMPLEX	19	-0.817821	-2.15725	2.06e-06	6.71e-05	5.37e-05	2032	tags=89%, list=10%, signal=80%	HLA-G/HLA-DMA/HLA-DQB2/HLA-DQA2/CD74/B2M/HLA-F/HLA-DOB/HLA-DPB1/HLA-DMB/HLA-DOA/HLA-DQB1/HLA-DQA1/HLA-DRA/HLA-DPA1/HLA-DRB5/HLA-DRB1
GO_INTERACTION_WITH_HOST	GO_INTERACTION_WITH_HOST	199	-0.434084	-1.76967	2.13e-06	6.91e-05	5.53e-05	2082	tags=25%, list=11%, signal=22%	GAPDH/NPC1/ANPEP/EFNB2/TGFB1/KPNA2/ITGB5/SLAMF1/HTR2A/ITGB1/CD4/LGALS1/FCN1/TYMS/ACE2/CAV2/CR2/CTSB/LDLR/AXL/NCAM1/TRIM10/ITGA5/CD74/CAV1/EGFR/IFITM3/SERPINB9/CLDN6/ITGB3/SELPLG/ITGA2/IFITM1/CR1/CD86/CCR5/IFIT1/CXCL8/ICAM1/MRC1/CD80/CLEC4G/TRIM15/CLEC5A/CD209/PTX3/DPP4/SERPINB3/KRT6A
GO_RESPIRATORY_CHAIN_COMPLEX	GO_RESPIRATORY_CHAIN_COMPLEX	80	0.576865	2.01269	2.14e-06	6.92e-05	5.54e-05	5462	tags=60%, list=28%, signal=44%	MT-ND4L/MT-ND5/MT-ND3/MT-ND1/MT-CYB/MT-ND2/MT-CO2/COX4I2/UQCR10/MT-CO1/NDUFA3/MT-ND4/MT-CO3/COX6B1/UQCRQ/COX6A1/NDUFA13/NDUFA1/NDUFV2/COX4I1/NDUFA11/UQCRB/NDUFA4L2/NDUFV3/NDUFS5/NDUFA2/COX7B/NDUFB8/NDUFA5/WDR93/NDUFB7/NDUFB1/NDUFB10/NDUFC1/COX5A/BCS1L/NDUFS8/UQCRH/FOXRED1/UQCRHL/COA3/NDUFA6/NDUFS7/NDUFA4/COX6A2/NDUFB4/NDUFA7/NDUFC2
GO_RESPONSE_TO_TYPE_I_INTERFERON	GO_RESPONSE_TO_TYPE_I_INTERFERON	94	-0.545799	-2.01586	2.15e-06	6.93e-05	5.55e-05	3245	tags=35%, list=16%, signal=29%	FADD/HLA-G/IFITM2/PTPN1/OAS3/IRF7/IFNB1/PSMB8/IRF1/IRF4/IFI35/OASL/IRAK1/OAS2/NLRC5/MX1/USP18/SAMHD1/HLA-F/IFITM3/ISG20/ZBP1/IFITM1/BST2/STAT1/IRF8/IFI6/RSAD2/IFIT2/IFIT1/IFIT3/IFI27/MMP12
GO_INTERLEUKIN_8_PRODUCTION	GO_INTERLEUKIN_8_PRODUCTION	77	-0.572513	-2.05085	2.41e-06	7.72e-05	6.17e-05	1987	tags=34%, list=10%, signal=30%	KLF4/FCN1/TLR3/TNF/CD2/DDX58/NOS2/SERPINE1/CD74/TLR2/CD33/PTPN22/IL10/ADIPOQ/PTPRC/NLRP10/LILRA2/CLEC7A/C5AR2/CD14/ANXA1/TLR6/NOD2/CHI3L1/TLR1/TLR8
GO_REGULATION_OF_MONOCYTE_CHEMOTAXIS	GO_REGULATION_OF_MONOCYTE_CHEMOTAXIS	24	-0.765537	-2.12636	2.43e-06	7.74e-05	6.19e-05	2022	tags=58%, list=10%, signal=52%	PLA2G7/SLIT2/CXCL12/LYN/CCL5/SERPINE1/CCR1/AIF1/CCR2/SLAMF8/GREM1/CXCL10/FPR2/S100A7
GO_MHC_CLASS_II_PROTEIN_COMPLEX	GO_MHC_CLASS_II_PROTEIN_COMPLEX	14	-0.864102	-2.10945	2.52e-06	7.99e-05	6.39e-05	2032	tags=100%, list=10%, signal=90%	HLA-DQB2/HLA-DQA2/CD74/HLA-DOB/HLA-DPB1/HLA-DMB/HLA-DOA/HLA-DQB1/HLA-DQA1/HLA-DRA/HLA-DPA1/HLA-DRB5/HLA-DRB1
GO_INTERLEUKIN_10_PRODUCTION	GO_INTERLEUKIN_10_PRODUCTION	53	-0.633644	-2.10446	2.57e-06	8.12e-05	6.5e-05	2072	tags=42%, list=11%, signal=37%	CD47/IRF4/FCGR2B/LGALS9C/TNFSF4/CD28/LILRB1/TIGIT/SASH3/TLR2/TYROBP/TREM2/CLEC7A/FCER1G/MMP8/LGALS9B/IL20RB/NOD2/CD274/LILRA5/PDCD1LG2/IDO1
GO_TERPENOID_METABOLIC_PROCESS	GO_TERPENOID_METABOLIC_PROCESS	120	0.51631	1.91815	2.69e-06	8.45e-05	6.76e-05	1984	tags=30%, list=10%, signal=27%	HMGCS2/CRH/TTR/CYP1A1/ADH1C/ADH6/UGT1A1/CYP1A2/CYP3A5/CYP2C9/ADH1A/AKR1C3/UGT1A9/CYP2C8/ADH4/ADH1B/ALDH1A2/GPC2/UGT1A8/APOA2/APOB/UGT1A7/GPC3/DGAT2/APOC3/RBP3/CYP3A7/CYP2D6/CYP2C18/ADH7/GPIHBP1/DGAT1/UGT1A3/BCO1/AKR1C4/AKR1C1
GO_RESPIRASOME	GO_RESPIRASOME	93	0.552969	1.96769	3.06e-06	9.57e-05	7.65e-05	5530	tags=55%, list=28%, signal=40%	MT-ND4L/MT-ND6/MT-ND5/MT-ND3/MT-ND1/MT-CYB/MT-ND2/MT-CO2/COX4I2/UQCR10/MT-CO1/NDUFA3/MT-ND4/MT-CO3/COX6B1/UQCRQ/COX6A1/NDUFA13/NDUFA1/NDUFV2/COX4I1/NDUFA11/UQCRB/HIGD2A/NDUFA4L2/NDUFV3/NDUFS5/NDUFA2/COX7B/NDUFB8/NDUFA5/WDR93/NDUFB7/NDUFB1/NDUFB10/NDUFC1/COX5A/BCS1L/NDUFS8/UQCRH/FOXRED1/UQCRHL/COA3/NDUFA6/NDUFS7/NDUFA4/COX6A2/NDUFB4/NDUFA7/NDUFC2/COX7A2
GO_RESPONSE_TO_AMYLOID_BETA	GO_RESPONSE_TO_AMYLOID_BETA	47	-0.646969	-2.08216	3.12e-06	9.71e-05	7.77e-05	4674	tags=74%, list=24%, signal=57%	VCAM1/BCL2L11/MMP2/PARP1/FYN/BCL2L2/IGF1R/CASP4/APP/ATP1A3/SNX6/GJA1/CALCR/DNM1/ADRB2/BACE1/CACNA1B/IGF1/NAMPT/GRM5/LRP1/CD36/FCGR2B/MMP3/ITGA4/TREM2/CACNA2D1/PRNP/NGFR/MMP13/ICAM1/TLR6/MMP9/MMP12/FPR2
GO_INTEGRIN_BINDING	GO_INTEGRIN_BINDING	128	-0.490384	-1.8868	3.13e-06	9.71e-05	7.77e-05	2734	tags=40%, list=14%, signal=35%	CD40LG/MFGE8/ADAM23/COMP/ITGAV/THBS4/FGF1/TSPAN4/IGF1/FCER2/LAMB3/MMP14/ADAM9/ITGB8/ITGB5/ITGB1/THBS1/FERMT3/TIMP2/ILK/ACTN2/ITGBL1/COL5A1/FRMD5/COL3A1/CXCL12/IBSP/ICAM3/TNN/LYN/ACTN1/FBN1/ITGA5/EGFR/ICAM5/NRG1/COL16A1/ITGB3/ITGA2/CD226/LCP1/CD177/SPP1/ITGB2/FAP/ICAM1/TGFBI/FN1/SFRP2/LAMA3/PTPRZ1
GO_CYTOKINE_METABOLIC_PROCESS	GO_CYTOKINE_METABOLIC_PROCESS	114	-0.502953	-1.90642	3.26e-06	0.000100398	8.03e-05	3475	tags=45%, list=18%, signal=37%	CMA1/APP/TLR7/IL21/NFKB1/FOXP3/JAK2/PCSK5/STAT3/EBI3/NMI/IRF7/KLF4/IRF1/IRF4/CD4/THBS1/TLR3/CD3E/CEBPB/TNFRSF8/SPN/CD28/TNF/LILRB1/IL27/CD74/PTAFR/TYROBP/IL10/INHBA/PTPRC/IGF2BP1/CD86/SFTPD/CLEC7A/CCR2/CEBPE/LAG3/IL6/IL1RAP/TLR6/CD80/IFNG/CYBB/PRKCQ/EREG/TLR1/TLR8/IGF2BP3/IGF2BP2
GO_T_CELL_ACTIVATION_INVOLVED_IN_IMMUNE_RESPONSE	GO_T_CELL_ACTIVATION_INVOLVED_IN_IMMUNE_RESPONSE	105	-0.522959	-1.96363	3.49e-06	0.0001073	8.59e-05	3348	tags=39%, list=17%, signal=33%	RELB/TNFSF18/RORA/FOXP3/LOXL3/APBB1IP/RC3H2/STAT3/IFNB1/ITGAL/LY9/IRF4/IL18R1/RAB27A/FCGR2B/GPR183/TNFSF4/SPN/FGL2/IFNL1/SLC11A1/LILRB1/SLAMF6/IL27/IFNK/TBX21/LCP1/IL12RB1/HLA-DMB/CD86/EOMES/FCER1G/NLRP3/HAVCR2/IL6/ICAM1/ANXA1/CLEC4D/CLEC4E/CD80/IFNG
GO_RESPONSE_TO_INTERLEUKIN_1	GO_RESPONSE_TO_INTERLEUKIN_1	197	-0.440182	-1.78966	3.55e-06	0.000108457	8.68e-05	2378	tags=24%, list=12%, signal=21%	NLRP7/SNCA/PSMB8/PTGIS/CCL2/PSMD2/IRAK3/XCL2/CD47/CCL25/SLC30A8/HIF1A/PSMC1/CEBPB/CCL3L3/IRAK1/SFRP1/CCL11/NKX3-1/ANKRD1/CCL5/IL1R2/GBP1/CCL23/HAS2/CCL13/CCL20/ADAMTS12/CCL8/CCL21/SIRPA/CXCL8/IL6/IL1RAP/CD38/ICAM1/ANXA1/CCL26/PSMB9/CCL3/NOD2/SOX9/CHI3L1/CCL24/CCL4/CCL7/CCL18
GO_B_CELL_MEDIATED_IMMUNITY	GO_B_CELL_MEDIATED_IMMUNITY	114	-0.500877	-1.89855	3.76e-06	0.000114537	9.16e-05	2734	tags=37%, list=14%, signal=32%	CD40LG/C4A/MSH6/CFI/CD27/GCNT3/IRF7/FCER2/C1S/CCR6/TGFB1/EXO1/LTA/FCGR2B/C4B/IGLL5/CR2/C1R/TNFSF4/CD28/CLCF1/TNF/C2/FGL2/SLA2/BTK/CD74/TBX21/IL27RA/IL10/SERPING1/CD226/PTPRC/C3/CR1/FCER1G/HLA-DQB1/C1QA/CD70/C1QC/C1QB/TLR8
GO_MYELOID_LEUKOCYTE_DIFFERENTIATION	GO_MYELOID_LEUKOCYTE_DIFFERENTIATION	202	-0.428641	-1.75375	3.85e-06	0.000116483	9.32e-05	2047	tags=30%, list=10%, signal=27%	TGFB1/GAB3/NOTCH2/IRF4/CD4/CAMK4/SLC9B2/TLR3/KLF10/MITF/CEBPB/BATF3/SNX10/FSTL3/LILRB3/SFRP1/GPR183/LTF/CSF2/KITLG/LYN/TNF/GPR55/IL15/ANXA2/MAFB/EVI2B/SPI1/GPR68/FBN1/LILRB1/CD74/CSF1/TLR2/CCR1/TYROBP/FAM20C/INHBA/ADIPOQ/PIK3CD/MYC/DCSTAMP/TREM2/BATF2/CEBPE/IFI16/FCER1G/OSCAR/CCL3/CSF1R/ROR2/CDK6/C1QC/IFNG/LILRB4/MMP9/MT1G/CSF3/UBD/IL31RA/CD109
GO_SODIUM_ION_HOMEOSTASIS	GO_SODIUM_ION_HOMEOSTASIS	52	0.64517	2.09613	3.87e-06	0.000116788	9.34e-05	1687	tags=33%, list=9%, signal=30%	UPK3A/SCNN1G/ATP1A4/CYP4F12/SCNN1B/CYP4F2/ATP4A/TFAP2B/CYP4A11/ATP1B2/COMT/AVP/AGT/TAC1/C7/ATP1A2/NEDD4L
GO_CYTOKINE_PRODUCTION_INVOLVED_IN_IMMUNE_RESPONSE	GO_CYTOKINE_PRODUCTION_INVOLVED_IN_IMMUNE_RESPONSE	103	-0.527464	-1.96476	4e-06	0.00011986	9.59e-05	3948	tags=49%, list=20%, signal=39%	IL18/HLA-E/IL12B/FFAR2/MALT1/GAS6/MAPK14/HLA-G/FOXP3/TNFRSF1B/CLC/FFAR3/IFNB1/DDX21/IRAK3/IL12A/CLNK/TGFB1/CHGA/CD36/IL18R1/TLR3/SPON2/TGFB3/TNFSF4/TNF/DDX58/SLC11A1/TGFB2/IL18RAP/LILRB1/BTK/SCIMP/CD74/SASH3/B2M/TLR2/HLA-F/TBX21/IL10/CD226/BST2/RSAD2/CCR2/FCER1G/NLRP3/IL6/NOD2/IL31RA/KIR2DL4
GO_POSITIVE_REGULATION_OF_CYTOKINE_BIOSYNTHETIC_PROCESS	GO_POSITIVE_REGULATION_OF_CYTOKINE_BIOSYNTHETIC_PROCESS	67	-0.604006	-2.09744	4.01e-06	0.00011986	9.59e-05	1862	tags=40%, list=9%, signal=37%	IRF1/IRF4/CD4/THBS1/TLR3/CD3E/TNFRSF8/SPN/CD28/TNF/IL27/CD74/PTAFR/TYROBP/PTPRC/CD86/CLEC7A/CCR2/IL6/TLR6/CD80/IFNG/CYBB/PRKCQ/EREG/TLR1/TLR8
GO_ERK1_AND_ERK2_CASCADE	GO_ERK1_AND_ERK2_CASCADE	289	-0.395383	-1.67265	4.16e-06	0.000123784	9.9e-05	2252	tags=28%, list=11%, signal=25%	SPRED1/SLC9A3R1/IGF1/CCL2/XCL2/CCL25/TGFB1/NRP1/KLF4/FGF19/SLAMF1/HTR2A/NOTCH2/LRP1/APOE/CD4/CD36/NLRP6/PRMT5/MFHAS1/BMPER/EPHB2/CCL3L3/TIMP3/EPHB1/FFAR4/GPR183/CCL11/LYN/TNF/GPR55/RASGRP1/NECAB2/CCL5/SCIMP/CD74/FAM83D/EGFR/PDGFC/NTRK1/CCR1/GLIPR2/GCNT2/MT3/PTPN22/ADIPOQ/PTPRC/GBP1/C5AR1/MYC/TREM2/P2RY6/CHRNA9/CCL23/C1QL4/CCL13/CCL20/CCL8/CD44/CCL21/C5AR2/SIRPA/EGF/HAVCR2/ICAM1/TNFAIP8L3/CCL26/CC…
GO_REGULATION_OF_T_CELL_DIFFERENTIATION	GO_REGULATION_OF_T_CELL_DIFFERENTIATION	136	-0.490069	-1.91598	4.52e-06	0.000133799	0.000107055	3180	tags=43%, list=16%, signal=36%	HLA-G/FOXP3/EGR3/LOXL3/CYLD/DUSP10/IL7/RC3H2/CD27/GLI2/IFNB1/SOCS1/PIK3R6/PNP/PRDM1/IL12A/RAG1/IRF1/IRF4/CAMK4/TNFRSF18/GLI3/TNFSF4/DTX1/CD28/CD2/FGL2/RASGRP1/IFNL1/IL15/IL27/CD74/ADA/SASH3/TBX21/CTLA4/RHOH/CYP26B1/PTPRC/ZNF683/RUNX3/TNFSF9/NCKAP1L/IL12RB1/CR1/CD86/CCR2/HLA-DOA/LAG3/VNN1/NLRP3/LILRB2/IL2RA/ANXA1/IL7R/CD80/IFNG/LILRB4
GO_REGULATION_OF_NEUROINFLAMMATORY_RESPONSE	GO_REGULATION_OF_NEUROINFLAMMATORY_RESPONSE	31	-0.718924	-2.13746	4.57e-06	0.000134753	0.000107819	3948	tags=71%, list=20%, signal=57%	IL18/IL33/NR1D1/TNFRSF1B/NUPR1/SYT11/IGF1/CTSC/STAP1/CD200R1/LRRK2/TNF/LDLR/MMP3/CST7/PTPRC/TREM2/MMP8/IL6/CCL3/SPHK1/MMP9
GO_RESPONSE_TO_TUMOR_NECROSIS_FACTOR	GO_RESPONSE_TO_TUMOR_NECROSIS_FACTOR	292	-0.393505	-1.6683	4.6e-06	0.000135012	0.000108026	3316	tags=30%, list=17%, signal=25%	NR1D1/BRCA1/IKBKG/TNFSF18/MAPK14/HAMP/LCN2/RORA/TCL1A/CLDN1/OTULIN/NFKB1/TNFRSF1B/NPNT/TRAF3/JAK2/ADAM17/CYLD/PSMD1/CD40LG/CDIP1/GGT1/PSMA6/CD27/TNFRSF12A/PSMB8/CCL2/PSMD2/XCL2/ADAM9/CCL25/PSMC1/TNFAIP3/CXCL16/THBS1/CARD16/ILK/LTA/CALCA/CCL3L3/TNFRSF18/PPARGC1A/TNFSF14/SFRP1/TNFRSF8/CCL11/TNFSF4/NKX3-1/TNF/ANKRD1/BIRC3/TNFRSF19/TNFSF8/CCL5/COL1A1/TNFRSF11B/ADIPOQ/TNFSF9/TNFSF13B/GBP1/POSTN/DCSTAM…
GO_REGULATION_OF_TOLL_LIKE_RECEPTOR_SIGNALING_PATHWAY	GO_REGULATION_OF_TOLL_LIKE_RECEPTOR_SIGNALING_PATHWAY	65	-0.590359	-2.02364	4.7e-06	0.000137348	0.000109895	3316	tags=49%, list=17%, signal=41%	NR1D1/PJA2/UBQLN1/LILRA4/IRF7/FCRL3/IRAK3/IRF1/TNFAIP3/IRF4/CD36/TLR3/NLRP6/MFHAS1/LY96/RAB7B/LTF/LYN/TICAM2/GFI1/TREML4/BIRC3/CAV1/TLR2/CD300LF/PTPN22/LILRA2/CD300A/RSAD2/CD14/TLR6/TLR1
GO_CHEMOKINE_ACTIVITY	GO_CHEMOKINE_ACTIVITY	47	-0.642885	-2.06902	4.85e-06	0.000141204	0.00011298	2168	tags=68%, list=11%, signal=61%	CCL2/XCL2/CCL25/PF4V1/CXCL16/CCL3L3/CCL28/CXCL12/CCL11/CCL5/PPBP/CCL23/CCL13/CCL20/CXCL2/CCL8/CCL21/CXCL8/CCL26/CCL3/CXCL13/CCL24/CCL4/CXCL3/CXCL10/CXCL11/CCL7/CCL18/CXCL1/CXCL9/CXCL6/CXCL5
GO_POSITIVE_REGULATION_OF_NF_KAPPAB_TRANSCRIPTION_FACTOR_ACTIVITY	GO_POSITIVE_REGULATION_OF_NF_KAPPAB_TRANSCRIPTION_FACTOR_ACTIVITY	148	-0.463037	-1.82005	4.87e-06	0.000141204	0.00011298	3799	tags=34%, list=19%, signal=28%	EIF2AK2/CHUK/MTDH/MTPN/MALT1/APP/NLRC4/RPS6KA4/IKBKG/TNFSF18/NFKB1/CD40LG/STAT3/PSMA6/TRIM14/CTH/PRKCB/IRAK3/FER/ERC1/CARD16/CD36/IL18R1/TLR3/RAB7B/IRAK1/RHEBL1/LTF/S100A12/TNF/IL18RAP/BTK/CAV1/TRIM22/TLR2/NTRK1/ROR1/CAMK2A/ITGB2/NLRP3/IL1RAP/ICAM1/TLR6/NOD2/TRIM15/GREM1/PRKCQ/SPHK1/S100A9/AIM2/S100A8
GO_ER_TO_GOLGI_TRANSPORT_VESICLE_MEMBRANE	GO_ER_TO_GOLGI_TRANSPORT_VESICLE_MEMBRANE	55	-0.61026	-2.03687	4.91e-06	0.000141793	0.000113452	3928	tags=49%, list=20%, signal=39%	HLA-E/STX5/TGFA/LMAN1/SEC24A/SEC24D/HLA-G/CD59/CNIH2/SEC23A/SEC23B/SEC24C/GRIA1/HLA-DQB2/MCFD2/HLA-DQA2/CD74/B2M/HLA-F/HLA-DPB1/AREG/HLA-DQB1/HLA-DQA1/HLA-DRA/HLA-DPA1/HLA-DRB5/HLA-DRB1
GO_NEGATIVE_REGULATION_OF_LEUKOCYTE_PROLIFERATION	GO_NEGATIVE_REGULATION_OF_LEUKOCYTE_PROLIFERATION	77	-0.563156	-2.01733	4.98e-06	0.00014319	0.000114569	1895	tags=44%, list=10%, signal=40%	SOX11/TNFAIP3/CEBPB/LST1/FCGR2B/LGALS9C/LYN/SPN/ENPP3/PLA2G2D/LILRB1/BTK/TYROBP/IL10/CTLA4/CD86/SFTPD/CD300A/PRNP/HAVCR2/MNDA/LILRB2/LGALS9B/IL2RA/IL20RB/CD80/CLEC4G/CD274/GREM1/CCL7/PDCD1LG2/GAL/VSIG4/IDO1
GO_ANTIGEN_PROCESSING_AND_PRESENTATION_OF_PEPTIDE_ANTIGEN_VIA_MHC_CLASS_I	GO_ANTIGEN_PROCESSING_AND_PRESENTATION_OF_PEPTIDE_ANTIGEN_VIA_MHC_CLASS_I	96	-0.527982	-1.96015	5.03e-06	0.000144039	0.000115248	5149	tags=47%, list=26%, signal=35%	PSMB5/PSMB2/PSMD7/PSMD9/CANX/PSMD14/TAPBPL/PSMC3/TAPBP/PSMA8/VAMP3/PSMA7/MICA/HLA-E/CHUK/SEC24A/SEC24D/IKBKG/ERAP2/HLA-G/PSMD1/SEC23A/ERAP1/PSMA6/ITGAV/SEC24C/PSMB8/PSMD2/ITGB5/PSMC1/CD36/IFI30/MICB/CLEC4A/TAP2/NCF1/B2M/HLA-F/TAP1/FCER1G/PSMB9/NCF2/FCGR1B/FCGR1A/CYBB
GO_REGULATION_OF_VIRAL_GENOME_REPLICATION	GO_REGULATION_OF_VIRAL_GENOME_REPLICATION	91	-0.531611	-1.95246	5.15e-06	0.000146634	0.000117324	3900	tags=40%, list=20%, signal=32%	BCL2/ADAR/EIF2AK2/ZC3HAV1/TNIP1/PLSCR1/CCNK/FBXL2/AICDA/IFITM2/TOP2A/STOM/OAS3/IFNB1/IFIT5/IFNL3/OASL/OAS2/LTF/CD28/TNF/MX1/CCL5/IFITM3/ISG20/APOBEC3A/IFITM1/BST2/RSAD2/IFI16/CCL8/IFIT1/CXCL8/IFI27/SLPI/HMGA2
GO_ENDOSOME_MEMBRANE	GO_ENDOSOME_MEMBRANE	460	-0.349914	-1.54578	5.24e-06	0.000148592	0.000118891	3191	tags=22%, list=16%, signal=19%	ATP6V0A4/HLA-G/ANTXR1/RAB11FIP5/LITAF/RAP2B/WDR44/SLC9A7/CD1B/SNX6/GIMAP5/ATP6V0D1/HLA-DMA/LAMP5/PLEKHB2/CDIP1/RET/STEAP4/LLGL1/NDRG1/ANTXR2/ADRB2/IRF7/DTX3L/BACE1/GRIA1/PLD1/SLC9A9/EHD2/NPC1/HLA-DQB2/ANXA6/PLIN3/SLC9B2/TLR3/RAB27A/LAMP2/LY96/CORO1C/SNX10/RAB7B/IRAK1/EPHB1/MMD/CD68/CLCN4/HLA-DQA2/RHOD/SNX20/OPTN/LAMP3/TICAM2/NTRK2/LDLR/ATP6V0D2/RAB23/SLC30A3/SORCS2/SLC11A1/SLC30A4/ANXA2/MMGT1/SLA…
GO_FC_RECEPTOR_SIGNALING_PATHWAY	GO_FC_RECEPTOR_SIGNALING_PATHWAY	178	-0.441247	-1.76934	5.32e-06	0.00015021	0.000120186	5314	tags=46%, list=27%, signal=34%	PIK3CB/SYK/GRB2/YES1/ELMO1/PSMB5/PSMB2/MAPK1/NFATC3/PSMD7/ARPC2/LIMK1/PPP3CA/NCKAP1/ABL1/PSMD9/HSP90AB1/PSMD14/TAB2/CYFIP1/PSMC3/BCL10/FBXW11/PSMA8/JUN/PAK1/SHC1/ACTR3/PIK3CA/PSMA7/FYN/CHUK/MALT1/MAP3K1/RAPGEF1/ARPC1B/IKBKG/BAIAP2/CD247/NFKB1/WASF2/PSMD1/LILRA4/PSMA6/NCK1/WAS/ACTG1/GRAP2/PSMB8/PSMD2/VAV1/CD47/FER/NFATC1/MYH2/PSMC1/WIPF1/LCP2/CD200R1/FCGR2B/LAT2/MYO10/PTPRJ/CD3G/ACTB/LYN/WIPF3/ITK…
GO_POSITIVE_REGULATION_OF_INTERLEUKIN_10_PRODUCTION	GO_POSITIVE_REGULATION_OF_INTERLEUKIN_10_PRODUCTION	35	-0.68213	-2.08298	5.48e-06	0.000154143	0.000123333	1847	tags=43%, list=9%, signal=39%	IRF4/LGALS9C/TNFSF4/CD28/TIGIT/SASH3/TLR2/TREM2/CLEC7A/FCER1G/LGALS9B/IL20RB/NOD2/CD274/LILRA5
GO_REGULATION_OF_VASCULATURE_DEVELOPMENT	GO_REGULATION_OF_VASCULATURE_DEVELOPMENT	304	-0.390531	-1.65646	5.6e-06	0.000156301	0.000125059	3274	tags=31%, list=17%, signal=26%	BRCA1/HGF/IL6R/EMILIN1/HLA-G/FOXC2/CREB3L1/XDH/STAB1/PPP1R16B/PDCD10/ERAP1/RLN2/CARD10/STAT3/FOXJ2/VEGFC/HIPK2/RRAS/PGF/TNFRSF12A/PF4/THBS4/PRL/CYP1B1/CTH/FGF1/PTGIS/PIK3R6/SPRED1/SMAD1/PRKCB/DNMT1/EFNB2/NRP1/KLF4/ITGB8/MEOX2/NFATC1/HIF1A/PKM/PROK2/ITGB1/TNFAIP3/AKT3/THBS1/TLR3/GATA6/BMPER/ITGAX/E2F2/SFRP1/SOD2/TWIST1/PGK1/ECM1/CCL11/PLK2/TGFB2/ADM2/SERPINE1/ITGA5/HDAC9/ADAM12/SULF1/IL10/C3/C5AR1…
GO_REGULATION_OF_CYSTEINE_TYPE_ENDOPEPTIDASE_ACTIVITY	GO_REGULATION_OF_CYSTEINE_TYPE_ENDOPEPTIDASE_ACTIVITY	227	-0.413545	-1.7092	5.6e-06	0.000156301	0.000125059	4396	tags=35%, list=22%, signal=28%	CCK/SIAH2/BCL10/ARRB2/MUL1/CTSD/PML/GRAMD4/FYN/GRIN2B/SENP1/CASP4/PERP/GSN/WNT9A/MALT1/GAS6/ANP32B/NLRC4/P2RX1/HGF/FADD/JAK2/XDH/NLRP2/SFN/BAK1/TNFRSF10A/CD27/CRYAB/BIRC7/SNCA/BIRC5/ACVR1C/KLF4/RAG1/LCK/CIDEB/THBS1/CARD16/SOX7/GRIN2A/ROBO1/TNFSF14/LTF/DHCR24/LAMP3/NKX3-1/TNF/BIRC3/TNFSF10/FAS/SERPINB9/MT3/PMAIP1/CST7/MYC/CARD18/KHDC1/IFI6/CASP1/FOXL2/CLEC7A/IFI16/PLAUR/NGFR/F3/CD44/FASLG/NLRP3/KH…
GO_CELLULAR_LIPID_CATABOLIC_PROCESS	GO_CELLULAR_LIPID_CATABOLIC_PROCESS	208	0.43672	1.73483	5.8e-06	0.000161236	0.000129008	3140	tags=29%, list=16%, signal=25%	ACOXL/CYP4F12/PLIN5/FABP6/CYP4F2/ACER2/GDPD3/AKR1C3/PLA2G4F/CYP4F3/SORL1/AADAC/CYP4A11/APOA2/CROT/PLA2G4B/APOB/LIPC/LIPE/FAAH/CEL/APOC3/ECHDC2/ACOX1/IDH1/SLC27A2/CPT1B/ANGPTL3/ABHD12/ACAA1/MGST2/DECR2/GPLD1/DECR1/ABCD3/LPIN3/FABP1/FUCA1/FABP4/SMPD3/HAO2/SGPL1/BCO1/FABP3/AMACR/SMPD2/ACADVL/APOA1/ASAH1/GDPD1/PRKCD/ECH1/ACADL/IVD/ECHS1/PNPLA2/APOA5/MCEE/FABP9/ECI1/HADH
GO_RESPIRATORY_ELECTRON_TRANSPORT_CHAIN	GO_RESPIRATORY_ELECTRON_TRANSPORT_CHAIN	111	0.513608	1.88518	6.14e-06	0.000169863	0.00013591	5462	tags=50%, list=28%, signal=36%	MT-ND4L/MT-ND6/MT-ND5/MT-ND3/MT-ND1/MT-CYB/MT-ND2/ALDH5A1/MT-CO2/COX4I2/UQCR10/MT-CO1/NDUFA3/MT-ND4/MT-CO3/COX6B1/COX6C/UQCRQ/COX5B/COX6A1/NDUFA13/NDUFA1/NDUFV2/COX4I1/NDUFA11/UQCRB/DNAJC15/NDUFV3/BID/COX7C/NDUFS5/POLG2/NDUFA2/COX7B/NDUFB8/NDUFA5/COQ9/NDUFB7/NDUFB1/NDUFB10/TAZ/NDUFC1/COX5A/NDUFS8/UQCRH/UQCRHL/GPD1/NDUFA6/NDUFS7/NDUFA4/COX6A2/NDUFB4/MYBBP1A/NDUFA7/NDUFC2
GO_IGG_BINDING	GO_IGG_BINDING	10	-0.905266	-2.03474	6.41e-06	0.000176537	0.000141251	1550	tags=70%, list=8%, signal=65%	FCGR2B/FCGR3B/FCER1G/FCGR1B/FCGR2A/FCGR1A/FCGR3A
GO_ALPHA_BETA_T_CELL_ACTIVATION	GO_ALPHA_BETA_T_CELL_ACTIVATION	135	-0.478919	-1.86696	6.81e-06	0.000186826	0.000149483	2286	tags=35%, list=12%, signal=31%	SOCS1/PNP/PRDM1/IL12A/LY9/IRF1/IRF4/IL18R1/CD3E/GPR183/LGALS9C/BCL11B/GLI3/TNFSF4/SPN/CD28/CLEC4A/IL15/PLA2G2D/ITK/TNFSF8/LILRB1/SLAMF6/IL27/ADA/SASH3/TBX21/FUT7/PTPRC/ZNF683/RUNX3/NCKAP1L/IL12RB1/CD86/CD300A/RSAD2/EOMES/CCR2/DOCK2/NLRP3/IL6/LGALS9B/ANXA1/CD80/CD274/IFNG/PRKCQ
GO_EXTRACELLULAR_MATRIX_DISASSEMBLY	GO_EXTRACELLULAR_MATRIX_DISASSEMBLY	76	-0.563542	-2.01155	6.88e-06	0.000188019	0.000150438	2088	tags=36%, list=11%, signal=32%	MMP14/TGFB1/MMP20/LRP1/TIMP2/TLL1/MMP7/PDPN/MMP10/CTSL/FSCN1/CAPN2/MMP3/MMP11/LCP1/CD44/MMP8/MMP13/CTSV/MMP1/IL6/FAP/MMP9/MMP12/DPP4/KLK5/KLK7
GO_RESPONSE_TO_XENOBIOTIC_STIMULUS	GO_RESPONSE_TO_XENOBIOTIC_STIMULUS	285	0.401455	1.65388	6.93e-06	0.000188722	0.000151	2153	tags=22%, list=11%, signal=20%	CRH/UGT2B15/CYP1A1/UGT2B28/GSTM2/UGT1A1/CYP1A2/GSTA1/MT-ND6/CYP3A5/PPARG/CYP2C9/UGT1A10/TH/SULT1A2/GSTM1/AOC2/UGT1A9/GSTM4/GSTA2/CYP2C8/PPP1R1B/CYP2J2/AADAC/UGT1A6/DRD1/SULT1A1/UGT1A8/GSTM3/UGT1A7/SULT1A3/UGT2B11/BAAT/CSAD/ABAT/CYP3A7/CYP2D6/ACSM1/SDK1/ACAA1/MGST2/MARC1/MSTN/SLC6A1/TAC1/AHR/ACY1/AHRR/HNMT/CYP2C18/GCLC/EPHX2/TIAM1/HNF4A/FOSB/AQP1/UGT1A3/DNMT3B/AKR1C1/ARG1/CACNG4/SLC6A3
GO_RECEPTOR_SIGNALING_PATHWAY_VIA_STAT	GO_RECEPTOR_SIGNALING_PATHWAY_VIA_STAT	157	-0.453932	-1.79525	7.34e-06	0.000199017	0.000159237	4100	tags=41%, list=21%, signal=33%	FYN/IL24/MGAT5/IL18/IL12B/TNFRSF1A/LIF/ISL1/LEP/IL26/IL6ST/IL21/IL6R/TNFSF18/PARP14/GHR/THPO/JAK2/SOCS3/RET/STAT3/SH2B3/NMI/IL20/IFNB1/FLT3/PRL/CYP1B1/SOCS1/IGF1/CCL2/IL12A/FER/IFNL2/ARL2BP/IFNL3/CDK5R1/TNFRSF18/PARP9/CSF2/LYN/CLCF1/TNF/IFNL1/IL15/IL10RA/CCL5/IFNK/CAV1/STAT4/IL27RA/IL10/PTPRC/OSM/IL22RA2/STAT1/CD300A/CCR2/EGF/IL6/IL7R/CSF1R/IFNG/IL31RA
GO_POSITIVE_REGULATION_OF_T_CELL_PROLIFERATION	GO_POSITIVE_REGULATION_OF_T_CELL_PROLIFERATION	93	-0.528173	-1.94906	7.51e-06	0.000202692	0.000162178	3948	tags=54%, list=20%, signal=43%	IL18/HLA-E/IL12B/ZP3/ZAP70/LEP/IL6ST/ZP4/IL21/FADD/FOXP3/CORO1A/CD40LG/EBI3/NCK1/PNP/IGF1/IL12A/CD4/CD3E/CD6/CLECL1/TNFSF4/CD28/IL15/CCL5/SASH3/HLA-DPB1/PTPRC/AIF1/SPTA1/TNFSF9/TNFSF13B/NCKAP1L/IL12RB1/HLA-DMB/CD86/CCR2/HAVCR2/HLA-DPA1/LILRB2/IL6/IL2RA/ANXA1/CD70/CD80/CD274/PRKCQ/CD209/PDCD1LG2
GO_MONOOXYGENASE_ACTIVITY	GO_MONOOXYGENASE_ACTIVITY	95	0.537906	1.91561	7.58e-06	0.000203789	0.000163055	2128	tags=31%, list=11%, signal=27%	CYP4F8/CYP4B1/CYP4F12/CYP1A1/CYP4F22/AKR1C2/CYP1A2/CYP3A5/CYP4F2/CYP2C9/TH/AKR1C3/CYP4F3/CYP2C8/CYP2J2/CYP4A11/CYP4Z1/FMO5/CYP3A43/CYP3A7/CYP2D6/PCBD1/CYP4F11/CYP2C18/PAH/CYP4A22/AKR1C4/AKR1C1/CYP24A1
GO_POSITIVE_REGULATION_OF_NATURAL_KILLER_CELL_MEDIATED_IMMUNITY	GO_POSITIVE_REGULATION_OF_NATURAL_KILLER_CELL_MEDIATED_IMMUNITY	28	-0.721547	-2.09129	7.65e-06	0.000204926	0.000163965	3928	tags=71%, list=20%, signal=57%	HLA-E/IL12B/IL21/HLA-G/PVR/IL12A/CLNK/VAV1/SH2D1B/SH2D1A/KLRC4-KLRK1/RASGRP1/IL18RAP/SLAMF6/HLA-F/NCR3/CD226/CRTAM/LAG3/KIR2DL4
GO_NEGATIVE_REGULATION_OF_CELL_KILLING	GO_NEGATIVE_REGULATION_OF_CELL_KILLING	22	-0.766181	-2.09014	7.76e-06	0.000207053	0.000165667	1550	tags=45%, list=8%, signal=42%	FCGR2B/LILRB1/HLA-F/SERPINB9/PTPRC/HAVCR2/IL7R/KIR2DL4/SERPINB4/KRT6A
GO_CARBOHYDRATE_BINDING	GO_CARBOHYDRATE_BINDING	260	-0.403418	-1.68816	8.19e-06	0.000217679	0.000174169	3733	tags=37%, list=19%, signal=30%	CD302/ZP3/PYGL/TINAG/LGALS2/G6PD/CLEC9A/SIGLEC8/KLRB1/LMAN1/KLRF1/FBXO2/GALNT2/DCDC1/PLOD1/DBH/GALNT4/GALNT15/CHODL/CLC/LAYN/UAP1/GALNT13/ENDOU/ASGR2/IGF2R/GALNT8/LOXL2/FCER2/CD72/SIGLEC11/KLRC3/CLEC10A/LGALS1/FCN1/EVA1C/MGAT2/CD69/MRC2/GALNT10/P4HA2/SLC2A3/VCAN/PFKP/P4HA3/CLECL1/CLEC4C/NOMO2/SLC2A5/C4B/LGALS9C/PAM/KLRC4-KLRK1/ENPP3/CLEC4A/MGAM/CHI3L2/GALNT5/ENPP1/CLEC6A/SIGLEC12/CD33/NOMO3/SIGLE…
GO_REGULATION_OF_SYMBIOSIS_ENCOMPASSING_MUTUALISM_THROUGH_PARASITISM	GO_REGULATION_OF_SYMBIOSIS_ENCOMPASSING_MUTUALISM_THROUGH_PARASITISM	211	-0.422363	-1.73389	8.22e-06	0.000217703	0.000174188	2536	tags=23%, list=13%, signal=20%	PC/IGF2R/ITGAV/OAS3/IFNB1/TRIM14/GAPDH/IFIT5/KPNA2/APOE/CD4/LGALS1/FCN1/IFNL3/OASL/OAS2/LTF/CAV2/LAMP3/CD28/TNF/MX1/ANXA2/CCL5/TRIM10/CD74/CAV1/IFITM3/ISG20/APOBEC3A/IFITM1/BST2/STAT1/SFTPD/RSAD2/IFI16/CCL8/IFIT1/CXCL8/IFI27/CCL3/CSF1R/SLPI/TRIM15/CCL4/PTX3/CXCL6/HMGA2/KRT6A
GO_LYMPHOCYTE_CHEMOTAXIS	GO_LYMPHOCYTE_CHEMOTAXIS	62	-0.591775	-2.01641	8.9e-06	0.000234235	0.000187416	2168	tags=52%, list=11%, signal=46%	CCL2/XCL2/CCL25/CXCL16/CCL3L3/TNFSF14/GPR183/KLRC4-KLRK1/CCL11/PADI2/PIK3CG/CCL5/CYP7B1/CXCR3/PIK3CD/CCL23/CCR2/CCL13/CCL20/CCL8/CCL21/CCL26/CCL3/CXCL13/CCL24/CCL4/CXCL10/CXCL11/CCL7/CCL18/SAA1/S100A7
GO_GLUCURONOSYLTRANSFERASE_ACTIVITY	GO_GLUCURONOSYLTRANSFERASE_ACTIVITY	31	0.715963	2.07993	8.92e-06	0.000234235	0.000187416	1936	tags=55%, list=10%, signal=50%	UGT2B15/UGT2B28/UGT2B7/UGT1A1/UGT1A10/UGT2A3/UGT1A9/UGT1A6/B3GAT1/UGT1A8/UGT1A7/UGT2B11/UGT2B4/UGT1A4/UGT1A5/UGT2B17/UGT1A3
GO_POSITIVE_REGULATION_OF_INTERLEUKIN_1_SECRETION	GO_POSITIVE_REGULATION_OF_INTERLEUKIN_1_SECRETION	37	-0.663641	-2.04708	9.41e-06	0.000246206	0.000196994	1428	tags=32%, list=7%, signal=30%	PANX1/P2RX7/NLRP10/LILRA2/CASP1/NLRP3/CCL3/NOD2/LILRA5/TLR8/AIM2/SAA1
GO_CELLULAR_MODIFIED_AMINO_ACID_METABOLIC_PROCESS	GO_CELLULAR_MODIFIED_AMINO_ACID_METABOLIC_PROCESS	181	0.45233	1.77521	9.62e-06	0.000250663	0.00020056	1827	tags=23%, list=9%, signal=21%	BHMT/PLA2G2F/GGT2/GGT6/GATA3/GSTM2/IYD/GSTA1/GSTM1/GSTM4/GCNT4/PLA2G4F/GSTA2/PLA2G2A/GSTM5/PLA2G10/CROT/GSTM3/ALDH1L1/PLA2G4B/CKMT1B/CKMT1A/CRYM/ALDH5A1/NAT8/DIO1/GATM/IDH1/CPT1B/ABHD12/ALDH4A1/SERINC2/DUOX2/MGST2/DUOXA2/HOGA1/GCLC/CHDH/LPCAT4/DUOXA1/HAO2
GO_PROTEIN_COMPLEX_INVOLVED_IN_CELL_ADHESION	GO_PROTEIN_COMPLEX_INVOLVED_IN_CELL_ADHESION	34	-0.685647	-2.09326	9.88e-06	0.000256378	0.000205133	3535	tags=68%, list=18%, signal=56%	ITGA3/EMILIN1/ITGAD/NPNT/ITGAV/ITGA6/ITGA11/ITGAL/ITGB8/ITGB5/ITGB1/ITGBL1/ITGAX/LYN/CD28/ITGA5/ITGA4/ITGB3/ITGA2/CTLA4/ITGAM/ITGB2/CD80
GO_ATP_SYNTHESIS_COUPLED_ELECTRON_TRANSPORT	GO_ATP_SYNTHESIS_COUPLED_ELECTRON_TRANSPORT	94	0.543001	1.93267	1e-05	0.000259887	0.00020794	5462	tags=54%, list=28%, signal=39%	MT-ND4L/MT-ND6/MT-ND5/MT-ND3/MT-ND1/MT-CYB/MT-ND2/MT-CO2/COX4I2/UQCR10/MT-CO1/NDUFA3/MT-ND4/MT-CO3/COX6B1/COX6C/UQCRQ/COX5B/COX6A1/NDUFA13/NDUFA1/NDUFV2/COX4I1/NDUFA11/UQCRB/DNAJC15/NDUFV3/BID/COX7C/NDUFS5/NDUFA2/COX7B/NDUFB8/NDUFA5/COQ9/NDUFB7/NDUFB1/NDUFB10/TAZ/NDUFC1/COX5A/NDUFS8/UQCRH/UQCRHL/NDUFA6/NDUFS7/NDUFA4/COX6A2/NDUFB4/NDUFA7/NDUFC2
GO_CONNECTIVE_TISSUE_DEVELOPMENT	GO_CONNECTIVE_TISSUE_DEVELOPMENT	259	-0.395543	-1.65945	1.02e-05	0.000261161	0.00020896	2632	tags=30%, list=13%, signal=26%	BMP1/COMP/GLI2/COL12A1/SH3PXD2B/LOXL2/ACAT1/SLC25A25/VIT/SNAI1/OSR2/COL6A3/TGFBR1/TGFB1/COL7A1/CDK4/ANXA6/ITGB8/HIF1A/WNT10B/NKX3-2/MAF/ZNF516/COCH/NOG/COL5A1/TYMS/PPARGC1A/PKDCC/RSPO2/WNT5B/HAND1/COL6A1/GLI3/ECM1/COL6A2/RUNX2/GDF6/COL11A1/PITX1/ANXA2/DLX2/COL1A1/CSF1/GDF5/SNAI2/ALX1/SULF1/EVC/WNT7A/RUNX3/PRRX1/LOX/ADAMTS12/TRPS1/CD44/WNT11/MMP13/CHRDL2/CHST11/SULF2/OXCT1/TGFBI/EPYC/ROR2/SOX9/EFE…
GO_ANTIGEN_PROCESSING_AND_PRESENTATION_OF_EXOGENOUS_PEPTIDE_ANTIGEN_VIA_MHC_CLASS_I	GO_ANTIGEN_PROCESSING_AND_PRESENTATION_OF_EXOGENOUS_PEPTIDE_ANTIGEN_VIA_MHC_CLASS_I	75	-0.564594	-2.01461	1.02e-05	0.000261161	0.00020896	5778	tags=53%, list=29%, signal=38%	PSMD10/PSMA5/PSMD11/PSMB7/CALR/PSMB5/PSMB2/PSMD7/PSMD9/PSMD14/PSMC3/TAPBP/PSMA8/VAMP3/PSMA7/HLA-E/CHUK/IKBKG/HLA-G/PSMD1/PSMA6/ITGAV/PSMB8/PSMD2/ITGB5/PSMC1/CD36/IFI30/CLEC4A/TAP2/NCF1/B2M/HLA-F/TAP1/FCER1G/PSMB9/NCF2/FCGR1B/FCGR1A/CYBB
GO_COLLAGEN_BINDING	GO_COLLAGEN_BINDING	67	-0.590594	-2.05087	1.05e-05	0.000268107	0.000214518	4234	tags=54%, list=21%, signal=42%	PAK1/P3H1/SPARC/ASPN/DCN/ITGA3/CTSK/ANTXR1/NID1/DDR2/COMP/C1QTNF1/NID2/ITGA11/AEBP1/ADAM9/ITGB1/THBS1/MRC2/COCH/COL6A1/COL5A3/CTSL/COL6A2/CTSB/ITGA2/LOX/CD44/MMP13/CCBE1/TGFBI/FN1/PCOLCE2/LRRC15/MMP9/MMP12
GO_COFACTOR_BINDING	GO_COFACTOR_BINDING	480	0.360178	1.56246	1.05e-05	0.000268197	0.00021459	3143	tags=23%, list=16%, signal=20%	CYP4F8/ACOXL/CYP4B1/CYP4F12/CYP1A1/CYP4F22/HPGD/GSTM2/IYD/CYP1A2/CYP3A5/CYP4F2/CYP2C9/TH/AIFM3/GSTM1/AOC2/GSTM4/FA2H/TM7SF2/CYP4F3/CYP2C8/CYP2J2/TAT/ADH4/CYP4A11/CYP4Z1/CYB5A/ALB/GSTM3/GPD1L/CSAD/CRYM/ABAT/ME3/FMO5/AADAT/GPT/CYP3A43/P4HTM/SRC/GAD1/CYP3A7/ACOX1/MOCS1/CYP2D6/LDHD/NOX1/IDH1/SUOX/ACBD4/HBA2/DUOX2/ACCS/ATAT1/MARC1/ACADSB/DECR1/AGXT/D2HGDH/CYP4F11/HSD11B2/CYP2C18/ACOT11/GCLC/MT-CO1/HRG…
GO_CELL_SUBSTRATE_ADHESION	GO_CELL_SUBSTRATE_ADHESION	335	-0.368479	-1.59139	1.08e-05	0.000273506	0.000218837	3157	tags=30%, list=16%, signal=26%	ANTXR1/MACF1/IQGAP1/NID1/NPNT/PTPRK/AKIP1/JAK2/FBLN2/CORO1A/AJUBA/DUSP3/PHLDB2/FERMT2/TNFRSF12A/ITGAV/CDKN2A/EPHB3/RAC2/ITGA6/VIT/CEACAM6/NID2/ITGA11/ITGAL/LAMB3/MMP14/ADAM9/KIF14/CCL25/CASS4/FER/NRP1/MUC4/CSPG5/ITGB5/MAP4K4/OLFM4/EPDR1/ITGB1/LRP1/THBS1/LGALS1/CD36/FERMT3/PARVG/BVES/ILK/CD3E/ACTN2/ITGBL1/CORO1C/PARVB/CCL28/MYADM/EPHB1/PDPN/SFRP1/COL3A1/COL5A3/RHOD/PTPRJ/TNN/MSLNL/AXL/LYPD5/ACTN1/…
GO_ENDODERM_FORMATION	GO_ENDODERM_FORMATION	50	-0.612082	-1.98124	1.09e-05	0.00027609	0.000220905	2534	tags=48%, list=13%, signal=42%	COL12A1/ITGAV/LAMB3/MMP14/COL7A1/ITGB5/SOX7/GATA6/NOG/COL5A1/COL6A1/COL5A2/COL11A1/ITGA5/ITGA4/INHBA/EOMES/MMP8/ITGB2/FN1/LHX1/MMP9/LAMA3/HMGA2
GO_ANTIBIOTIC_METABOLIC_PROCESS	GO_ANTIBIOTIC_METABOLIC_PROCESS	122	0.499144	1.85711	1.11e-05	0.000279018	0.000223247	2013	tags=25%, list=10%, signal=22%	SULT2A1/CYP4B1/CYP1A1/SULT1E1/ADH1C/ADH6/AKR1C2/UGT1A1/CYP1A2/ADH1A/SULT1A2/AKR1C3/ADH4/ADH1B/SULT1A1/SULT1A3/NOXA1/ALDH5A1/NOX1/ACSM1/HBA2/DUOX2/MT-CO2/DUOXA2/ACSS1/ADH7/DUOXA1/AKR1C4/AKR1C1/CBR4
GO_UNSATURATED_FATTY_ACID_METABOLIC_PROCESS	GO_UNSATURATED_FATTY_ACID_METABOLIC_PROCESS	105	0.525152	1.90591	1.12e-05	0.000280604	0.000224516	1435	tags=28%, list=7%, signal=26%	CYP4F8/CYP4F12/CYP1A1/HPGD/GSTM2/AKR1C2/CYP1A2/GSTA1/CYP4F2/CYP2C9/AKR1C3/ALOX15/PLA2G4F/CYP4F3/CYP2C8/CYP2J2/PLA2G10/CYP4A11/PLA2G4B/ALOX5/FAAH/ACOX1/CYP2D6/ACAA1/AVP/DECR2/ELOVL6/CYP4F11/CYP2C18
GO_ORGANIC_ACID_CATABOLIC_PROCESS	GO_ORGANIC_ACID_CATABOLIC_PROCESS	263	0.407205	1.663	1.14e-05	0.000285649	0.000228554	3352	tags=30%, list=17%, signal=25%	SULT2A1/ACOXL/CYP4F12/PLIN5/CYP4F2/CYP4F3/BCAT2/TAT/CYP4A11/CROT/ALDH1L1/AMT/LIPE/CSAD/CRYM/ABAT/AADAT/FAAH/CEL/ALDH5A1/GPT/ECHDC2/IDUA/ASPA/GAD1/ACOX1/LDHD/TST/SLC27A2/CPT1B/ALDH4A1/HMGCLL1/ACAA1/ACADSB/ADHFE1/DECR2/PCBD1/HOGA1/DECR1/AGXT/ABCD3/DDAH1/LPIN3/FABP1/HNMT/ACMSD/MPST/PAH/MAT1A/MCCC2/GCAT/HAO2/HYKK/ARG1/BCKDHB/ENOSF1/PON1/AMACR/QPRT/ACADVL/GPT2/GLS2/ALDH8A1/MCCC1/DCXR/ECH1/ACADL/IVD/EC…
GO_HYDROLASE_ACTIVITY_ACTING_ON_ACID_PHOSPHORUS_NITROGEN_BONDS	GO_HYDROLASE_ACTIVITY_ACTING_ON_ACID_PHOSPHORUS_NITROGEN_BONDS	176	-0.434812	-1.74147	1.2e-05	0.00029833	0.0002387	1816	tags=23%, list=9%, signal=21%	CD5L/GZMM/MMP7/RHBDL3/KLK1/GZMK/LTF/C1R/C2/MMP3/PRSS12/PRSS56/GZMH/TMPRSS11A/PLAU/PRSS21/TMPRSS13/HTRA3/CFB/CPVL/F3/TMPRSS11D/GZMA/MMP8/KLK12/MMP1/FAP/TMPRSS11F/PCSK1/GZMB/KLK11/MMP9/KLK13/DPP4/KLK9/PCSK9/KLK8/KLK10/KLK5/KLK6/KLK7
GO_NEGATIVE_REGULATION_OF_EXECUTION_PHASE_OF_APOPTOSIS	GO_NEGATIVE_REGULATION_OF_EXECUTION_PHASE_OF_APOPTOSIS	22	0.785627	2.12555	1.29e-05	0.000321089	0.00025691	2457	tags=55%, list=12%, signal=48%	MTRNR2L12/MTRNR2L9/MTRNR2L10/MTRNR2L6/MTRNR2L8/MTRNR2L3/MTRNR2L1/FZD3/PAM16/MTRNR2L4/MTRNR2L11/MTRNR2L13
GO_INTERLEUKIN_2_PRODUCTION	GO_INTERLEUKIN_2_PRODUCTION	64	-0.577892	-1.97906	1.3e-05	0.000321849	0.000257518	2273	tags=44%, list=12%, signal=39%	PNP/HOMER2/TNFAIP3/IRF4/CD4/CD3E/PDE4B/CD28/SLC11A1/SASH3/TBX21/PTPRC/GBP1/NAV3/CD86/SFTPD/CLEC7A/CCR2/FCER1G/PRNP/LAG3/HAVCR2/IL1RAP/ANXA1/IL20RB/CD80/PRKCQ/VSIG4
GO_POSITIVE_REGULATION_OF_LYMPHOCYTE_DIFFERENTIATION	GO_POSITIVE_REGULATION_OF_LYMPHOCYTE_DIFFERENTIATION	93	-0.520648	-1.92129	1.32e-05	0.000325725	0.000260619	3540	tags=47%, list=18%, signal=39%	MALT1/ZAP70/BTN2A2/GAS6/HLA-G/FOXP3/EGR3/CYLD/DUSP10/IL7/CD27/GLI2/SOCS1/PIK3R6/PNP/IL12A/MMP14/RAG1/GLI3/TNFSF4/RASGRP1/AXL/IL15/BTK/CD74/ADA/SASH3/RHOH/PTPRC/RUNX3/TNFSF9/TOX/NCKAP1L/IL12RB1/CD86/VNN1/NLRP3/LILRB2/IL2RA/ANXA1/IL7R/CD80/IFNG/LILRB4
GO_NEGATIVE_REGULATION_OF_CELL_CELL_ADHESION	GO_NEGATIVE_REGULATION_OF_CELL_CELL_ADHESION	170	-0.442624	-1.76935	1.41e-05	0.000346444	0.000277196	2482	tags=32%, list=13%, signal=29%	SH2B3/C1QTNF1/IFNB1/SOCS1/CCL25/TGFB1/KLF4/IRF1/CEBPB/ADTRP/CCL28/MYADM/FCGR2B/TNFAIP8L2/CXCL12/LGALS9C/GLI3/TNFSF4/SPN/DTX1/FGL2/IFNL1/PLA2G2D/LILRB1/TIGIT/CD74/SNAI2/TBX21/B4GALNT2/PTPN22/IL10/LAX1/CTLA4/SERPINE2/ADIPOQ/RUNX3/CD86/SFTPD/CD300A/PRNP/CCL21/LAG3/HAVCR2/LILRB2/LGALS9B/IL2RA/ANXA1/IL20RB/CDSN/CD80/CLEC4G/CD274/PDCD1LG2/VSIG4/IDO1
GO_REGULATION_OF_MICROGLIAL_CELL_ACTIVATION	GO_REGULATION_OF_MICROGLIAL_CELL_ACTIVATION	17	-0.807261	-2.06632	1.49e-05	0.000364596	0.00029172	2309	tags=71%, list=12%, signal=62%	SYT11/CTSC/STAP1/LRRK2/LDLR/CST7/PTPRC/TREM2/MMP8/IL6/CCL3/SPHK1
GO_T_CELL_MEDIATED_IMMUNITY	GO_T_CELL_MEDIATED_IMMUNITY	97	-0.512896	-1.90393	1.53e-05	0.000373761	0.000299053	4067	tags=51%, list=21%, signal=40%	MICA/IL18/HLA-E/RFTN1/IL12B/ZP3/MALT1/FADD/HLA-G/BTN3A2/FOXP3/TNFRSF1B/CD1B/PVR/CLC/WAS/IFNB1/BTN3A3/CTSC/IL12A/IL18R1/RAB27A/GZMM/MICB/FCGR2B/TNFSF4/SLC11A1/IL18RAP/LILRB1/SASH3/B2M/MYO1G/HLA-F/TBX21/P2RX7/PTPRC/IL12RB1/CD8A/RSAD2/CCR2/NLRP3/IL6/ICAM1/IL7R/IL20RB/CD70/PRF1/CLEC4G/IL31RA
GO_RECEPTOR_MEDIATED_ENDOCYTOSIS	GO_RECEPTOR_MEDIATED_ENDOCYTOSIS	251	-0.398049	-1.66523	1.54e-05	0.000373886	0.000299153	2516	tags=24%, list=13%, signal=21%	CACNG8/IGF2R/DNM1/ADRB2/APLN/SNCA/SYT11/GRIA1/LDLRAD3/EFNB2/ITGB1/LRP1/CXCL16/APOE/M6PR/LRP2/CD36/SLC9B2/FCGR2B/MAPK8IP2/BMP2K/CAV2/LDLR/MX1/ANXA2/NECAB2/SERPINE1/LILRB1/SFRP4/FOLR2/SNAP25/TMEM108/CAV1/B2M/ITGA4/ITGB3/CXCR1/RAB31/RAMP1/COLEC12/C3/SFTPD/MSR1/FCER1G/DNAJC6/ITGAM/CCL21/EGF/ITGB2/CXCL8/CD14/FCGR1B/MRC1/FCGR1A/GREM1/FPR2/CD163/MARCO/SH3GL3/SAA1/PCSK9
GO_INFLAMMATORY_CELL_APOPTOTIC_PROCESS	GO_INFLAMMATORY_CELL_APOPTOTIC_PROCESS	21	-0.765153	-2.07231	1.55e-05	0.000374895	0.00029996	2461	tags=57%, list=12%, signal=50%	CDKN2A/IRF7/HCAR2/CTSL/CCL5/PIK3CD/SLC7A11/CCR5/FASLG/IL6/ANXA1/NOD2
GO_NEGATIVE_REGULATION_OF_PEPTIDASE_ACTIVITY	GO_NEGATIVE_REGULATION_OF_PEPTIDASE_ACTIVITY	246	-0.39358	-1.64212	1.57e-05	0.000377727	0.000302227	2894	tags=30%, list=15%, signal=26%	RENBP/PAPLN/PROS1/SERPINA10/C4A/SFN/CD27/WFDC3/CRYAB/NLRP7/BIRC7/SNCA/SERPINA5/COL6A3/BIRC5/PTTG1/GAPDH/COL7A1/KLF4/RAG1/LRP1/THBS1/CARD16/TIMP2/TIMP3/TNFSF14/SERPINB8/LTF/C4B/DHCR24/ECM1/LAMP3/A2ML1/SERPINA3/BIRC3/SERPINE1/BIN1/SERPINB9/MT3/SERPING1/SERPINE2/CST7/SPINK6/SERPINB10/C3/PI15/BST2/CARD18/CR1/IFI6/SERPINB12/IFI16/PLAUR/PRNP/NGFR/SERPINB1/CD44/WFDC12/HMSD/SERPINB5/TFPI2/SERPINA1/SLPI/M…
GO_G_PROTEIN_COUPLED_PURINERGIC_RECEPTOR_SIGNALING_PATHWAY	GO_G_PROTEIN_COUPLED_PURINERGIC_RECEPTOR_SIGNALING_PATHWAY	24	-0.736431	-2.04551	1.6e-05	0.000383777	0.000307067	1517	tags=50%, list=8%, signal=46%	GPR171/ADORA3/ADORA1/NECAB2/P2RY10/ADA/PTAFR/P2RY13/P2RY12/ADORA2B/GPR34/P2RY6
GO_CHRONIC_INFLAMMATORY_RESPONSE	GO_CHRONIC_INFLAMMATORY_RESPONSE	19	-0.78892	-2.08101	1.61e-05	0.000386286	0.000309075	1856	tags=74%, list=9%, signal=67%	FOXP3/GJA1/TNFAIP3/THBS1/LTA/CCL11/TNF/CCL5/IL10/ADORA2B/VNN1/CXCL13/IDO1/S100A8
GO_I_KAPPAB_KINASE_NF_KAPPAB_SIGNALING	GO_I_KAPPAB_KINASE_NF_KAPPAB_SIGNALING	262	-0.387875	-1.62236	1.71e-05	0.000408092	0.000326522	4705	tags=37%, list=24%, signal=28%	GOLT1B/TAB2/IL1B/NLRP12/CTNNB1/BIRC2/MAP3K3/F2R/MID2/BCL10/MUL1/ROCK1/F2RL1/FYN/PIM2/NLRC3/TNFRSF1A/CHUK/IL36A/MTDH/TNIP1/MALT1/LURAP1/RELB/TLR7/NR1D1/IKBKG/FADD/LPAR1/RORA/RHOC/NFKB1/LITAF/PINK1/PRDX4/CANT1/AJUBA/GJA1/PER1/AZI2/IL1F10/CTH/DDX21/PRKCB/IFIT5/APOL3/ERC1/TNFAIP3/CD4/LGALS1/CARD16/CD36/TLR3/NLRP6/LY96/TMEM106A/IRAK1/TIFAB/LTF/OPTN/ECM1/S100A12/S100B/TICAM2/TNF/ECT2/IL36RN/PLK2/BIRC3/…
GO_ETHANOL_METABOLIC_PROCESS	GO_ETHANOL_METABOLIC_PROCESS	22	0.778199	2.10545	1.74e-05	0.00041306	0.000330497	1718	tags=55%, list=9%, signal=50%	SULT2A1/SULT1E1/ADH1C/ADH6/ADH1A/SULT1A2/ADH4/ADH1B/SULT1A1/SULT1A3/ACSS1/ADH7
GO_TYPE_I_INTERFERON_PRODUCTION	GO_TYPE_I_INTERFERON_PRODUCTION	121	-0.487139	-1.86281	1.75e-05	0.000415094	0.000332125	4058	tags=34%, list=21%, signal=27%	HMGB2/G3BP1/NLRC3/POLR3D/CHUK/TRIM21/RELB/TLR7/NFKB1/TRAF3/CYLD/RNF26/LILRA4/AZI2/NLRP4/NMI/IRF7/PRKDC/IRF1/TNFAIP3/TLR3/IRAK1/NLRC5/DDX58/POLR3G/LILRB1/UBE2L6/TLR2/PTPN22/IL10/IFIH1/ZBP1/STAT1/IFI16/SIRPA/HAVCR2/CD14/HERC5/TRIM15/MMP12/TLR8
GO_REGULATION_OF_MYELOID_CELL_DIFFERENTIATION	GO_REGULATION_OF_MYELOID_CELL_DIFFERENTIATION	216	-0.412452	-1.69842	1.79e-05	0.000422591	0.000338123	2444	tags=26%, list=12%, signal=23%	PF4/IRF7/IL20/CA2/PRKCB/TGFB1/HIF1A/NCAPG2/NOTCH2/CD4/THBS1/CAMK4/SLC9B2/TLR3/KLF10/MITF/CEBPB/FSTL3/RAB7B/TRIM58/LILRB3/GPR171/SFRP1/LTF/CSF2/KITLG/LYN/TNF/GPR55/MAFB/EVI2B/SPI1/GPR68/FBN1/LILRB1/CD74/CSF1/KLF13/CCR1/TYROBP/INHBA/ADIPOQ/NCKAP1L/MYC/DCSTAMP/TREM2/STAT1/NFE2/LOX/CCL3/ROR2/CDK6/C1QC/IFNG/LILRB4/PRKCQ/CSF3
GO_STRUCTURAL_CONSTITUENT_OF_CYTOSKELETON	GO_STRUCTURAL_CONSTITUENT_OF_CYTOSKELETON	100	-0.511044	-1.89751	1.93e-05	0.000452742	0.000362247	3501	tags=43%, list=18%, signal=36%	TUBGCP3/EPB41L3/VIM/ARPC1B/BICD1/CTNNA2/DES/GFAP/SYNM/TPM1/BFSP2/LOR/ACTG1/NEFH/TUBA1A/TUBA1C/ACTL8/KRT84/KRT17/KRT2/ADD2/TUBA4A/ANK1/ACTB/TUBA1B/TUBB2B/KRT31/MSN/TUBB2A/SPTA1/TUBB3/KRT9/TUBAL3/TUBB6/DSP/NEFL/ANK2/KRT16/ACTBL2/KRT14/KRT5/KRT6B/KRT6A
GO_COMPLEMENT_RECEPTOR_MEDIATED_SIGNALING_PATHWAY	GO_COMPLEMENT_RECEPTOR_MEDIATED_SIGNALING_PATHWAY	12	-0.863225	-2.03702	1.93e-05	0.000452742	0.000362247	1341	tags=75%, list=7%, signal=70%	CR2/C5AR1/CR1/CMKLR1/C5AR2/FPR3/C3AR1/FPR2/FPR1
GO_NEGATIVE_REGULATION_OF_CELL_ADHESION	GO_NEGATIVE_REGULATION_OF_CELL_ADHESION	266	-0.386821	-1.62689	2.02e-05	0.0004725	0.000378056	2482	tags=29%, list=13%, signal=26%	SH2B3/CDKN2A/C1QTNF1/IFNB1/CYP1B1/SOCS1/MMP14/CCL25/TGFB1/KLF4/MAP4K4/IRF1/LRP1/THBS1/LGALS1/CEBPB/CORO1C/ADTRP/CCL28/MYADM/FCGR2B/PLXNC1/TNFAIP8L2/CXCL12/LGALS9C/GLI3/TNFSF4/SPN/DTX1/FGL2/IFNL1/PLA2G2D/SERPINE1/LILRB1/COL1A1/TIGIT/CD74/SNAI2/TBX21/PTPRO/GCNT2/ADAMDEC1/PLXNA4/B4GALNT2/PTPN22/IL10/LAX1/CTLA4/SERPINE2/ADIPOQ/PTPRC/RUNX3/GBP1/POSTN/CD86/SFTPD/CD300A/PRNP/DSCAM/CCL21/LAG3/HAVCR2/LILR…
GO_NEGATIVE_REGULATION_OF_LEUKOCYTE_MEDIATED_IMMUNITY	GO_NEGATIVE_REGULATION_OF_LEUKOCYTE_MEDIATED_IMMUNITY	49	-0.613454	-1.98727	2.1e-05	0.000487734	0.000390245	1025	tags=35%, list=5%, signal=33%	FCGR2B/LILRB1/HLA-F/TBX21/SERPINB9/PTPRC/BST2/CR1/CD300A/CCR2/HAVCR2/CD84/IL7R/IL20RB/CLEC4G/KIR2DL4/SERPINB4
GO_REGULATION_OF_MONONUCLEAR_CELL_MIGRATION	GO_REGULATION_OF_MONONUCLEAR_CELL_MIGRATION	43	-0.625995	-1.96562	2.11e-05	0.00048903	0.000391282	2022	tags=47%, list=10%, signal=42%	PLA2G7/THBS1/SLIT2/CXCL12/LYN/TNF/CCL5/SERPINE1/CSF1/CCR1/AIF1/C5AR1/CMKLR1/CCR2/SLAMF8/GREM1/C3AR1/CXCL10/FPR2/S100A7
GO_REGULATION_OF_DEFENSE_RESPONSE_TO_VIRUS	GO_REGULATION_OF_DEFENSE_RESPONSE_TO_VIRUS	66	-0.568197	-1.96511	2.12e-05	0.00048903	0.000391282	1856	tags=27%, list=9%, signal=25%	TNFAIP3/MICB/PARP9/FGL2/IL15/DDX58/BIRC3/LILRB1/IL27/IL12RB1/STAT1/IFIT1/DDX60/HERC5/IL2RA/TRIM15/MMP12/AIM2
GO_AMIDE_BINDING	GO_AMIDE_BINDING	334	-0.370233	-1.59402	2.19e-05	0.000503269	0.000402675	3987	tags=34%, list=20%, signal=28%	GRIN2B/MC4R/HLA-E/LAPTM4B/ECE1/LEPR/PLTP/GRIA2/MTHFS/PPIC/TPP1/ACOT7/TMEM158/KPNA7/RTN4R/HCRTR2/CMA1/FBXO2/ATP1A3/ERAP2/HLA-G/PPIL1/GHR/CRIP1/CD1B/NUP153/PNPLA3/GALR1/PCSK5/ERAP1/CALCR/ACVR1/NLN/BDKRB1/PC/ADRB2/CRYAB/POM121L2/BACE1/CLSTN1/PEX5L/CCKBR/PSAP/GRIA1/CACNA1B/ECI2/SOAT1/GRPR/GUCY2D/LDLRAD3/ANPEP/GPRASP2/KPNA2/BCHE/SRD5A1/LRP1/APOE/NLGN1/MME/CD36/GRIN2A/EPHB2/SOAT2/APBA2/SLC7A5/TYMS/FCGR…
GO_SULFUR_COMPOUND_METABOLIC_PROCESS	GO_SULFUR_COMPOUND_METABOLIC_PROCESS	356	0.371369	1.57174	2.25e-05	0.000516387	0.000413171	1742	tags=15%, list=9%, signal=14%	HMGCS2/SULT2A1/BHMT/ACSM6/HS3ST5/SULT1E1/GGT2/GGT6/GSTM2/GSTA1/SULT1A2/GSTM1/GSTM4/ACSBG1/GSTA2/ACSM3/IDS/SULT1C2/GSTM5/ACSL5/SULT1A1/GSTM3/B3GNT3/SULT1A3/BAAT/ST3GAL4/CSAD/ACSF2/AADAT/DGAT2/ALDH5A1/NAT8/IDUA/NDNF/CHST8/TST/SLC19A2/IDH1/UST/ACSM1/SUOX/COMT/MGST2/TSTD1/ELOVL6/BOLA2B/AGXT/ACOT11/GCLC/MPST/ACSS1/MAT1A/MCCC2/SLC26A1/TPK1
GO_GASTRO_INTESTINAL_SYSTEM_SMOOTH_MUSCLE_CONTRACTION	GO_GASTRO_INTESTINAL_SYSTEM_SMOOTH_MUSCLE_CONTRACTION	12	-0.861144	-2.03211	2.3e-05	0.000525837	0.000420732	1007	tags=58%, list=5%, signal=55%	PTGER3/SPX/PTAFR/SULF1/NMU/SULF2/HTR1D
GO_MHC_PROTEIN_BINDING	GO_MHC_PROTEIN_BINDING	29	-0.693664	-2.04964	2.48e-05	0.000564484	0.000451655	1841	tags=55%, list=9%, signal=50%	CD4/KRT17/KLRC4-KLRK1/TAP2/FCRL6/LILRB1/CD74/PILRA/KIR3DL2/CD8B/CD8A/TAP1/CLEC7A/LAG3/LILRB2/KLRD1
GO_REGULATION_OF_CYTOKINE_PRODUCTION_INVOLVED_IN_IMMUNE_RESPONSE	GO_REGULATION_OF_CYTOKINE_PRODUCTION_INVOLVED_IN_IMMUNE_RESPONSE	85	-0.527891	-1.91607	2.49e-05	0.000566479	0.00045325	3223	tags=45%, list=16%, signal=38%	MAPK14/HLA-G/FOXP3/TNFRSF1B/CLC/FFAR3/IFNB1/DDX21/IRAK3/CLNK/TGFB1/CD36/IL18R1/TLR3/SPON2/TGFB3/TNFSF4/TNF/DDX58/TGFB2/LILRB1/BTK/SCIMP/CD74/SASH3/B2M/HLA-F/TBX21/IL10/CD226/BST2/RSAD2/CCR2/FCER1G/NLRP3/IL6/NOD2/KIR2DL4
GO_NEGATIVE_REGULATION_OF_VIRAL_GENOME_REPLICATION	GO_NEGATIVE_REGULATION_OF_VIRAL_GENOME_REPLICATION	56	-0.592969	-1.98645	2.54e-05	0.00057367	0.000459004	3799	tags=50%, list=19%, signal=40%	EIF2AK2/ZC3HAV1/TNIP1/PLSCR1/CCNK/AICDA/IFITM2/OAS3/IFNB1/IFIT5/IFNL3/OASL/OAS2/LTF/TNF/MX1/CCL5/IFITM3/ISG20/APOBEC3A/IFITM1/BST2/RSAD2/IFI16/CCL8/IFIT1/SLPI/HMGA2
GO_XENOBIOTIC_CATABOLIC_PROCESS	GO_XENOBIOTIC_CATABOLIC_PROCESS	11	0.866218	1.93811	2.54e-05	0.00057367	0.000459004	1162	tags=64%, list=6%, signal=60%	CYP1A1/GSTM2/UGT1A1/GSTM1/GSTM4/GSTM3/ACAA1
GO_MITOCHONDRIAL_RESPIRATORY_CHAIN_COMPLEX_ASSEMBLY	GO_MITOCHONDRIAL_RESPIRATORY_CHAIN_COMPLEX_ASSEMBLY	90	0.52765	1.8626	2.58e-05	0.000579978	0.000464052	6400	tags=56%, list=32%, signal=38%	MT-ND6/MT-ND5/MT-ND3/MT-ND1/MT-ND2/PET100/UQCR10/NDUFA3/MT-ND4/NDUFA13/NDUFA1/NDUFV2/NDUFA11/UQCRB/COA5/NDUFAF3/NDUFV3/NDUFS5/NDUFA2/COX19/NDUFB8/NDUFA5/NDUFB7/COX18/NDUFB1/NDUFB10/TAZ/NDUFC1/NDUFAF5/BCS1L/NDUFAF7/NDUFS8/FOXRED1/UQCC1/COA3/NDUFA6/NDUFS7/COA4/NDUFB4/NDUFA7/NDUFC2/IMMP2L/COX14/NDUFAF6/SDHAF2/NDUFA8/COX20/NDUFB9/NDUFAF1/COX17
GO_POSITIVE_REGULATION_OF_SECRETION	GO_POSITIVE_REGULATION_OF_SECRETION	421	-0.34756	-1.52591	2.6e-05	0.000580302	0.000464311	3858	tags=31%, list=20%, signal=25%	ANO1/MYO18A/ZP3/CHUK/ADCYAP1/IL33/CCL1/FFAR2/ISL1/ORM1/CLEC9A/GIP/LEP/SDCBP/IL26/IRS2/TRIM16/SEC24A/UNC13A/SYT1/TRH/AACS/MAPK14/PINK1/DRD2/JAK2/RAB3D/CD244/NLRP2/GALR1/GJA1/FGFR1/RASL10B/TM7SF3/P2RY1/VEGFC/MYH10/APLN/C1QTNF1/NLRP7/SNCA/PRL/IGF1/NCS1/GAPDH/ADAM9/TGFB1/SLC30A8/HIF1A/SOX11/LRP1/NLGN1/FCN1/RAB27A/HCAR2/CDK5R2/CXCL12/PANX1/APBB1/TWIST1/TGFB3/LGALS9C/TNFSF4/GRP/NKX3-1/LRRK2/TNF/CD2/STX…
GO_ARACHIDONIC_ACID_METABOLIC_PROCESS	GO_ARACHIDONIC_ACID_METABOLIC_PROCESS	51	0.627773	2.03182	2.6e-05	0.000580302	0.000464311	1662	tags=35%, list=8%, signal=32%	CYP4F12/CYP1A1/CYP1A2/CYP4F2/CYP2C9/AKR1C3/ALOX15/CYP4F3/CYP2C8/CYP2J2/PLA2G10/CYP4A11/PLA2G4B/FAAH/CYP2D6/CYP4F11/CYP2C18/EPHX2
GO_GLUTATHIONE_METABOLIC_PROCESS	GO_GLUTATHIONE_METABOLIC_PROCESS	53	0.615635	1.99947	2.68e-05	0.000596669	0.000477407	1470	tags=26%, list=7%, signal=25%	GGT2/GGT6/GSTM2/GSTA1/GSTM1/GSTM4/GSTA2/GSTM5/GSTM3/ALDH5A1/NAT8/IDH1/MGST2/GCLC
GO_POSITIVE_REGULATION_OF_PROTEOLYSIS	GO_POSITIVE_REGULATION_OF_PROTEOLYSIS	338	-0.366682	-1.58303	2.69e-05	0.000597684	0.000478218	4691	tags=33%, list=24%, signal=25%	IL1B/NLRP12/SPON1/TIMM17A/MBP/BCL2L11/EDEM1/AKIRIN2/F2R/CCK/FURIN/BCL10/FBXW11/MUL1/DAB2/CTSD/PML/GRAMD4/FYN/GRIN2B/SENP1/RCN3/CASP4/DISC1/IL33/PERP/GSN/TNIP1/MALT1/ANP32B/APP/MAPK12/NLRC4/P2RX1/USP5/PLGRKT/FADD/MAPK14/ANTXR1/UBQLN1/TNFRSF1B/PINK1/JAK2/NUPR1/XDH/NLRP2/STAT3/BAK1/TNFRSF10A/RNF144B/SNCA/F12/CTSC/MMP14/ADAM9/ACVR1C/BAG2/LCK/CSNK1A1/PSMC1/CIDEB/APOE/SOX7/PYHIN1/AURKA/GRIN2A/USP13/ROB…
GO_REGULATION_OF_INTERLEUKIN_1_SECRETION	GO_REGULATION_OF_INTERLEUKIN_1_SECRETION	51	-0.603927	-1.97475	2.71e-05	0.000599216	0.000479444	1856	tags=35%, list=9%, signal=32%	TNFAIP3/CARD16/PANX1/P2RX7/IL1R2/NLRP10/CARD18/LILRA2/CASP1/SERPINB1/NLRP3/CCL3/NOD2/LILRA5/CARD17/TLR8/AIM2/SAA1
GO_T_CELL_RECEPTOR_SIGNALING_PATHWAY	GO_T_CELL_RECEPTOR_SIGNALING_PATHWAY	187	-0.415947	-1.69062	2.76e-05	0.000608712	0.000487042	5088	tags=45%, list=26%, signal=34%	PSMB5/PSMB2/MAPK1/TESPA1/EIF2B2/PSMD7/PRAM1/ABL1/CD160/PSMD9/RNF31/PSMD14/TAB2/PSMC3/BCL10/FBXW11/DUSP22/WNK1/PSMA8/PAK1/HHLA2/PIK3CA/PSMA7/CD276/FYN/EIF2B3/BTN3A1/RFTN1/CHUK/MALT1/ZAP70/BTN2A2/IKBKG/CD247/BTN3A2/NFKB1/FOXP3/CYLD/PSMD1/DUSP3/RC3H2/PSMA6/CD3D/NCK1/WAS/GRAP2/PSMB8/BTN3A3/PSMD2/HLA-DQB2/LCK/PSMC1/CD4/LCP2/PAK3/CD3E/UBASH3A/PDE4B/HLA-DQA2/PTPRJ/CD3G/CD28/ITK/ADA/HLA-DPB1/PTPN22/THEMI…
GO_PHAGOCYTIC_VESICLE_MEMBRANE	GO_PHAGOCYTIC_VESICLE_MEMBRANE	70	-0.560068	-1.96583	2.85e-05	0.000625532	0.0005005	3293	tags=43%, list=17%, signal=36%	VAMP3/RAB34/HLA-E/HVCN1/RAPGEF1/ATP6V0A4/HLA-G/RAB43/CORO1A/ATP6V0D1/DMBT1/RAC2/RAB38/LAMP2/RAB7B/RAB32/TAP2/ATP6V0D2/RAB23/SLC11A1/B2M/TLR2/HLA-F/RAB31/TAP1/TLR6/ANXA3/CYBB/TLR1/RAB39A
GO_NEGATIVE_REGULATION_OF_CYTOKINE_SECRETION	GO_NEGATIVE_REGULATION_OF_CYTOKINE_SECRETION	65	-0.567136	-1.94404	2.94e-05	0.000644129	0.00051538	2378	tags=42%, list=12%, signal=37%	NLRP7/SYT11/TNFAIP3/CARD16/CD200R1/FCGR2B/FFAR4/SRGN/TNF/IL36RN/LILRB1/HDAC9/IL27RA/PTPN22/IL10/IL1R2/GBP1/CARD18/SERPINB1/C5AR2/NLRP3/ANXA1/TLR6/FN1/LILRA5/CARD17/TLR8
GO_SUBSTRATE_DEPENDENT_CELL_MIGRATION	GO_SUBSTRATE_DEPENDENT_CELL_MIGRATION	27	-0.70177	-2.01377	3.04e-05	0.000663588	0.000530949	2642	tags=63%, list=13%, signal=55%	VEGFC/TNFRSF12A/MYH10/NCK1/FMNL1/ITGA11/NRP1/ROBO1/SLIT2/SEMA3A/SNAI2/NRP2/P2RY12/ITGA2/PTPRC/NTN1/FN1
GO_B_CELL_DIFFERENTIATION	GO_B_CELL_DIFFERENTIATION	129	-0.456079	-1.75923	3.12e-05	0.0006772	0.000541841	4825	tags=44%, list=24%, signal=34%	ABL1/MSH2/POU2F2/VCAM1/NKX2-3/IRF2BP2/CDH17/SP3/KLF6/ONECUT1/MFNG/BCL2/CD79A/DNAJB9/HDAC4/NHEJ1/MALT1/AICDA/FZD9/ADAM17/CYLD/CD40LG/IL7/BAK1/IL11/CD27/IFNB1/FCRL3/FLT3/LRRC8A/MMP14/PRKDC/RAG1/ITGB1/NOTCH2/LGALS1/FCGR2B/SFRP1/GPR183/PTPRJ/CR2/CLCF1/DOCK11/DOCK10/BTK/IFNK/ADA/HDAC9/ITGA4/NTRK1/IL10/INHBA/PTPRC/NCKAP1L/PLCL2/SLAMF8/NFAM1
GO_MICROTUBULE_CYTOSKELETON_ORGANIZATION_INVOLVED_IN_MITOSIS	GO_MICROTUBULE_CYTOSKELETON_ORGANIZATION_INVOLVED_IN_MITOSIS	129	-0.456116	-1.75937	3.12e-05	0.0006772	0.000541841	5414	tags=47%, list=27%, signal=34%	TACC3/ESPL1/KIF3B/SBDS/VPS4B/KPNB1/RHOA/ACTR10/VCP/NDEL1/BORA/NUF2/MZT1/POC1A/SPDL1/GNAI1/CLTC/PAFAH1B1/TTK/DCTN1/CDK5RAP2/AURKB/SMC3/ARHGEF10/SMC1A/RAN/NDC80/CENPE/STAG1/GJA1/PSRC1/STIL/NUSAP1/ZW10/KIF23/NEK2/GPSM2/KIF4B/WDR62/BIRC5/KIF11/KIFC1/KIF4A/MAD2L1/ITGB1/CCNB1/PRC1/AURKA/CDC20/PAX6/SPC25/CENPA/TPX2/MYBL2/RACGAP1/NDE1/KIF2A/PLK2/PLK1/FLNA
GO_SODIUM_ION_TRANSPORT	GO_SODIUM_ION_TRANSPORT	217	0.409599	1.63836	3.17e-05	0.000684352	0.000547563	2103	tags=22%, list=11%, signal=20%	SCNN1G/FXYD4/SLC5A7/SLC9A4/ATP1A4/TESC/SCNN1B/SLC9A2/TRPM5/CACNA1I/SLC10A1/ASIC5/SLC38A4/SCN5A/ATP4A/OSR1/SLC38A11/GPD1L/FXYD3/SCN11A/SLC23A2/SLC8A2/SLC34A3/KLHL3/ATP1B2/SLC4A4/SLC22A5/SLC13A3/HCN3/TPCN1/SLC10A2/WNK2/SLC5A4/TRPM4/SLC5A12/SLC9C1/SLC5A9/SLC10A5/ATP1A2/NEDD4L/SLC17A8/SLC13A4/CATSPER4/SLC4A11/SLC20A1/WNK3/SLC17A4
GO_AMYLOID_BETA_CLEARANCE	GO_AMYLOID_BETA_CLEARANCE	35	-0.652958	-1.9939	3.19e-05	0.000684352	0.000547563	1859	tags=46%, list=9%, signal=41%	LRP1/APOE/LRP2/MME/CD36/CYP51A1/TNF/LDLR/C3/C5AR1/TREM2/MSR1/ITGAM/ITGB2/IFNG/MARCO
GO_NEGATIVE_REGULATION_OF_VIRAL_LIFE_CYCLE	GO_NEGATIVE_REGULATION_OF_VIRAL_LIFE_CYCLE	79	-0.527624	-1.88891	3.19e-05	0.000684352	0.000547563	3799	tags=43%, list=19%, signal=35%	EIF2AK2/GSN/ZC3HAV1/TRIM21/TNIP1/PLSCR1/CCNK/AICDA/IFITM2/OAS3/IFNB1/IFIT5/FCN1/IFNL3/OASL/OAS2/LTF/TNF/MX1/CCL5/TRIM10/IFITM3/ISG20/APOBEC3A/IFITM1/BST2/RSAD2/IFI16/CCL8/IFIT1/SLPI/TRIM15/PTX3/HMGA2
GO_REGULATION_OF_LYMPHOCYTE_CHEMOTAXIS	GO_REGULATION_OF_LYMPHOCYTE_CHEMOTAXIS	27	-0.699424	-2.00704	3.21e-05	0.000687406	0.000550007	2168	tags=52%, list=11%, signal=46%	CCL2/XCL2/TNFSF14/KLRC4-KLRK1/PADI2/CCL5/CCR2/CCL21/CCL3/CXCL13/CCL4/CXCL10/CCL7/S100A7
GO_COFACTOR_METABOLIC_PROCESS	GO_COFACTOR_METABOLIC_PROCESS	428	0.348746	1.49628	3.54e-05	0.000756439	0.000605241	3884	tags=26%, list=20%, signal=22%	HMGCS2/ACSM6/CYP1A1/GGT2/GGT6/GSTM2/AKR1C2/UGT1A1/CYP1A2/GSTA1/CYP4F2/GSTM1/AKR1C3/GSTM4/ACSBG1/GSTA2/ACSM3/PRSS1/GSTM5/ADH4/ACSL5/CYB5A/CROT/GSTM3/ALDH1L1/NADSYN1/BAAT/ACSF2/NOXA1/SLC23A2/AADAT/DGAT2/ALDH5A1/NAT8/MOCS1/NOX1/IDH1/ACSM1/HBA2/UGT1A4/DUOX2/MT-CO2/MGST2/DUOXA2/PCBD1/ELOVL6/BOLA2B/CYP4F11/ACOT11/GCLC/ACMSD/SLC22A13/ACSS1/AMBP/MAT1A/MCCC2/DCAKD/TPK1/ALAS1/TCN1/DUOXA1/DGAT1/AKR1C4/AKR1C…
GO_REGULATION_OF_B_CELL_ACTIVATION	GO_REGULATION_OF_B_CELL_ACTIVATION	115	-0.475814	-1.80222	3.84e-05	0.000818009	0.000654505	2721	tags=40%, list=14%, signal=35%	RIF1/BCL2/TBC1D10C/EXOSC3/MAD2L2/IRS2/IL21/FOXP3/CYLD/MZB1/IL7/CD27/FCRL3/MMP14/TGFB1/TNFAIP3/FCGR2B/SFRP1/GPR183/IGLL5/TNFSF4/LYN/CD28/CLCF1/SLA2/BTK/CD74/ADA/SASH3/TBX21/TYROBP/IL27RA/IL10/CTLA4/INHBA/PTPRC/TNFSF13B/NCKAP1L/SAMSN1/CD300A/SLAMF8/NFAM1/MNDA/IL6/CD38/NOD2
GO_NADH_DEHYDROGENASE_COMPLEX	GO_NADH_DEHYDROGENASE_COMPLEX	48	0.615455	1.95871	3.87e-05	0.00082	0.000656098	5462	tags=60%, list=28%, signal=44%	MT-ND4L/MT-ND5/MT-ND3/MT-ND1/MT-ND2/NDUFA3/MT-ND4/NDUFA13/NDUFA1/NDUFV2/NDUFA11/NDUFV3/NDUFS5/NDUFA2/NDUFB8/NDUFA5/WDR93/NDUFB7/NDUFB1/NDUFB10/NDUFC1/NDUFS8/FOXRED1/NDUFA6/NDUFS7/NDUFA4/NDUFB4/NDUFA7/NDUFC2
GO_NADH_DEHYDROGENASE_COMPLEX_ASSEMBLY	GO_NADH_DEHYDROGENASE_COMPLEX_ASSEMBLY	61	0.578826	1.93519	3.9e-05	0.000823795	0.000659134	5462	tags=52%, list=28%, signal=38%	MT-ND6/MT-ND5/MT-ND3/MT-ND1/MT-ND2/NDUFA3/MT-ND4/NDUFA13/NDUFA1/NDUFV2/NDUFA11/NDUFAF3/NDUFV3/NDUFS5/NDUFA2/NDUFB8/NDUFA5/NDUFB7/NDUFB1/NDUFB10/TAZ/NDUFC1/NDUFAF5/BCS1L/NDUFAF7/NDUFS8/FOXRED1/NDUFA6/NDUFS7/NDUFB4/NDUFA7/NDUFC2
GO_REGULATION_OF_MYELOID_LEUKOCYTE_DIFFERENTIATION	GO_REGULATION_OF_MYELOID_LEUKOCYTE_DIFFERENTIATION	115	-0.475209	-1.79992	3.96e-05	0.000830826	0.00066476	2444	tags=36%, list=12%, signal=31%	PF4/IRF7/IL20/CA2/TGFB1/NOTCH2/CD4/CAMK4/SLC9B2/TLR3/KLF10/MITF/CEBPB/FSTL3/LILRB3/SFRP1/LTF/KITLG/LYN/TNF/GPR55/MAFB/EVI2B/GPR68/FBN1/LILRB1/CD74/CSF1/CCR1/TYROBP/INHBA/ADIPOQ/MYC/DCSTAMP/TREM2/CCL3/ROR2/CDK6/C1QC/IFNG/LILRB4
GO_INTERLEUKIN_8_SECRETION	GO_INTERLEUKIN_8_SECRETION	29	-0.686019	-2.02705	3.97e-05	0.000830826	0.00066476	3649	tags=55%, list=19%, signal=45%	FFAR2/LEP/SSC5D/CD244/FCN1/CD2/NOS2/TLR2/PTPN22/NLRP10/C5AR2/CD14/ANXA1/TLR6/CHI3L1/TLR1
GO_PROTON_TRANSMEMBRANE_TRANSPORT	GO_PROTON_TRANSMEMBRANE_TRANSPORT	136	0.469585	1.76441	3.97e-05	0.000830826	0.00066476	3120	tags=30%, list=16%, signal=26%	PM20D1/SLC9A4/ATP1A4/TESC/SLC9A2/MT-ATP8/ASIC5/ATP4A/MT-CYB/CYB5A/SLC36A2/MT-ATP6/SLC15A5/ATP2C2/SLC25A27/UCP2/MT-CO2/UCP3/COX4I2/SLC9C1/SLC2A6/SLC2A10/SLC15A1/MT-CO1/MT-ND4/MT-CO3/SLC2A8/SLC4A11/COX6B1/COX6C/CHCHD10/ATP6V0E2/COX5B/COX6A1/SPHK2/COX4I1/ATP2A1/NDUFA4L2/ATP6V1E2/DRD4/SLC9A1
GO_NADH_DEHYDROGENASE_ACTIVITY	GO_NADH_DEHYDROGENASE_ACTIVITY	46	0.631036	1.99047	3.98e-05	0.000831456	0.000665264	5462	tags=61%, list=28%, signal=44%	MT-ND4L/MT-ND6/MT-ND5/MT-ND3/MT-ND1/MT-ND2/NDUFA3/MT-ND4/NDUFA13/NDUFA1/NDUFV2/NDUFV3/NDUFS5/NDUFA2/NDUFB8/NDUFA5/WDR93/NDUFB7/NDUFB1/NDUFB10/NDUFC1/NDUFS8/NDUFA6/NDUFS7/NDUFA4/NDUFB4/NDUFA7/NDUFC2
GO_POSITIVE_REGULATION_OF_LEUKOCYTE_ADHESION_TO_VASCULAR_ENDOTHELIAL_CELL	GO_POSITIVE_REGULATION_OF_LEUKOCYTE_ADHESION_TO_VASCULAR_ENDOTHELIAL_CELL	14	-0.820773	-2.00367	4.22e-05	0.000878682	0.00070305	1577	tags=50%, list=8%, signal=46%	IRAK1/TNF/PTAFR/ITGA4/CCR2/ITGB2/ICAM1
GO_REGULATION_OF_MACROPHAGE_ACTIVATION	GO_REGULATION_OF_MACROPHAGE_ACTIVATION	50	-0.59095	-1.91284	4.23e-05	0.000878773	0.000703123	3316	tags=58%, list=17%, signal=48%	IL1RL1/MYO18A/IL33/NR1D1/RORA/PJA2/BPI/SNCA/SYT11/CTSC/STAP1/THBS1/MFHAS1/FCGR2B/LRRK2/LDLR/CD74/IL10/CST7/PTPRC/TREM2/MMP8/HAVCR2/IL6/TLR6/CCL3/SPHK1/VSIG4/IL31RA
GO_NEGATIVE_REGULATION_OF_VIRAL_PROCESS	GO_NEGATIVE_REGULATION_OF_VIRAL_PROCESS	95	-0.509365	-1.88607	4.28e-05	0.000886531	0.00070933	4543	tags=46%, list=23%, signal=36%	PSMC3/BTBD17/AEN/MID2/JUN/PML/EIF2AK2/GSN/ZC3HAV1/TRIM21/TNIP1/PLSCR1/CCNK/AICDA/IFITM2/OAS3/IFNB1/TRIM14/IFIT5/FCN1/IFNL3/OASL/OAS2/LTF/TNF/MX1/CCL5/TRIM10/IFITM3/ISG20/APOBEC3A/IFITM1/BST2/STAT1/RSAD2/IFI16/CCL8/IFIT1/CCL3/SLPI/TRIM15/CCL4/PTX3/HMGA2
GO_TYPE_2_IMMUNE_RESPONSE	GO_TYPE_2_IMMUNE_RESPONSE	38	-0.641025	-1.99636	4.3e-05	0.000887452	0.000710067	1340	tags=42%, list=7%, signal=39%	ECM1/TNFSF4/IFNL1/CD74/TBX21/IL27RA/IL10/CD86/RSAD2/CCR2/NLRP3/IL6/ANXA1/NOD2/IL31RA/IDO1
GO_PEPTIDE_ANTIGEN_BINDING	GO_PEPTIDE_ANTIGEN_BINDING	19	-0.768663	-2.02758	4.41e-05	0.000906663	0.000725438	1628	tags=63%, list=8%, signal=58%	SLC7A5/DHCR24/HLA-F/HLA-DPB1/TAP1/HLA-DQB1/HLA-DQA1/HLA-DRA/HLA-DPA1/HLA-DRB5/HLA-DRB1/CD209
GO_SMALL_MOLECULE_CATABOLIC_PROCESS	GO_SMALL_MOLECULE_CATABOLIC_PROCESS	428	0.347055	1.48902	4.44e-05	0.00090934	0.00072758	3469	tags=27%, list=18%, signal=23%	SULT2A1/ACOXL/CYP4F12/CYP1A1/SULT1E1/PLIN5/FUT9/CYP4F2/SULT1A2/ENTPD3/AKR1C3/CYP4F3/FUT6/BCAT2/TAT/ADH4/CYP4A11/SULT1A1/CROT/ALDH1L1/AMT/LIPE/SULT1A3/CSAD/CRYM/ABAT/AADAT/FAAH/CEL/ALDH5A1/GPT/ECHDC2/IDUA/ASPA/GAD1/ACOX1/LDHD/TST/SLC27A2/CPT1B/ALDH4A1/HMGCLL1/ACAA1/ACADSB/ADHFE1/DECR2/PCBD1/ALDOB/HOGA1/DECR1/AGXT/ABCD3/DDAH1/BDH1/LPIN3/FABP1/CYP4F11/APOBEC3H/HNMT/GALM/ACMSD/ENTPD5/MPST/PAH/MAT1A/M…
GO_FILOPODIUM	GO_FILOPODIUM	100	-0.499057	-1.853	4.51e-05	0.000922405	0.000738034	3869	tags=44%, list=20%, signal=36%	TBC1D10C/CD302/RAPH1/FGD4/ITGA3/APP/MTM1/SYNE2/BAIAP2/MYO3A/HLA-G/FZD9/ANTXR1/RDX/ENAH/ITGAV/ITGA6/SLC9A3R1/IQGAP2/ITGB1/NLGN1/ACTN2/EPHB1/PDPN/MAP2/GPM6A/MYO10/APBB1/ARL4C/FSCN1/MYO5A/KITLG/SCIMP/MYO1B/MYO1G/ITGB3/MSN/ERMN/ACTC1/IGF2BP1/LCP1/TUBB3/GAP43/TENM2
GO_POSITIVE_REGULATION_OF_LEUKOCYTE_MEDIATED_CYTOTOXICITY	GO_POSITIVE_REGULATION_OF_LEUKOCYTE_MEDIATED_CYTOTOXICITY	49	-0.602335	-1.95125	4.56e-05	0.000929539	0.000743742	4117	tags=69%, list=21%, signal=55%	CD1A/LAMP1/CD160/CD1D/FAM49B/F2RL1/MICA/HLA-E/IL12B/IL21/FADD/HLA-G/CD1B/PVR/IL12A/VAV1/STAP1/MICB/SH2D1A/KLRC4-KLRK1/RASGRP1/NOS2/IL18RAP/SLAMF6/HLA-F/NCR3/P2RX7/TYROBP/CD226/PTPRC/IL12RB1/CRTAM/ITGAM/LAG3
GO_MYD88_DEPENDENT_TOLL_LIKE_RECEPTOR_SIGNALING_PATHWAY	GO_MYD88_DEPENDENT_TOLL_LIKE_RECEPTOR_SIGNALING_PATHWAY	35	-0.643815	-1.96598	4.68e-05	0.000950293	0.000760347	3554	tags=49%, list=18%, signal=40%	TNIP1/MAP3K1/TLR7/IRF7/IRAK3/IRF1/CD36/LY96/IRAK1/BTK/TLR2/CD300LF/CD300A/CD14/TLR6/TLR1/TLR8
GO_NEURON_DEATH	GO_NEURON_DEATH	340	-0.36351	-1.57049	4.83e-05	0.000978426	0.000782858	5338	tags=44%, list=27%, signal=33%	CHRNA7/ATG7/GCLM/CREB1/LANCL1/APAF1/BAG5/ASCL1/RHOA/NGF/PIGT/WNT1/ADORA2A/CBL/DIO3/SLC30A10/CX3CL1/KMO/SET/GABRA5/ABL1/MSH2/HSP90AB1/CNTF/NAIP/NSMF/PPARA/GPNMB/CTNNB1/BCL2L11/FZD1/F2R/KCNB1/ARRB2/MYB/JUN/NES/BNIP3/PARP1/ROCK1/PIK3CA/FYN/DNAJC5/GRIN2B/DPYSL4/SSH1/CIT/BCL2/HDAC4/PPT1/G6PD/ISL1/RASA1/FOXO3/EIF4G1/APP/AIMP2/IKBKG/FADD/HSPA5/FZD9/MCL1/TNFRSF1B/PINK1/JAK2/NUPR1/CTSZ/FGF20/CORO1A/SNX6/N…
GO_SYNAPSE_ORGANIZATION	GO_SYNAPSE_ORGANIZATION	399	-0.341085	-1.49216	5.12e-05	0.00103374	0.000827113	4121	tags=35%, list=21%, signal=29%	GPC4/FYN/LRRN3/IGF1R/SPARC/DCTN1/SHANK1/GRIN2B/SSH1/TNR/PLXND1/THBS2/GPHN/DISC1/NFIA/LRRTM2/SLITRK1/ITGA3/IL1RAPL1/EIF4G1/PCDHB16/PCDHB3/NRCAM/APP/CAPRIN1/PDZRN3/DRP2/UNC13A/RELN/CTBP2/PCDHB2/MAPK14/CTNNA2/FBXO45/BAIAP2/FZD9/CAMK2B/LMX1A/DRD2/WASF2/NEURL1/SYN1/CAMK1/C1QL1/MAP1B/SLITRK5/SLITRK3/LRFN4/NDRG1/MYH10/EPHB3/PCLO/SNCA/SLITRK2/CLSTN1/ACTG1/ZNF804A/NEFH/PCDH8/DBN1/NTNG1/LRRC4/TUBA1A/PCDHGC…
GO_SYNAPSE_PRUNING	GO_SYNAPSE_PRUNING	11	-0.863982	-2.00993	5.16e-05	0.00103812	0.000830623	683	tags=55%, list=3%, signal=53%	C3/TREM2/ITGAM/C1QA/C1QC/C1QB
GO_ALCOHOL_METABOLIC_PROCESS	GO_ALCOHOL_METABOLIC_PROCESS	363	0.365783	1.54636	5.2e-05	0.00104347	0.000834901	2266	tags=19%, list=11%, signal=17%	HMGCS2/SULT2A1/TTR/CYP1A1/SULT1E1/ADH1C/MOGAT2/ADH6/AKR1C2/BMP5/DEGS2/NR1H4/CYP1A2/CYP3A5/CYP2C9/ADH1A/SULT1A2/ACER2/AKR1C3/TM7SF2/CYP2C8/CEBPA/ADH4/ADH1B/ALDH1A2/SULT1A1/APOA2/PLCH2/PLCD1/PLCE1/APOB/LIPC/LIPE/SULT1A3/ISYNA1/PLCH1/DGAT2/CEL/CYP3A7/CYP2D6/IDH1/BMP2/PLCD3/ANGPTL3/LMF1/PCBD1/ELOVL6/IP6K2/ACSS1/CHKA/SCAP/LCAT/EPHX2/POU1F1/ADH7/INPP4A/DGAT1/BCO1/AKR1C4/SC5D/AKR1C1/NUDT4/CBR4/INPP4B/NR…
GO_PEPTIDE_BINDING	GO_PEPTIDE_BINDING	279	-0.374441	-1.5852	5.35e-05	0.00107157	0.000857379	3546	tags=32%, list=18%, signal=27%	TMEM158/KPNA7/HCRTR2/CMA1/FBXO2/ATP1A3/ERAP2/HLA-G/PPIL1/GHR/CRIP1/CD1B/NUP153/GALR1/PCSK5/ERAP1/CALCR/ACVR1/NLN/BDKRB1/ADRB2/CRYAB/POM121L2/BACE1/CLSTN1/PEX5L/CCKBR/GRIA1/CACNA1B/GRPR/GUCY2D/LDLRAD3/ANPEP/GPRASP2/KPNA2/BCHE/LRP1/APOE/NLGN1/MME/CD36/GRIN2A/EPHB2/APBA2/SLC7A5/FCGR2B/MAPK8IP2/APBB1/DHCR24/CEMIP/LDLR/TGFB2/CD74/ADCYAP1R1/TLR2/HLA-F/HLA-DPB1/NPBWR1/SSTR3/ANXA5/ITGA2/RAMP1/INHBA/TREM2…
GO_POSITIVE_REGULATION_OF_DNA_BINDING_TRANSCRIPTION_FACTOR_ACTIVITY	GO_POSITIVE_REGULATION_OF_DNA_BINDING_TRANSCRIPTION_FACTOR_ACTIVITY	255	-0.384046	-1.61017	5.62e-05	0.00111901	0.000895338	3816	tags=31%, list=19%, signal=25%	HDAC4/EIF2AK2/CHUK/MTDH/MTPN/TRIM21/MALT1/SAV1/APP/MBTPS2/WNT2/NLRC4/RPS6KA4/RELN/IKBKG/TNFSF18/NFKB1/PINK1/ARHGEF5/JAK2/DDR2/NKX2-2/CD40LG/STAT3/FOSL1/NHLH2/PSMA6/HIPK2/TRIM14/CTH/PRKCB/IRAK3/FER/ERC1/NEUROG2/WNT10B/CARD16/CD36/IL18R1/TLR3/RAB7B/IRAK1/RHEBL1/PPARGC1A/LRP8/LTF/S100A12/NKX3-1/TNF/BEX1/DDX58/IL18RAP/BTK/CAV1/TRIM22/TLR2/NTRK1/ZIC2/ROR1/IL10/CAMK2A/NFAM1/ITGB2/NLRP3/IL6/IL1RAP/ICAM1…
GO_POSITIVE_REGULATION_OF_LYMPHOCYTE_MIGRATION	GO_POSITIVE_REGULATION_OF_LYMPHOCYTE_MIGRATION	37	-0.633667	-1.95462	5.63e-05	0.00111901	0.000895338	1535	tags=54%, list=8%, signal=50%	APP/FADD/CD99L2/ADAM17/XCL2/TNFSF14/CXCL12/SPN/CCL5/ITGA4/AIF1/CCR2/CCL20/CCL21/CCL3/CXCL13/CCL4/CXCL10/CCL7/S100A7
GO_POSITIVE_REGULATION_OF_LEUKOCYTE_APOPTOTIC_PROCESS	GO_POSITIVE_REGULATION_OF_LEUKOCYTE_APOPTOTIC_PROCESS	28	-0.694296	-2.01231	5.64e-05	0.00111901	0.000895338	1700	tags=39%, list=9%, signal=36%	CDKN2A/HCAR2/LYN/CCL5/P2RX7/IL10/PIK3CD/PDCD1/ANXA1/CD274/IDO1
GO_CHONDROCYTE_DIFFERENTIATION	GO_CHONDROCYTE_DIFFERENTIATION	116	-0.464439	-1.76292	5.78e-05	0.00114395	0.000915295	2580	tags=37%, list=13%, signal=32%	COMP/GLI2/COL12A1/LOXL2/VIT/OSR2/COL6A3/TGFBR1/TGFB1/COL7A1/ANXA6/WNT10B/NKX3-2/MAF/COCH/PKDCC/WNT5B/COL6A1/GLI3/ECM1/COL6A2/RUNX2/GDF6/COL11A1/ANXA2/GDF5/SNAI2/SULF1/WNT7A/RUNX3/ADAMTS12/TRPS1/CHST11/SULF2/TGFBI/SOX9/EFEMP1/SHOX2/GREM1/BMPR1B/SFRP2/PTHLH/HMGA2
GO_CELL_MATRIX_ADHESION	GO_CELL_MATRIX_ADHESION	218	-0.406693	-1.67269	5.8e-05	0.00114432	0.000915592	3630	tags=34%, list=18%, signal=28%	RASA1/ZYX/ITGA3/VWA2/LYVE1/GPM6B/EMILIN1/MACF1/IQGAP1/NID1/NPNT/PTPRK/AJUBA/DUSP3/PHLDB2/FERMT2/ITGAV/CDKN2A/ITGA6/CEACAM6/NID2/ITGA11/ITGAL/MMP14/ADAM9/CCL25/NRP1/MUC4/ITGB5/MAP4K4/EPDR1/ITGB1/LRP1/THBS1/CD36/PARVG/ILK/CD3E/ACTN2/ITGBL1/CORO1C/CCL28/SFRP1/COL3A1/COL5A3/RHOD/PTPRJ/TNN/MSLNL/LYPD5/ACTN1/SERPINE1/CSF1/ITGA4/COL16A1/ITGB3/PLAU/ITGA2/S100A10/POSTN/COL17A1/ADAMTS12/CD44/CCL21/SIGLEC1/…
GO_CELLULAR_RESPONSE_TO_AMYLOID_BETA	GO_CELLULAR_RESPONSE_TO_AMYLOID_BETA	37	-0.632851	-1.95211	5.92e-05	0.00116333	0.000930802	4130	tags=73%, list=21%, signal=58%	VCAM1/BCL2L11/PARP1/FYN/BCL2L2/IGF1R/CASP4/APP/ATP1A3/SNX6/GJA1/ADRB2/BACE1/IGF1/NAMPT/GRM5/LRP1/CD36/FCGR2B/ITGA4/TREM2/CACNA2D1/PRNP/NGFR/ICAM1/TLR6/FPR2
GO_FATTY_ACID_CATABOLIC_PROCESS	GO_FATTY_ACID_CATABOLIC_PROCESS	102	0.496191	1.79501	6e-05	0.00117633	0.000941201	4142	tags=37%, list=21%, signal=30%	ACOXL/CYP4F12/PLIN5/CYP4F2/CYP4F3/CYP4A11/CROT/LIPE/FAAH/CEL/ECHDC2/ACOX1/SLC27A2/CPT1B/ACAA1/DECR2/DECR1/ABCD3/LPIN3/FABP1/HAO2/AMACR/ACADVL/ECH1/ACADL/IVD/ECHS1/MCEE/ECI1/HADH/ACOX3/ACAD10/ACADS/PHYH/AIG1/SCP2/HADHB/PEX13
GO_LYMPHOCYTE_COSTIMULATION	GO_LYMPHOCYTE_COSTIMULATION	57	-0.578169	-1.94704	6.07e-05	0.0011863	0.000949181	2314	tags=44%, list=12%, signal=39%	GRAP2/VAV1/CD5/EFNB2/LCK/LGALS1/PAK3/CD3E/TNFSF14/KLRC4-KLRK1/TNFSF4/LYN/CD28/BTLA/CAV1/CTLA4/TNFSF13B/ICOS/CD86/CCL21/PDCD1/CD80/CD274/DPP4/PDCD1LG2
GO_VACUOLAR_LUMEN	GO_VACUOLAR_LUMEN	166	-0.424748	-1.69655	6.29e-05	0.00122557	0.000980598	5164	tags=47%, list=26%, signal=35%	BGN/GPC1/DAPK2/ACTR10/MAPK1/CHID1/LUM/VCP/GLB1/TUBB/HSPG2/SDC3/KERA/DEFA3/CAP1/FTL/PDGFRB/CTSD/AZU1/GM2A/GPC4/GDI2/GALC/IMPDH1/NAAA/PPT1/TPP1/CTSG/DCN/OGN/SDCBP/CTSK/ACP2/CSPG4/SMPD1/HEXB/PSMD1/PYGB/NEU4/BPI/ARSB/TCN2/PSAP/FMOD/LIPA/CPPED1/CTSC/GGH/GPC5/CSPG5/EPDR1/IFI30/LAMP2/MPO/HRNR/VCAN/PLAC8/CTSL/CTSB/PADI2/SERPINA3/ANXA2/TXNDC5/CD74/HSPA8/LYZ/OMD/C3/RETN/FASLG/CTSV/MNDA/GPC6/RNASE2/HPSE/S10…
GO_MYELOID_CELL_DIFFERENTIATION	GO_MYELOID_CELL_DIFFERENTIATION	379	-0.353407	-1.54243	6.32e-05	0.00122771	0.000982314	2207	tags=22%, list=11%, signal=20%	CA2/PRKCB/DYRK3/TGFB1/GAB3/HIF1A/NCAPG2/NOTCH2/IRF4/CD4/THBS1/CAMK4/SLC9B2/TLR3/KLF10/MITF/MFHAS1/CEBPB/BATF3/SNX10/FSTL3/RAB7B/TRIM58/LILRB3/GPR171/SFRP1/GPR183/LTF/CSF2/IKZF1/KITLG/LYN/TNF/GPR55/IL15/ANXA2/RASGRP4/MAFB/EVI2B/ACTN1/SPI1/GPR68/FBN1/LILRB1/TRIM10/CD74/CSF1/KLF13/TLR2/CCR1/TYROBP/FAM20C/INHBA/ADIPOQ/PIK3CD/NCKAP1L/MYC/DCSTAMP/TREM2/STAT1/IRF8/NFE2/BATF2/CEBPE/IFI16/FCER1G/LOX/OSCAR…
GO_CLATHRIN_COATED_ENDOCYTIC_VESICLE_MEMBRANE	GO_CLATHRIN_COATED_ENDOCYTIC_VESICLE_MEMBRANE	38	-0.629955	-1.96188	6.61e-05	0.00128144	0.00102531	2279	tags=45%, list=12%, signal=40%	HBEGF/SLC18A3/HLA-DQB2/APOE/HLA-DQA2/LDLR/CD74/HLA-DPB1/HLA-DQB1/HLA-DQA1/HLA-DRA/HLA-DPA1/HLA-DRB5/HLA-DRB1/FCGR1B/ROR2/FCGR1A
GO_GLYCOSAMINOGLYCAN_BINDING	GO_GLYCOSAMINOGLYCAN_BINDING	218	-0.404402	-1.66327	6.66e-05	0.00128614	0.00102907	2785	tags=35%, list=14%, signal=31%	LAYN/FGFR1/SERPINA10/PGF/COMP/PF4/THBS4/FSTL1/VIT/NAV2/FGF1/HBEGF/LTBP2/CFH/SERPINA5/PF4V1/ANXA6/NRP1/LGR6/APOE/THBS1/EVA1C/HMMR/MPO/COL5A1/MMP7/VCAN/RSPO2/SLIT2/SFRP1/LTF/COL5A3/CEMIP/COL11A1/ADAMTS3/SOST/PLA2G2D/FBN1/FBLN7/TLR2/NRP2/COL16A1/SULF1/ANXA5/SERPINE2/PTPRC/DPYSL3/POSTN/TREM2/APLP1/CCL23/ADAMTS15/RSPO3/PRNP/HAPLN3/CCDC80/CCL8/CD44/NLRP3/RNASE7/LAMC2/PGLYRP4/SULF2/TNFAIP6/NOD2/EPYC/FN1…
GO_PATTERN_RECOGNITION_RECEPTOR_ACTIVITY	GO_PATTERN_RECOGNITION_RECEPTOR_ACTIVITY	21	-0.735997	-1.99334	6.71e-05	0.00129327	0.00103477	1825	tags=62%, list=9%, signal=56%	CD36/FCN1/LY96/TLR2/PTAFR/COLEC12/CLEC7A/CD14/CLEC4E/PGLYRP4/PGLYRP3/TLR8/MARCO
GO_NEGATIVE_REGULATION_OF_TRANSPORT	GO_NEGATIVE_REGULATION_OF_TRANSPORT	467	-0.33215	-1.46677	7.02e-05	0.00134919	0.00107951	3907	tags=31%, list=20%, signal=26%	TNFRSF1A/BCL2/APOC2/LIF/KCNE4/DYSF/LRRTM2/ADCYAP1/IL33/GRM7/ATG3/BAG3/CAB39/BTN2A2/GAS6/IL1RAPL1/LMAN1/LEP/HTR1B/SDCBP/GPM6B/IL13RA2/IRS2/SIRT4/TRH/SLN/RGS2/HAMP/FZD9/SSC5D/NFKB1/CNIH2/RAB11FIP5/UBQLN1/FOXP3/TNFRSF1B/DRD2/NUP153/PLN/MAP1B/SLC25A5/CORO1A/KLF7/TRDN/GJA1/P2RY1/IL11/YWHAQ/ITGAV/CRYAB/BARD1/NLRP7/SNCA/SYT11/SLC9A3R1/PRKCB/CD47/ACVR1C/MCTP1/CHGA/HTR2A/TNFAIP3/APOE/THBS1/CARD16/CD36/CD2…
GO_FLAVONOID_METABOLIC_PROCESS	GO_FLAVONOID_METABOLIC_PROCESS	14	0.833174	1.99409	7.11e-05	0.00136142	0.0010893	708	tags=64%, list=4%, signal=62%	CYP1A1/UGT1A1/UGT1A10/UGT1A9/UGT1A6/SULT1A1/UGT1A8/UGT1A7/SULT1A3
GO_NEUTRAL_LIPID_CATABOLIC_PROCESS	GO_NEUTRAL_LIPID_CATABOLIC_PROCESS	41	0.630627	1.94671	7.28e-05	0.00139043	0.00111251	3092	tags=46%, list=16%, signal=39%	PLIN5/FABP6/SORL1/AADAC/APOA2/APOB/LIPC/LIPE/FAAH/APOC3/ABHD12/GPLD1/FABP1/FABP4/FABP3/APOA1/PNPLA2/APOA5/FABP9
GO_POSITIVE_REGULATION_OF_CELLULAR_COMPONENT_BIOGENESIS	GO_POSITIVE_REGULATION_OF_CELLULAR_COMPONENT_BIOGENESIS	491	-0.331209	-1.46804	7.48e-05	0.00142442	0.00113971	4160	tags=31%, list=21%, signal=25%	ACTR3/PARP1/ROCK1/F2RL1/LRRN3/GTF2H3/G3BP1/NIN/ARHGAP35/PLK4/DCTN1/FRMD7/THBS2/HDAC4/LRRTM2/AKIRIN1/GSN/GMFB/SLITRK1/PPM1E/RIOK1/TENM1/CDK5RAP2/IL1RAPL1/EIF4G1/ERCC4/SDCBP/ICE1/RPA1/ARPC1B/CNOT1/EMILIN1/CTNNA2/LPAR1/BAIAP2/PLEK2/TCL1A/CLDN1/RHOC/IQGAP1/ARHGEF10/PINK1/CDT1/ARHGEF5/WASF2/NEURL1/MAP1B/SLITRK5/CLDN19/NOX4/SYNPO2L/CORO1A/PIP4K2A/MAGEL2/COBL/AJUBA/ESPN/ASAP1/PSRC1/PHLDB2/SLITRK3/RALB/C…
GO_LIPOPOLYSACCHARIDE_MEDIATED_SIGNALING_PATHWAY	GO_LIPOPOLYSACCHARIDE_MEDIATED_SIGNALING_PATHWAY	58	-0.56828	-1.9067	7.5e-05	0.00142507	0.00114023	2168	tags=38%, list=11%, signal=34%	CCL2/TGFB1/TNFAIP3/CARD16/CD36/LY96/IRAK1/CD6/LTF/LYN/TNF/LY86/CCL5/SCIMP/TLR2/PTAFR/PTPN22/CD180/LILRA2/HCK/CD14/CCL3
GO_GLUTATHIONE_DERIVATIVE_METABOLIC_PROCESS	GO_GLUTATHIONE_DERIVATIVE_METABOLIC_PROCESS	21	0.757936	2.02116	7.52e-05	0.00142519	0.00114032	1172	tags=38%, list=6%, signal=36%	GSTM2/GSTA1/GSTM1/GSTM4/GSTA2/GSTM5/GSTM3/MGST2
GO_DETECTION_OF_BIOTIC_STIMULUS	GO_DETECTION_OF_BIOTIC_STIMULUS	31	-0.674069	-2.0041	7.57e-05	0.00143015	0.00114429	1695	tags=48%, list=9%, signal=44%	LY96/C4B/PTPRJ/TLR2/TREM2/SRPX/CLEC7A/CRTAM/NLRP3/FAP/TLR6/PGLYRP4/NOD2/TLR1/PGLYRP3
GO_MODIFICATION_OF_MORPHOLOGY_OR_PHYSIOLOGY_OF_OTHER_ORGANISM_INVOLVED_IN_SYMBIOTIC_INTERACTION	GO_MODIFICATION_OF_MORPHOLOGY_OR_PHYSIOLOGY_OF_OTHER_ORGANISM_INVOLVED_IN_SYMBIOTIC_INTERACTION	109	-0.472292	-1.77937	7.61e-05	0.00143272	0.00114635	3799	tags=32%, list=19%, signal=26%	EIF2AK2/CAMP/CTSG/TNIP1/KPNA7/CCNK/FBXL2/STOM/HIPK2/PC/IGF2R/ITGAV/PF4/GAPDH/TGFB1/KPNA2/APOE/CD4/TYMS/LTF/CAV2/ANXA2/CCL5/SERPINB9/SFTPD/CCL8/IFI27/CCL3/CSF1R/CD209/CCL4/PTX3/CXCL6/HMGA2/KRT6A
GO_STRUCTURAL_CONSTITUENT_OF_RIBOSOME	GO_STRUCTURAL_CONSTITUENT_OF_RIBOSOME	157	0.436432	1.684	7.86e-05	0.00147536	0.00118046	6272	tags=52%, list=32%, signal=36%	RPL14/RPL28/RPL29/RPL18/MRPS25/RPL34/RPS28/RPS6/RPL32/MRPS21/RPS15/RPL36A/RPL23/MRPL27/RPL38/RPL19/MRPL41/RPL13/RPL9/RPL37/RPS11/MRPL57/RPL30/RPL36/RPL24/MRPL24/RPS2/RPL31/RPS7/RPL39/MRPL34/RPL27A/RPL15/RPL6/RPL12/MRPS31/RPL23A/MRPL16/MRPL55/RPS19/RPSA/RPLP2/RPL3/MRPL32/MRPL12/RPS25/RPS20/MRPS33/RPS24/RPL4/RPS18/RPLP1/MRPS15/RPS14/RPS9/RPL18A/RPS16/RPL37A/RPS4X/RPS8/MRPL21/RPS21/RPL11/RPL22/RPL35…
GO_EPITHELIAL_CELL_PROLIFERATION	GO_EPITHELIAL_CELL_PROLIFERATION	375	-0.346288	-1.51298	8e-05	0.00149763	0.00119828	3421	tags=31%, list=17%, signal=26%	IL26/SAV1/HTRA1/WNT2/CDC73/NR1D1/TINF2/HGF/NRAS/CLDN1/CDKN2B/PTPRK/EGR3/NUPR1/ADAM17/XDH/PPP1R16B/PDCD10/DUSP10/GJA1/FGFR1/VDR/STAT3/SFN/UHRF1/VEGFC/PGF/STRAP/LOXL2/APLN/KLF9/THBS4/PRL/FGF1/OSR2/IGF1/CCL2/TGFBR1/MMP14/EFNB2/TGFB1/NRP1/HIF1A/PRKDC/SOX11/NOTCH2/TNFAIP3/AKT3/WNT10B/APOE/THBS1/FABP7/BMPER/CEBPB/NOG/ROBO1/PAX6/SCG2/KRT2/SFRP1/CXCL12/NKX2-8/TWIST1/BCL11B/CAV2/ECM1/CCL11/NKX3-1/TNF/TGFB…
GO_NUCLEOSIDE_BISPHOSPHATE_METABOLIC_PROCESS	GO_NUCLEOSIDE_BISPHOSPHATE_METABOLIC_PROCESS	134	0.454057	1.69975	8.02e-05	0.00149763	0.00119828	3676	tags=31%, list=19%, signal=26%	HMGCS2/SULT2A1/ACSM6/SULT1E1/SULT1A2/ACSBG1/ACSM3/SULT1C2/ACSL5/SULT1A1/CROT/SULT1A3/BAAT/ACSF2/AADAT/DGAT2/ACSM1/ELOVL6/ACOT11/ACSS1/MCCC2/DCAKD/SLC26A1/DGAT1/ABHD14B/CBR4/ACSBG2/ACSL1/ACSM2A/SULT1B1/SLC25A1/MVK/MCEE/OXSM/SULT1C4/ACSM2B/HMGCL/PDK4/MPC2/ELOVL1/PPCDC/DBI
GO_RESPONSE_TO_INTERFERON_BETA	GO_RESPONSE_TO_INTERFERON_BETA	27	-0.68274	-1.95916	8.05e-05	0.00149949	0.00119977	2361	tags=56%, list=12%, signal=49%	XAF1/PLSCR1/IFITM2/IFNB1/IRF1/TLR3/PYHIN1/CAPN2/IFITM3/IFITM1/BST2/STAT1/IFI16/MNDA/AIM2
GO_REGULATION_OF_LYMPHOCYTE_MIGRATION	GO_REGULATION_OF_LYMPHOCYTE_MIGRATION	62	-0.549821	-1.87346	8.38e-05	0.00155675	0.00124559	2168	tags=40%, list=11%, signal=36%	CCL2/XCL2/CCR6/CD200R1/ADTRP/TNFSF14/CXCL12/KLRC4-KLRK1/ECM1/SPN/PADI2/CCL5/ITGA4/MSN/IL27RA/AIF1/CCR2/CCL20/CCL21/CCL3/CXCL13/CCL4/CXCL10/CCL7/S100A7
GO_COTRANSLATIONAL_PROTEIN_TARGETING_TO_MEMBRANE	GO_COTRANSLATIONAL_PROTEIN_TARGETING_TO_MEMBRANE	98	0.499947	1.7943	8.53e-05	0.00158015	0.00126431	6018	tags=62%, list=31%, signal=43%	RPL14/RPL28/RPL29/RPL18/RPL34/RPS28/RPS6/RPL32/RPS15/RPL36A/RPL23/RPL38/RPL19/RPL13/RPL9/RPL37/RPS11/RPL30/RPL36/RPL24/RPS2/RPL31/RPS7/RPL39/RPL27A/RPL15/RPL6/RPL12/RPL23A/RPS19/RPSA/ARL6IP1/RPLP2/RPL3/RPS25/RPS20/RPS24/RPL4/RPS18/SRP14/RPLP1/RPS14/SEC61A2/RPS9/RPL18A/RPS16/RPL37A/RPS4X/RPS8/RPS21/RPL11/RPL22/RPL35/RPL13A/SSR2/RPS23/RPS4Y1/RPS26/RPS3/UBA52/RPL27
GO_MACROPHAGE_MIGRATION	GO_MACROPHAGE_MIGRATION	48	-0.589032	-1.90523	8.86e-05	0.00163699	0.00130978	2168	tags=40%, list=11%, signal=35%	CCL2/MMP14/STAP1/THBS1/CD200R1/CCL5/CSF1/P2RY12/MCOLN2/C5AR1/TREM2/CMKLR1/SFTPD/CCR2/SLAMF8/CCL3/ROR2/C3AR1/SAA1
GO_GLYCEROLIPID_CATABOLIC_PROCESS	GO_GLYCEROLIPID_CATABOLIC_PROCESS	62	0.564739	1.89329	8.98e-05	0.00165477	0.00132401	3092	tags=37%, list=16%, signal=31%	PLIN5/FABP6/GDPD3/PLA2G4F/SORL1/AADAC/APOA2/PLA2G4B/APOB/LIPC/LIPE/FAAH/APOC3/ABHD12/GPLD1/FABP1/FABP4/FABP3/APOA1/GDPD1/PNPLA2/APOA5/FABP9
GO_REGULATORY_T_CELL_DIFFERENTIATION	GO_REGULATORY_T_CELL_DIFFERENTIATION	30	-0.6819	-2.0048	9.07e-05	0.0016665	0.0013334	3528	tags=60%, list=18%, signal=49%	BTN2A2/HLA-G/FOXP3/DUSP10/SOCS1/IRF1/TNFRSF18/TNFSF4/CD28/PLA2G2D/FUT7/CTLA4/CR1/LAG3/LILRB2/IL2RA/IFNG/LILRB4
GO_OSTEOCLAST_DIFFERENTIATION	GO_OSTEOCLAST_DIFFERENTIATION	96	-0.489192	-1.81614	9.13e-05	0.00167347	0.00133898	1860	tags=34%, list=9%, signal=31%	NOTCH2/CAMK4/SLC9B2/TLR3/KLF10/MITF/CEBPB/SNX10/FSTL3/LILRB3/SFRP1/GPR183/LTF/TNF/GPR55/ANXA2/MAFB/GPR68/FBN1/LILRB1/CSF1/CCR1/TYROBP/FAM20C/DCSTAMP/TREM2/FCER1G/OSCAR/CCL3/CSF1R/IFNG/LILRB4/CD109
GO_REGULATION_OF_PROTEIN_SERINE_THREONINE_KINASE_ACTIVITY	GO_REGULATION_OF_PROTEIN_SERINE_THREONINE_KINASE_ACTIVITY	491	-0.329665	-1.46119	9.82e-05	0.00179408	0.00143548	3472	tags=27%, list=18%, signal=23%	FGD2/CCNK/CDK1/DIRAS3/DUSP14/MAP3K1/CCND2/RAPGEF1/ZEB2/HGF/IKBKG/CSPG4/MAPK14/RGS2/LPAR1/TCL1A/IQGAP1/SMPD1/CDKN2B/GHR/ARHGEF5/PTPN1/JAK2/DNAJA1/ADAM17/AIDA/CAMK1/CDKN2C/NOX4/ATP2B4/PDCD10/SPRED3/AJUBA/DUSP10/DUSP3/PSRC1/CD40LG/FGFR1/RET/SFN/RALB/CCNE2/SH2B3/CCNYL1/CDKN2A/ADRB2/CKS1B/CCNB2/BIRC7/SNCA/HEG1/FLT3/FGF1/PIK3R6/SPRED1/IGF1/TGFBR1/IRAK3/ADAM9/PKMYT1/TGFB1/TP73/CDK4/CNTD2/HTR2A/PROK2/TNF…
GO_FC_RECEPTOR_MEDIATED_STIMULATORY_SIGNALING_PATHWAY	GO_FC_RECEPTOR_MEDIATED_STIMULATORY_SIGNALING_PATHWAY	82	-0.499335	-1.79229	9.9e-05	0.00180478	0.00144404	5314	tags=55%, list=27%, signal=40%	PIK3CB/SYK/GRB2/YES1/ELMO1/MAPK1/ARPC2/LIMK1/NCKAP1/ABL1/HSP90AB1/CYFIP1/PAK1/ACTR3/PIK3CA/FYN/PLSCR1/RAPGEF1/ARPC1B/BAIAP2/CD247/WASF2/NCK1/WAS/ACTG1/VAV1/CD47/MYH2/WIPF1/FCGR2B/MYO10/PTPRJ/CD3G/ACTB/LYN/WIPF3/MYO1G/CD226/PTPRC/NCKAP1L/FCER1G/HCK/FCGR2A/FCGR1A/FCGR3A
GO_POSITIVE_REGULATION_OF_CHEMOKINE_PRODUCTION	GO_POSITIVE_REGULATION_OF_CHEMOKINE_PRODUCTION	55	-0.564812	-1.88518	9.95e-05	0.00180844	0.00144697	4721	tags=62%, list=24%, signal=47%	LBP/IL4R/IL1B/MBP/ALOX15B/AZU1/IL1RL1/EIF2AK2/ADCYAP1/IL33/FFAR2/APP/TLR7/IL6R/ADAM17/IL7/FFAR3/HIF1A/LRP1/TLR3/TWIST1/TNF/CD74/TLR2/ADORA2B/ADIPOQ/AIF1/MCOLN2/POSTN/CLEC7A/HAVCR2/IL6/CSF1R/IFNG
GO_INTERMEDIATE_FILAMENT_CYTOSKELETON	GO_INTERMEDIATE_FILAMENT_CYTOSKELETON	235	-0.384768	-1.59495	0.000100413	0.00181989	0.00145613	3211	tags=25%, list=16%, signal=21%	DES/SYNE2/PJA2/MACF1/KRT37/KRT24/KRT77/KRT71/GFAP/PKP2/SYNM/KRT76/PHLDB2/KRT27/BFSP2/SLC1A4/PRPH/LMNB1/LMNB2/NEFH/KRT72/MMP14/NRP1/CSNK1A1/KRTAP2-3/KRT84/KRT78/KRT17/KRT2/KRT74/KRT85/MYO5A/KRT38/KRT31/KRT39/KRT4/SYNC/KRT9/KRT1/FLG/KRT3/DDX60/KRT79/DSP/PKP1/NEFL/KRT32/CASP14/KRT34/KRT16/KRT81/S100A8/KRT75/KRT14/KRT6C/KRT5/KRT6B/KRT6A
GO_NEGATIVE_REGULATION_OF_PROTEIN_MATURATION	GO_NEGATIVE_REGULATION_OF_PROTEIN_MATURATION	32	-0.663656	-1.99725	0.000102618	0.00185485	0.0014841	3351	tags=50%, list=17%, signal=42%	SIRT4/GLG1/CTSZ/NLRP7/BIRC7/THBS1/CARD16/LRRK2/BIRC3/SERPINE1/IL1R2/SERPINE2/CST7/CARD18/PRNP/GAS1
GO_ENDODERM_DEVELOPMENT	GO_ENDODERM_DEVELOPMENT	75	-0.524804	-1.87262	0.000103133	0.00185917	0.00148755	2534	tags=35%, list=13%, signal=30%	COL12A1/ITGAV/PELO/LAMB3/MMP14/COL7A1/EXT1/ITGB5/SOX7/GATA6/NOG/COL5A1/COL6A1/COL5A2/COL11A1/ITGA5/ITGA4/INHBA/EOMES/MMP8/ITGB2/FN1/LHX1/MMP9/LAMA3/HMGA2
GO_EPOXYGENASE_P450_PATHWAY	GO_EPOXYGENASE_P450_PATHWAY	19	0.758018	1.98575	0.000108867	0.00195728	0.00156605	2900	tags=68%, list=15%, signal=58%	CYP4F12/CYP1A1/CYP1A2/CYP4F2/CYP2C9/CYP2C8/CYP2J2/CYP4A11/CYP2C18/EPHX2/CYP2B6/CYP2E1/CYP2A6
GO_DRUG_CATABOLIC_PROCESS	GO_DRUG_CATABOLIC_PROCESS	135	0.452341	1.6987	0.000109874	0.00197012	0.00157633	2312	tags=25%, list=12%, signal=22%	SULT2A1/CYP4B1/SULT1E1/CYP1A2/CYP3A5/OVGP1/CYP2C9/SULT1A2/CHIA/CYP2C8/MAOA/CYP2J2/TAT/SULT1A1/COLQ/AMT/SULT1A3/CTSH/AADAT/IDUA/CYP2D6/HBA2/DUOX2/COMT/PCBD1/BDH1/CYP2C18/PAH/ADH7/GCAT/SLC6A3/QPRT/ALDH3B2/DUOX1
GO_OXIDOREDUCTASE_ACTIVITY_ACTING_ON_CH_OH_GROUP_OF_DONORS	GO_OXIDOREDUCTASE_ACTIVITY_ACTING_ON_CH_OH_GROUP_OF_DONORS	126	0.466808	1.73955	0.000110981	0.00198467	0.00158797	2013	tags=24%, list=10%, signal=22%	DHRS2/HPGD/ADH1C/HSD17B2/ADH6/AKR1C2/ADH1A/AKR1C3/HSD3B1/ADH4/ADH1B/HSD17B14/ME3/LDHD/IDH1/BMP2/ADHFE1/DHRS11/BDH1/D2HGDH/HSD11B2/CYP4A22/CHDH/ADH7/HAO2/SRD5A2/HSD17B11/AKR1C4/AKR1C1/CBR4
GO_CHROMOSOMAL_REGION	GO_CHROMOSOMAL_REGION	306	-0.36191	-1.53385	0.000113762	0.00202551	0.00162064	5009	tags=36%, list=25%, signal=27%	SUV39H2/NDEL1/EZH2/HJURP/CENPH/MSH2/TOX4/NUF2/NCAPD3/NUP133/NUP37/RAD21/PINX1/POLD1/SPDL1/TEP1/MIS18BP1/PAFAH1B1/SP100/DSCC1/SKA1/SKA2/PTGES3/SKA3/TTK/BRCA2/PML/ERCC6L/PARP1/ZNFX1/CBX5/ALYREF/MCM5/ZWINT/SETX/DCTN1/RIF1/NUP160/CENPO/CENPU/CENPK/KNSTRN/PPP2CB/CENPQ/RAD51/CKAP5/SUMO3/ERCC4/CDK1/CENPF/DCTN3/RPA1/SMG6/CENPL/PDS5B/AURKB/KDM4D/CDC73/BUB1/TINF2/SMC3/BUB1B/INCENP/CHAMP1/SMC1A/CDT1/NLRP2/C…
GO_CELLULAR_RESPONSE_TO_ZINC_ION	GO_CELLULAR_RESPONSE_TO_ZINC_ION	22	-0.720408	-1.96527	0.000113867	0.00202551	0.00162064	831	tags=41%, list=4%, signal=39%	MT1F/MT3/MT1A/MT1E/MT1X/MT1M/MT2A/MT1G/MT1H
GO_REGULATION_OF_RECEPTOR_SIGNALING_PATHWAY_VIA_STAT	GO_REGULATION_OF_RECEPTOR_SIGNALING_PATHWAY_VIA_STAT	135	-0.437308	-1.70475	0.000115737	0.00205334	0.00164292	4100	tags=41%, list=21%, signal=32%	FYN/IL24/MGAT5/IL18/IL12B/TNFRSF1A/LIF/ISL1/LEP/IL26/IL6ST/IL21/IL6R/TNFSF18/PARP14/GHR/JAK2/SOCS3/RET/STAT3/SH2B3/IL20/IFNB1/FLT3/PRL/CYP1B1/SOCS1/IGF1/IL12A/ARL2BP/CDK5R1/TNFRSF18/PARP9/CSF2/LYN/CLCF1/TNF/IFNL1/IL15/IL10RA/CCL5/IFNK/CAV1/IL27RA/IL10/PTPRC/OSM/IL22RA2/CD300A/EGF/IL6/IL7R/CSF1R/IFNG/IL31RA
GO_CONDENSED_CHROMOSOME_CENTROMERIC_REGION	GO_CONDENSED_CHROMOSOME_CENTROMERIC_REGION	106	-0.470058	-1.76457	0.000116548	0.00206228	0.00165007	4990	tags=45%, list=25%, signal=34%	NDEL1/HJURP/CENPH/NUF2/NCAPD3/NUP133/NUP37/PINX1/SPDL1/MIS18BP1/SKA1/SKA2/SKA3/ERCC6L/ZWINT/CENPO/CENPU/CENPK/KNSTRN/CKAP5/CENPF/DCTN3/AURKB/BUB1/BUB1B/INCENP/CHAMP1/SMC1A/CDT1/NDC80/CENPW/CENPE/ZW10/KIF2C/NEK2/BIRC5/MAD2L1/NCAPD2/CSNK1A1/CCNB1/AURKA/CEBPB/NCAPG/SPC25/CENPA/CENPN/NDE1/PLK1
GO_LONG_CHAIN_FATTY_ACID_BIOSYNTHETIC_PROCESS	GO_LONG_CHAIN_FATTY_ACID_BIOSYNTHETIC_PROCESS	27	0.688793	1.92983	0.000118455	0.00209054	0.00167268	1662	tags=41%, list=8%, signal=37%	CYP1A1/HPGD/CYP1A2/CYP2C9/GSTM4/ALOX15/CYP2C8/ALOX5/CYP2D6/ELOVL6/EPHX2
GO_CHROMOSOME_CENTROMERIC_REGION	GO_CHROMOSOME_CENTROMERIC_REGION	179	-0.41378	-1.66564	0.000119703	0.00210011	0.00168034	5009	tags=41%, list=25%, signal=31%	SUV39H2/NDEL1/HJURP/CENPH/NUF2/NCAPD3/NUP133/NUP37/RAD21/PINX1/SPDL1/MIS18BP1/PAFAH1B1/DSCC1/SKA1/SKA2/SKA3/TTK/ERCC6L/ZNFX1/CBX5/ZWINT/DCTN1/NUP160/CENPO/CENPU/CENPK/KNSTRN/PPP2CB/CENPQ/CKAP5/SUMO3/CENPF/DCTN3/CENPL/PDS5B/AURKB/KDM4D/BUB1/SMC3/BUB1B/INCENP/CHAMP1/SMC1A/CDT1/NDC80/CENPW/CENPE/STAG1/CDCA8/OIP5/ZW10/KIF2C/SNAI1/NEK2/CENPI/BIRC5/DNMT1/MAD2L1/NCAPD2/ESCO2/CSNK1A1/CCNB1/AURKA/CEBPB/KI…
GO_RETINOIC_ACID_METABOLIC_PROCESS	GO_RETINOIC_ACID_METABOLIC_PROCESS	32	0.675767	1.9661	0.000120198	0.00210011	0.00168034	1936	tags=53%, list=10%, signal=48%	CYP1A1/ADH1C/ADH6/UGT1A1/CYP3A5/ADH1A/AKR1C3/UGT1A9/CYP2C8/ADH1B/ALDH1A2/UGT1A8/UGT1A7/CYP3A7/CYP2C18/ADH7/UGT1A3
GO_EXTRINSIC_APOPTOTIC_SIGNALING_PATHWAY	GO_EXTRINSIC_APOPTOTIC_SIGNALING_PATHWAY	218	-0.398286	-1.63812	0.000120303	0.00210011	0.00168034	3274	tags=29%, list=17%, signal=24%	BRCA1/HGF/IL6R/FADD/LCN2/DBH/MCL1/TNFRSF1B/JAK2/COL2A1/MLLT11/CYLD/SGPP1/EYA4/FGFR1/RET/IL7/ACVR1/BAK1/TNFRSF10A/CD27/TNFRSF12A/ITGAV/PF4/ITGA6/IGF1/TGFBR1/IL12A/ITPRIP/TGFB1/NRP1/TNFAIP3/THBS1/TLR3/TIMP3/SCG2/SFRP1/CSF2/KITLG/TNF/TGFB2/TNFSF10/EYA1/SERPINE1/FAS/FAIM2/CAV1/SNAI2/P2RX7/G0S2/INHBA/PMAIP1/PTPRC/SRPX/IFI6/FASLG/ICAM1/IFI27/CD70/BCL2A1/IFNG/BMPR1B/SFRP2
GO_COLLAGEN_TRIMER	GO_COLLAGEN_TRIMER	87	-0.500704	-1.82238	0.000120402	0.00210011	0.00168034	3257	tags=44%, list=17%, signal=37%	SCARA3/EMILIN1/COL2A1/C1QL1/COL23A1/COL22A1/COL12A1/C1QTNF1/COL6A3/COL7A1/FCN1/COL5A1/EMILIN2/COL3A1/COL6A1/COL5A3/COL5A2/COL6A2/COL1A2/COL11A1/COL8A2/COL1A1/COL6A6/COL16A1/ADIPOQ/COLEC12/SFTPD/C1QL4/MSR1/COL17A1/LOX/CTHRC1/C1QA/CCBE1/C1QC/C1QB/COL10A1/MARCO
GO_IMMUNOGLOBULIN_PRODUCTION	GO_IMMUNOGLOBULIN_PRODUCTION	102	-0.48086	-1.79181	0.00012056	0.00210011	0.00168034	3999	tags=37%, list=20%, signal=30%	RIF1/HLA-E/EXOSC3/DNAJB9/IL33/MAD2L2/IL13RA2/GALNT2/AICDA/FOXP3/CD40LG/MZB1/XRCC4/MSH6/GCNT3/FCRL3/CCR6/TGFB1/PRKDC/EXO1/FCGR2B/TNFSF4/CD28/CLCF1/TNF/FGL2/SAMHD1/BTK/SASH3/TBX21/IL27RA/IL10/LAX1/PTPRC/TNFSF13B/HLA-DQB1/IL6/IL7R
GO_CHEMOKINE_PRODUCTION	GO_CHEMOKINE_PRODUCTION	83	-0.495521	-1.78234	0.000122233	0.00212361	0.00169914	4721	tags=57%, list=24%, signal=43%	LBP/IL4R/IL1B/MBP/ALOX15B/MUL1/AZU1/F2RL1/IL1RL1/IL18/EIF2AK2/ADCYAP1/IL33/FFAR2/APP/TLR7/IL6R/ADAM17/IL7/FFAR3/KLF4/HIF1A/LRP1/TLR3/TWIST1/TNFSF4/TNF/CD74/TLR2/SNAI2/IL10/ADORA2B/ADIPOQ/AIF1/MCOLN2/POSTN/TREM2/CLEC7A/SIRPA/HAVCR2/MEFV/IL6/CSF1R/IFNG/CXCL6/S100A9/S100A8
GO_T_HELPER_1_TYPE_IMMUNE_RESPONSE	GO_T_HELPER_1_TYPE_IMMUNE_RESPONSE	42	-0.608267	-1.90313	0.00012254	0.00212361	0.00169914	3975	tags=48%, list=20%, signal=38%	IL1RL1/IL18/IL12B/IL33/RELB/EBI3/IL12A/IL18R1/TNFSF4/SPN/SLC11A1/IL18RAP/IL27/IL27RA/NLRP10/IL12RB1/CCR2/HAVCR2/ANXA1/CD80
GO_TYROSINE_PHOSPHORYLATION_OF_STAT_PROTEIN	GO_TYROSINE_PHOSPHORYLATION_OF_STAT_PROTEIN	81	-0.502653	-1.80801	0.000123039	0.00212633	0.00170131	4100	tags=52%, list=21%, signal=41%	FYN/IL24/IL18/IL12B/TNFRSF1A/LIF/ISL1/LEP/IL6ST/IL21/IL6R/TNFSF18/PARP14/GHR/JAK2/SOCS3/STAT3/SH2B3/IL20/FLT3/SOCS1/IGF1/IL12A/FER/ARL2BP/TNFRSF18/PARP9/CSF2/LYN/CLCF1/TNF/IFNL1/IL15/CCL5/CAV1/IL27RA/OSM/IL22RA2/IL6/CSF1R/IFNG/IL31RA
GO_NEGATIVE_REGULATION_OF_LEUKOCYTE_MEDIATED_CYTOTOXICITY	GO_NEGATIVE_REGULATION_OF_LEUKOCYTE_MEDIATED_CYTOTOXICITY	18	-0.762678	-1.98686	0.00012333	0.00212633	0.00170131	1550	tags=50%, list=8%, signal=46%	FCGR2B/LILRB1/HLA-F/SERPINB9/PTPRC/HAVCR2/IL7R/KIR2DL4/SERPINB4
GO_POSITIVE_REGULATION_OF_PEPTIDASE_ACTIVITY	GO_POSITIVE_REGULATION_OF_PEPTIDASE_ACTIVITY	182	-0.41434	-1.67218	0.000126403	0.00217375	0.00173926	4584	tags=38%, list=23%, signal=29%	MBP/BCL2L11/AKIRIN2/F2R/CCK/BCL10/MUL1/CTSD/PML/GRAMD4/FYN/GRIN2B/SENP1/RCN3/CASP4/PERP/GSN/MALT1/ANP32B/APP/MAPK12/NLRC4/P2RX1/FADD/MAPK14/ANTXR1/PINK1/JAK2/XDH/NLRP2/STAT3/BAK1/TNFRSF10A/SNCA/ACVR1C/LCK/CIDEB/SOX7/GRIN2A/ROBO1/LYN/NKX3-1/TNF/TNFSF10/FAS/CAV1/PMAIP1/MYC/CR1/KHDC1/CASP1/FOXL2/CLEC7A/IFI16/NGFR/F3/FASLG/NLRP3/KHDC1L/MEFV/FN1/PCOLCE2/CASP14/CASP5/SFRP2/S100A9/AIM2/S100A8/SERPINB3
GO_B_CELL_PROLIFERATION	GO_B_CELL_PROLIFERATION	95	-0.495844	-1.836	0.000128952	0.00221192	0.0017698	2734	tags=29%, list=14%, signal=26%	CD40LG/MZB1/IL7/IFNB1/FCRL3/FCGR2B/GPR183/CR2/LYN/CLCF1/BTK/IFNK/CD74/ADA/SASH3/TYROBP/IL10/CTLA4/CD180/PTPRC/TNFSF13B/NCKAP1L/PLCL2/CD300A/MNDA/CD38/IL7R/CD70
GO_REGULATION_OF_APOPTOTIC_SIGNALING_PATHWAY	GO_REGULATION_OF_APOPTOTIC_SIGNALING_PATHWAY	386	-0.338506	-1.4809	0.000129519	0.00221599	0.00177306	3462	tags=24%, list=18%, signal=20%	MAZ/VDAC2/ING2/YWHAH/BRCA1/HGF/FADD/ELL3/FZD9/DBH/MCL1/UBQLN1/PINK1/PTPN1/CREB3L1/JAK2/COL2A1/NUPR1/MLLT11/DNAJA1/CYLD/SLC25A5/EYA4/FGFR1/RET/HYOU1/IL7/SFN/ACVR1/BAK1/YWHAQ/TNFRSF10A/TFDP1/TNFRSF12A/ITGAV/PF4/NCK1/ITGA6/IFNB1/CTH/SNAI1/SLC9A3R1/IGF1/TGFBR1/CTSC/ITPRIP/TP73/NRP1/HIF1A/LCK/TNFAIP3/CIDEB/THBS1/NOG/TIMP3/ENO1/SCG2/SFRP1/CXCL12/MAPK8IP2/SOD2/CSF2/NKX3-1/LRRK2/TNF/TNFSF10/EYA1/SERPINE1…
GO_OXIDATIVE_PHOSPHORYLATION	GO_OXIDATIVE_PHOSPHORYLATION	122	0.463867	1.72586	0.000130048	0.00221643	0.00177341	4512	tags=41%, list=23%, signal=32%	MT-ND4L/MT-ATP8/MT-ND6/MT-ND5/MT-ND3/MT-ND1/MT-CYB/MT-ND2/MT-ATP6/MT-CO2/COX4I2/UQCR10/MT-CO1/NDUFA3/MT-ND4/MT-CO3/COX6B1/COX6C/CHCHD10/UQCRQ/COX5B/COX6A1/NDUFA13/NDUFA1/NDUFV2/COX4I1/NDUFA11/UQCRB/DNAJC15/NDUFV3/MLXIPL/BID/COX7C/NDUFS5/NDUFA2/COX7B/NDUFB8/NDUFA5/COQ9/NDUFB7/NDUFB1/NDUFB10/DNAJC30/TAZ/NDUFC1/COX5A/ATP7A/PGK2/NDUFS8/UQCRH
GO_DETOXIFICATION_OF_INORGANIC_COMPOUND	GO_DETOXIFICATION_OF_INORGANIC_COMPOUND	16	-0.787857	-1.97965	0.000130204	0.00221643	0.00177341	831	tags=56%, list=4%, signal=54%	MT1F/MT3/MT1A/MT1E/MT1X/MT1M/MT2A/MT1G/MT1H
GO_CELLULAR_EXTRAVASATION	GO_CELLULAR_EXTRAVASATION	62	-0.541939	-1.8466	0.000135922	0.00230686	0.00184576	2168	tags=40%, list=11%, signal=36%	CCL2/ITGAL/CD47/CCL25/FER/ITGB1/XG/CCL28/ADD2/CXCL12/SPN/TNF/PIK3CG/PTAFR/ITGA4/IL27RA/SELPLG/PIK3CD/CD177/CCR2/CCL21/SIRPA/ITGB2/ICAM1/GCNT1
GO_KERATIN_FILAMENT	GO_KERATIN_FILAMENT	92	-0.490865	-1.80893	0.000136202	0.00230686	0.00184576	2098	tags=22%, list=11%, signal=20%	KRT72/CSNK1A1/KRTAP2-3/KRT84/KRT78/KRT2/KRT74/KRT85/KRT4/KRT1/KRT3/KRT79/CASP14/KRT81/KRT75/KRT14/KRT6C/KRT5/KRT6B/KRT6A
GO_KILLING_OF_CELLS_OF_OTHER_ORGANISM	GO_KILLING_OF_CELLS_OF_OTHER_ORGANISM	61	-0.544924	-1.84608	0.000137397	0.00232125	0.00185728	2444	tags=31%, list=12%, signal=27%	PF4/FCER2/GAPDH/LCE3A/CHGA/LTF/S100A12/NOS2/P2RX7/LYZ/CLEC7A/CCL13/PGLYRP4/PRF1/GNLY/IFNG/CXCL6/PGLYRP3/KRT6A
GO_NEGATIVE_REGULATION_OF_LEUKOCYTE_DIFFERENTIATION	GO_NEGATIVE_REGULATION_OF_LEUKOCYTE_DIFFERENTIATION	99	-0.474973	-1.76018	0.000138487	0.0023338	0.00186731	2361	tags=37%, list=12%, signal=33%	IFNB1/SOCS1/TMEM176A/IRF1/TLR3/TMEM176B/FSTL3/FCGR2B/LILRB3/SFRP1/LTF/GLI3/TNFSF4/LYN/DTX1/GPR55/FGL2/IFNL1/MAFB/GPR68/FBN1/LILRB1/CD74/TBX21/CTLA4/INHBA/ADIPOQ/RUNX3/MYC/LAG3/ANXA1/CCL3/PGLYRP4/CDK6/C1QC/LILRB4/PGLYRP3
GO_POSITIVE_REGULATION_OF_I_KAPPAB_KINASE_NF_KAPPAB_SIGNALING	GO_POSITIVE_REGULATION_OF_I_KAPPAB_KINASE_NF_KAPPAB_SIGNALING	181	-0.410831	-1.65575	0.000139333	0.00234218	0.00187402	4995	tags=41%, list=25%, signal=31%	MAP3K14/PELI2/CX3CL1/ABL1/RNF31/GOLT1B/TAB2/IL1B/CTNNB1/BIRC2/MAP3K3/F2R/MID2/BCL10/MUL1/F2RL1/FYN/PIM2/TNFRSF1A/CHUK/IL36A/MTDH/MALT1/LURAP1/IKBKG/FADD/LPAR1/RHOC/LITAF/PINK1/CANT1/AJUBA/GJA1/IL1F10/CTH/DDX21/PRKCB/IFIT5/APOL3/CD4/LGALS1/CARD16/CD36/TLR3/TMEM106A/IRAK1/LTF/ECM1/S100A12/S100B/TICAM2/TNF/ECT2/IL36RN/PLK2/BIRC3/TNFSF10/TNFRSF19/CD74/TRIM22/IL36G/CLEC6A/ROR1/TGM2/ADIPOQ/NEK6/BST2/FL…
GO_REGULATION_OF_ALPHA_BETA_T_CELL_ACTIVATION	GO_REGULATION_OF_ALPHA_BETA_T_CELL_ACTIVATION	90	-0.486406	-1.78497	0.00014028	0.00235223	0.00188206	2286	tags=37%, list=12%, signal=33%	RC3H2/EBI3/SOCS1/PNP/PRDM1/IL12A/IRF1/IRF4/CD3E/LGALS9C/GLI3/TNFSF4/CD28/LILRB1/IL27/ADA/SASH3/TBX21/PTPRC/ZNF683/RUNX3/NCKAP1L/IL12RB1/CD86/CD300A/CCR2/NLRP3/LGALS9B/ANXA1/CD80/CD274/IFNG/PRKCQ
GO_IRON_ION_BINDING	GO_IRON_ION_BINDING	146	0.437091	1.66038	0.000141149	0.00236092	0.00188901	1485	tags=18%, list=8%, signal=17%	CYP4F8/CYP4B1/CYP4F12/CYP1A1/CYP4F22/CYP1A2/CYP3A5/CYP4F2/CYP2C9/TH/ALOX15/FA2H/CYP4F3/CYP2C8/CYP2J2/CYP4A11/CYP4Z1/ALOX5/CYP3A43/P4HTM/CYP3A7/CYP2D6/HBA2/CYP4F11/CYP2C18/PAH
GO_COATED_VESICLE_MEMBRANE	GO_COATED_VESICLE_MEMBRANE	170	-0.415369	-1.6604	0.000142045	0.00237	0.00189628	4702	tags=42%, list=24%, signal=33%	SLC32A1/ARFGAP3/TGOLN2/FZD2/NECAP2/LDLRAP1/AP3B2/CLTB/CNIH1/CLTC/KIAA0319/DAB2/VAMP3/SLC17A7/DNAJC5/RAB35/HLA-E/STX5/TGFA/SLC18A2/TYRP1/CLTCL1/LMAN1/SEC24A/SYT1/SEC24D/HLA-G/CD59/CNIH2/SLC18A1/DENND1A/SEC23A/SEC23B/IGF2R/CD3D/ADRB2/SEC24C/HBEGF/GRIA1/SLC18A3/HLA-DQB2/MCFD2/APOE/CD4/M6PR/LRP2/HLA-DQA2/CD3G/CEMIP/LDLR/COPZ2/CD74/B2M/HLA-F/EGFR/HSPA8/HLA-DPB1/RASSF9/AREG/EPGN/HLA-DQB1/HLA-DQA1/HLA-D…
GO_VACUOLAR_MEMBRANE	GO_VACUOLAR_MEMBRANE	391	-0.336067	-1.47224	0.00014647	0.00243779	0.00195052	3191	tags=24%, list=16%, signal=20%	RPN2/AP5S1/SLC3A2/RAB5C/THBD/ATP6V1A/OSTM1/SURF4/ACP2/TLR7/ATP6V0A4/TM9SF1/AP1S2/EEF1A1/LITAF/RAB37/CD1B/RAB3D/STOM/VLDLR/ATP6V1B2/GIMAP5/ATP6V0D1/HLA-DMA/LAMP5/TM6SF1/CDIP1/IGF2R/CKAP4/MYO7A/DTX3L/PSAP/CEACAM6/PLD1/NPC1/ANPEP/AHNAK/HLA-DQB2/ANXA6/LRP1/M6PR/LRP2/RRAGD/TLR3/LAMP2/TMEM74/SLC7A5/LAPTM5/MMD/CD68/HLA-DQA2/COL6A1/CYBRD1/ATP11A/LAMP3/GLIPR1/LDLR/CP/ATP6V0D2/SLC15A3/SLC30A3/SLC30A4/ANXA2…
GO_LYMPHOCYTE_APOPTOTIC_PROCESS	GO_LYMPHOCYTE_APOPTOTIC_PROCESS	71	-0.510926	-1.79851	0.000148035	0.00245668	0.00196564	3365	tags=37%, list=17%, signal=30%	IRS2/AURKB/FADD/CLC/BAK1/CD27/BIRC7/HIF1A/RAG1/PTCRA/GLI3/CD3G/LYN/CCL5/BTK/CD74/ADA/P2RX7/IL10/FASLG/PDCD1/IL2RA/IL7R/CD274/PRKCQ/IDO1
GO_REGULATION_OF_HUMORAL_IMMUNE_RESPONSE	GO_REGULATION_OF_HUMORAL_IMMUNE_RESPONSE	70	-0.52766	-1.85208	0.000148336	0.00245668	0.00196564	2229	tags=43%, list=11%, signal=38%	PROS1/C4A/CFI/CFH/FCER2/C1S/CD5L/LTA/FCGR2B/C4B/CR2/C1R/TNF/C2/CR1L/SERPING1/PTPRC/C3/C5AR1/CFB/CR1/C5AR2/C1QA/C1QC/C1QB/CXCL13/C3AR1/VSIG4/KLK5/KLK7
GO_TRANSITION_METAL_ION_HOMEOSTASIS	GO_TRANSITION_METAL_ION_HOMEOSTASIS	126	-0.448807	-1.72789	0.000150008	0.00247827	0.00198291	3590	tags=31%, list=18%, signal=25%	NEO1/ABCB7/ATP6V1A/APP/HAMP/LCN2/ATP6V0D1/SLC31A1/STEAP4/SLC39A12/MT1F/TTC7A/SLC30A8/HIF1A/LCK/LTF/CYBRD1/CP/SLC30A3/SLC11A1/SLC30A4/SLC31A2/B2M/SLC39A14/MT3/MT1A/SLC39A8/MYC/PRNP/MT1E/MT1X/IFNG/MT1M/MT2A/MT1G/HEPHL1/MT1H/S100A9/S100A8
GO_REGULATION_OF_CELL_AGING	GO_REGULATION_OF_CELL_AGING	46	-0.601501	-1.92931	0.000152186	0.00250808	0.00200676	3364	tags=41%, list=17%, signal=34%	ING2/HLA-G/RBL1/CDKN2A/NAMPT/PRKDC/ARNTL/HMGA1/AKT3/NUAK1/FBXO5/TWIST1/PLK2/FOXM1/B2M/NEK6/CDK6/KIR2DL4/HMGA2
GO_POSITIVE_REGULATION_OF_T_CELL_MIGRATION	GO_POSITIVE_REGULATION_OF_T_CELL_MIGRATION	30	-0.672082	-1.97594	0.000154088	0.00253323	0.00202688	3401	tags=57%, list=17%, signal=47%	APP/FADD/CD99L2/ADAM17/XCL2/TNFSF14/CXCL12/SPN/CCL5/ITGA4/AIF1/CCR2/CCL20/CCL21/CXCL13/CXCL10/S100A7
GO_REGULATION_OF_CELLULAR_RESPONSE_TO_DRUG	GO_REGULATION_OF_CELLULAR_RESPONSE_TO_DRUG	34	-0.63509	-1.93891	0.000158864	0.00260538	0.00208461	3260	tags=35%, list=17%, signal=30%	HGF/PINK1/DRD2/MET/PSAP/PRMT5/CAV2/LRRK2/IL10/RGS4/HMGA2/GPR37
GO_SODIUM_ION_TRANSMEMBRANE_TRANSPORTER_ACTIVITY	GO_SODIUM_ION_TRANSMEMBRANE_TRANSPORTER_ACTIVITY	155	0.434096	1.67732	0.00016146	0.0026415	0.00211352	2409	tags=27%, list=12%, signal=24%	SCNN1G/SLC5A7/SLC9A4/ATP1A4/SCNN1B/SLC9A2/TRPM5/CACNA1I/SLC10A1/ASIC5/SCN5A/ATP4A/SLC6A4/SLC4A9/SCN11A/SLC23A2/SLC8A2/GRIK4/SLC34A3/ATP1B2/SLC4A4/SLC1A6/SLC13A3/HCN3/TPCN1/SLC10A2/SLC5A4/SLC6A1/SLC5A12/SLC9C1/SLC5A9/SLC10A5/ATP1A2/SLC6A11/SLC13A4/SLC4A11/SLC20A1/SLC17A4/SLC6A3/ASIC3/GRIK3/SLC13A2
GO_ORGANIC_HYDROXY_COMPOUND_CATABOLIC_PROCESS	GO_ORGANIC_HYDROXY_COMPOUND_CATABOLIC_PROCESS	72	0.526155	1.80212	0.000165864	0.00270468	0.00216407	2266	tags=28%, list=11%, signal=25%	SULT2A1/CYP4F12/SULT1E1/CYP4F2/SULT1A2/AKR1C3/CYP4F3/MAOA/ADH4/CYP4A11/SULT1A1/SULT1A3/CEL/LDHD/COMT/ADH7/CYP24A1/SLC6A3/TRERF1/ALDH3B2
GO_B_CELL_RECEPTOR_SIGNALING_PATHWAY	GO_B_CELL_RECEPTOR_SIGNALING_PATHWAY	57	-0.560034	-1.88597	0.000166126	0.00270468	0.00216407	2355	tags=37%, list=12%, signal=33%	FCRL3/PRKCB/STAP1/LCK/FCGR2B/LAT2/IGLL5/LYN/ITK/BTK/PTPN22/CTLA4/PIK3CD/PTPRC/NCKAP1L/PAX5/PLCL2/CD300A/NFAM1/MNDA/CD38
GO_G_PROTEIN_COUPLED_NUCLEOTIDE_RECEPTOR_ACTIVITY	GO_G_PROTEIN_COUPLED_NUCLEOTIDE_RECEPTOR_ACTIVITY	13	-0.797576	-1.89966	0.000168691	0.002726	0.00218112	3375	tags=69%, list=17%, signal=57%	GPR87/P2RY1/GPR171/P2RY10/PTAFR/P2RY13/P2RY12/GPR34/P2RY6
GO_G_PROTEIN_COUPLED_PURINERGIC_NUCLEOTIDE_RECEPTOR_SIGNALING_PATHWAY	GO_G_PROTEIN_COUPLED_PURINERGIC_NUCLEOTIDE_RECEPTOR_SIGNALING_PATHWAY	13	-0.797576	-1.89966	0.000168691	0.002726	0.00218112	3375	tags=69%, list=17%, signal=57%	GPR87/P2RY1/GPR171/P2RY10/PTAFR/P2RY13/P2RY12/GPR34/P2RY6
GO_NEGATIVE_REGULATION_OF_PROTEOLYSIS	GO_NEGATIVE_REGULATION_OF_PROTEOLYSIS	338	-0.348954	-1.50649	0.000169256	0.002726	0.00218112	3734	tags=30%, list=19%, signal=24%	RECK/LCN1/WNT9A/CST8/ANXA8/TRIM21/GAS6/SDCBP/R3HDML/APP/SERPINA9/MTM1/SIRT4/TFPI/HGF/RARRES1/TIMP4/GLG1/MAP1A/CTSZ/RENBP/PAPLN/PROS1/SERPINA10/C4A/SFN/HIPK2/CD27/WFDC3/CRYAB/NLRP7/BIRC7/SNCA/SERPINA5/COL6A3/BIRC5/PTTG1/GAPDH/COL7A1/KLF4/PBK/RAG1/LRP1/THBS1/CARD16/TIMP2/PRKCG/TIMP3/TNFSF14/SERPINB8/LTF/C4B/DHCR24/ECM1/LAMP3/LRRK2/A2ML1/SERPINA3/BIRC3/SERPINE1/BIN1/SERPINB9/MT3/IL10/SERPING1/IL1R2/…
GO_NEGATIVE_REGULATION_OF_INTERLEUKIN_12_PRODUCTION	GO_NEGATIVE_REGULATION_OF_INTERLEUKIN_12_PRODUCTION	16	-0.782743	-1.9668	0.000169379	0.002726	0.00218112	3118	tags=75%, list=16%, signal=63%	NFKB1/ACP5/IRAK3/SLAMF1/THBS1/LILRB1/TIGIT/IL10/CMKLR1/MEFV/LILRA5/TLR8
GO_KINETOCHORE	GO_KINETOCHORE	125	-0.436539	-1.67654	0.000169616	0.002726	0.00218112	4990	tags=42%, list=25%, signal=31%	NDEL1/HJURP/CENPH/NUF2/NUP133/NUP37/PINX1/SPDL1/MIS18BP1/PAFAH1B1/SKA1/SKA2/SKA3/TTK/ERCC6L/CBX5/ZWINT/DCTN1/NUP160/CENPO/CENPU/CENPK/KNSTRN/CENPQ/CKAP5/SUMO3/CENPF/DCTN3/AURKB/BUB1/BUB1B/INCENP/CHAMP1/SMC1A/CDT1/NDC80/CENPW/CENPE/ZW10/KIF2C/NEK2/CENPI/BIRC5/MAD2L1/CSNK1A1/CCNB1/KIF18A/SPC25/CENPA/CENPN/NDE1/PLK1
GO_MITOTIC_NUCLEAR_DIVISION	GO_MITOTIC_NUCLEAR_DIVISION	254	-0.366951	-1.54101	0.000169868	0.002726	0.00218112	4990	tags=39%, list=25%, signal=29%	NDEL1/CDKN1B/CDC27/CDC25C/BECN1/BORA/ANAPC1/NUF2/MZT1/EDN1/NCAPD3/IL1B/RAD21/PINX1/PDGFRB/SPDL1/CDC6/DUSP1/DSCC1/KIF18B/CEP85/TTK/ZWINT/NAA50/CENPK/KNSTRN/TGFA/CDK5RAP2/MAD2L2/CENPF/SMC4/NFE2L1/PDS5B/AURKB/BUB1/SMC3/BUB1B/INCENP/CHAMP1/ARHGEF10/SMC1A/CDT1/RAN/CHEK1/NDC80/CENPE/CHTF8/STAG1/CDCA8/PSRC1/TRIP13/KIF20B/NUSAP1/ZW10/KIF23/KIF2C/NCAPH/NEK2/IGF1/MKI67/KIF4B/BIRC5/PTTG1/KIF11/KIF14/KIFC1/P…
GO_ACUTE_INFLAMMATORY_RESPONSE	GO_ACUTE_INFLAMMATORY_RESPONSE	106	-0.461674	-1.7331	0.000171782	0.00275014	0.00220044	1714	tags=28%, list=9%, signal=26%	CEBPB/DNASE1L3/FCGR2B/CD6/TNFSF4/TNF/ADORA1/PIK3CG/SERPINA3/SAA4/PTGER3/BTK/OSM/C3/FCER1G/F3/VNN1/NLRP3/IL6/ICAM1/IL20RB/FN1/SERPINA1/OSMR/TREM1/IL31RA/CD163/S100A8/SAA2/SAA1
GO_POSITIVE_REGULATION_OF_CYTOKINE_PRODUCTION_INVOLVED_IN_IMMUNE_RESPONSE	GO_POSITIVE_REGULATION_OF_CYTOKINE_PRODUCTION_INVOLVED_IN_IMMUNE_RESPONSE	55	-0.555251	-1.85327	0.000174865	0.00279285	0.00223462	4378	tags=55%, list=22%, signal=43%	BCL10/HK1/F2RL1/IL18/HLA-E/FFAR2/MALT1/MAPK14/HLA-G/FFAR3/DDX21/CLNK/CD36/IL18R1/SPON2/TNFSF4/DDX58/LILRB1/SCIMP/CD74/SASH3/B2M/HLA-F/CD226/RSAD2/FCER1G/NLRP3/IL6/NOD2/KIR2DL4
GO_CELL_JUNCTION_ORGANIZATION	GO_CELL_JUNCTION_ORGANIZATION	283	-0.359079	-1.5176	0.000177971	0.00283572	0.00226892	3481	tags=29%, list=18%, signal=24%	CDH7/EPB41L3/GPM6B/DSG1/RAPGEF1/MAPRE2/CLDN1/MACF1/RHOC/IQGAP1/RDX/PTPRK/PVR/CLDN19/PKP2/AJUBA/DUSP3/GJA1/PHLDB2/CADM2/FERMT2/GJC1/DSG2/ITGA6/HEG1/ACTG1/SNAI1/TGFBR1/LAMB3/MMP14/CDH15/TGFB1/NRP1/MAP4K4/LRP1/THBS1/ILK/CDH10/ACTN2/CORO1C/SFRP1/ACE2/TGFB3/RHOD/PTPRJ/FSCN1/ACTB/TNF/ECT2/TGFB2/ACTN1/RASSF8/ITGA5/CAV1/SNAI2/GJB2/COL16A1/CLDN6/PTPRO/ITGA2/S100A10/CDH18/FLNC/CDH2/FLNA/CD177/CDH3/COL17A1/…
GO_NEGATIVE_REGULATION_OF_HYDROLASE_ACTIVITY	GO_NEGATIVE_REGULATION_OF_HYDROLASE_ACTIVITY	432	-0.326593	-1.43688	0.000179998	0.00286124	0.00228933	2423	tags=21%, list=12%, signal=18%	CRYAB/NLRP7/BIRC7/SNCA/SH3BP4/SPRED1/SERPINA5/COL6A3/BIRC5/PTTG1/GAPDH/PKMYT1/COL7A1/KLF4/IQGAP2/RAG1/LRP1/THBS1/CARD16/TIMP2/TIMP3/RIMBP2/TNFSF14/SLIT2/SERPINB8/MAP2/MCM2/LTF/C4B/DHCR24/KLRC4-KLRK1/ECM1/LAMP3/CCDC8/LRRK2/TNF/A2ML1/SERPINA3/TGFB2/BIRC3/SERPINE1/BIN1/HDAC9/PPP1R1C/SERPINB9/MT3/SERPING1/SERPINE2/RHOH/CST7/SPINK6/SERPINB10/C3/PI15/SH3RF2/BST2/NCKAP1L/CARD18/CR1/IFI6/SERPINB12/IFI16/…
GO_POSITIVE_REGULATION_OF_MONOCYTE_CHEMOTAXIS	GO_POSITIVE_REGULATION_OF_MONOCYTE_CHEMOTAXIS	18	-0.755095	-1.9671	0.000182164	0.00288885	0.00231142	2022	tags=56%, list=10%, signal=50%	PLA2G7/CXCL12/CCL5/SERPINE1/CCR1/AIF1/CCR2/CXCL10/FPR2/S100A7
GO_POSITIVE_REGULATION_OF_NEURON_DEATH	GO_POSITIVE_REGULATION_OF_NEURON_DEATH	93	-0.483836	-1.78545	0.000185477	0.00293446	0.00234792	4251	tags=40%, list=22%, signal=31%	MYB/JUN/PARP1/FYN/GRIN2B/SSH1/HDAC4/FOXO3/AIMP2/MCL1/NUPR1/CTSZ/EIF2S1/DDIT4/SNCA/BACE1/EFNB2/PAK3/CDK5R1/FCGR2B/MYBL2/CAPN2/TNF/TFAP2A/ADORA1/TGFB2/PITX3/TYROBP/PRNP/ITGAM/FASLG/ITGB2/TLR6/CCL3/C1QA/IFNG/PCSK9
GO_CELLULAR_TRANSITION_METAL_ION_HOMEOSTASIS	GO_CELLULAR_TRANSITION_METAL_ION_HOMEOSTASIS	105	-0.471277	-1.76957	0.00018979	0.00299566	0.00239688	2109	tags=26%, list=11%, signal=23%	MT1F/TTC7A/SLC30A8/HIF1A/LCK/LTF/CYBRD1/CP/SLC30A3/SLC11A1/SLC30A4/SLC31A2/SLC39A14/MT3/MT1A/SLC39A8/MYC/PRNP/MT1E/MT1X/IFNG/MT1M/MT2A/MT1G/MT1H/S100A9/S100A8
GO_PEPTIDE_CROSS_LINKING	GO_PEPTIDE_CROSS_LINKING	34	-0.630714	-1.92555	0.000190865	0.00300557	0.00240481	1840	tags=47%, list=9%, signal=43%	THBS1/TGM3/KRT2/COL3A1/TGM5/F13A1/TGM2/KRT1/FLG/DSP/ANXA1/FN1/TGM1/SPRR1B/SPRR2E/PI3
GO_MITOCHONDRIAL_ELECTRON_TRANSPORT_NADH_TO_UBIQUINONE	GO_MITOCHONDRIAL_ELECTRON_TRANSPORT_NADH_TO_UBIQUINONE	54	0.570982	1.86108	0.000194496	0.00305559	0.00244484	5462	tags=56%, list=28%, signal=40%	MT-ND4L/MT-ND6/MT-ND5/MT-ND3/MT-ND1/MT-ND2/NDUFA3/MT-ND4/NDUFA13/NDUFA1/NDUFV2/NDUFA11/DNAJC15/NDUFV3/NDUFS5/NDUFA2/NDUFB8/NDUFA5/COQ9/NDUFB7/NDUFB1/NDUFB10/NDUFC1/NDUFS8/NDUFA6/NDUFS7/NDUFA4/NDUFB4/NDUFA7/NDUFC2
GO_REGULATION_OF_RESPONSE_TO_CYTOKINE_STIMULUS	GO_REGULATION_OF_RESPONSE_TO_CYTOKINE_STIMULUS	168	-0.409576	-1.63277	0.000196224	0.00307495	0.00246033	3254	tags=33%, list=17%, signal=28%	IKBKG/FADD/OTULIN/PARP14/PTPN1/JAK2/ADAM17/CYLD/SOCS3/IL7/SH2B3/LIFR/IRF7/SOCS1/IRAK3/PXDN/KLF4/HIF1A/STAP1/TNFAIP3/CARD16/ROBO1/IRAK1/PARP9/SLIT2/ECM1/TICAM2/NLRC5/TNF/PADI2/IL36RN/GFI1/AXL/USP18/DDX58/SAMHD1/BIRC3/CCL5/CD74/CSF1/CAV1/TLR2/CD300LF/IL1R2/ADIPOQ/PTPRC/IFIH1/ZBP1/TREM2/STAT1/CASP1/IL6/IFNG/SPHK1/MMP12
GO_NEGATIVE_REGULATION_OF_APOPTOTIC_SIGNALING_PATHWAY	GO_NEGATIVE_REGULATION_OF_APOPTOTIC_SIGNALING_PATHWAY	220	-0.384193	-1.58603	0.000196643	0.00307495	0.00246033	3529	tags=26%, list=18%, signal=22%	YBX3/MAZ/VDAC2/ING2/BRCA1/HGF/FADD/ELL3/FZD9/MCL1/PINK1/PTPN1/CREB3L1/COL2A1/DNAJA1/SLC25A5/EYA4/HYOU1/IL7/ACVR1/TNFRSF10A/ITGAV/PF4/ITGA6/CTH/SNAI1/IGF1/TGFBR1/ITPRIP/NRP1/HIF1A/TNFAIP3/THBS1/NOG/ENO1/SCG2/CXCL12/MAPK8IP2/SOD2/CSF2/LRRK2/TNF/TNFSF10/EYA1/SERPINE1/FAS/CD74/FAIM2/SNAI2/IFI6/PLAUR/CD44/FASLG/VNN1/ICAM1/MMP9/SFRP2
GO_ENDOPLASMIC_RETICULUM_LUMEN	GO_ENDOPLASMIC_RETICULUM_LUMEN	299	-0.357125	-1.51286	0.000199048	0.00310534	0.00248464	2981	tags=29%, list=15%, signal=25%	COL2A1/CERCAM/CTSZ/TRDN/COL23A1/F8/ERAP1/SERPINA10/MZB1/C4A/HYOU1/COL22A1/MFGE8/ARSB/GOLM1/COL12A1/EBI3/CKAP4/UGGT1/COLGALT1/STC2/FSTL1/FLT3/BACE1/ADAMTSL1/FKBP10/CES1/COL6A3/CTSC/IL12A/COL7A1/BCHE/APOE/CD4/THBS1/LGALS1/SCG3/PDIA6/AFP/CALU/COL5A1/TOR4A/FSTL3/P4HA2/SCG2/VCAN/COL3A1/P4HA3/WNT5B/COL6A1/COL5A3/COL5A2/COL6A2/COL1A2/COL11A1/CP/TXNDC5/FBN1/CHRDL1/COL8A2/COL1A1/IL27/CSF1/AMTN/B2M/PDGFC/C…
GO_REGULATION_OF_T_HELPER_1_TYPE_IMMUNE_RESPONSE	GO_REGULATION_OF_T_HELPER_1_TYPE_IMMUNE_RESPONSE	26	-0.682998	-1.93503	0.000200822	0.00312575	0.00250097	1808	tags=65%, list=9%, signal=59%	IL4R/IL1B/IL1RL1/IL18/IL12B/IL33/IL18R1/TNFSF4/SLC11A1/IL27/IL27RA/NLRP10/IL12RB1/CCR2/HAVCR2/ANXA1/CD80
GO_RIBOSOMAL_SUBUNIT	GO_RIBOSOMAL_SUBUNIT	181	0.417877	1.63999	0.000203296	0.00315696	0.00252594	5909	tags=47%, list=30%, signal=33%	HBA2/RPL14/RPL28/RPL29/RPL18/RPL34/RPS28/RPS6/RPL32/MRPS21/MRPS26/RPS15/MRPL53/RPL36A/HBA1/RPL23/MRPL27/RPL38/RPL19/MRPL41/RPL13/RPL9/RPL37/RPS11/MRPL57/RPL30/RPL36/RPL24/MRPL24/RPS2/RPL31/RPS7/RPL39/MRPL34/RPL27A/RPL15/RPL6/RPL12/MRPS31/RPL23A/MRPL16/MRPL55/MRPL38/RPS19/RPSA/RPLP2/RPL3/MRPL32/MRPL12/MRPL40/RPS25/RPS20/MRPS33/RPS24/RPL4/RPS18/RPLP1/MRPS15/RPS14/EIF2D/RPS9/RPL18A/RPS16/RPL37A/RPS4…
GO_MONOSACCHARIDE_METABOLIC_PROCESS	GO_MONOSACCHARIDE_METABOLIC_PROCESS	278	0.370272	1.52175	0.000206534	0.00319985	0.00256026	3469	tags=25%, list=18%, signal=21%	UGT2B15/UGT2B28/FUT9/UGT2B7/UGT1A1/IGF2/FBP1/UGT1A10/UGT2A3/UGT1A9/FUT6/UGT1A6/G6PC/MST1/TFAP2B/FBP2/IGFBP3/CYB5A/UGT1A8/UGT1A7/GCKR/APOD/UGT2B11/SLC23A2/DGAT2/ALDH5A1/SRC/UGT2B4/UGT1A4/ALDOB/GPLD1/GALM/FUCA1/GCLC/UGT2B17/SLC45A3/KAT2A/OGT/PKLR/C1QTNF3/PPP1R3E/BRS3/PFKFB1/UGT1A3/INSR/KCNJ11/EPM2AIP1/CLK2/GDPGP1/GLYCTK/PASK/INS/GALE/DCXR/PGM5/NISCH/GNMT/TFF3/SLC25A1/SLC37A4/PHKG2/MAN2C1/GAPDHS/KAT…
GO_POSITIVE_REGULATION_OF_TYPE_I_INTERFERON_PRODUCTION	GO_POSITIVE_REGULATION_OF_TYPE_I_INTERFERON_PRODUCTION	74	-0.509221	-1.80813	0.00020813	0.00321704	0.00257402	1945	tags=22%, list=10%, signal=20%	PRKDC/IRF1/TLR3/IRAK1/DDX58/POLR3G/TLR2/PTPN22/IFIH1/ZBP1/STAT1/IFI16/CD14/TRIM15/MMP12/TLR8
GO_CHROMOSOME_SEGREGATION	GO_CHROMOSOME_SEGREGATION	293	-0.360942	-1.53151	0.000208601	0.00321704	0.00257402	5745	tags=43%, list=29%, signal=31%	DSN1/RAD51C/ACTR2/FANCM/MLH1/DYNC1LI1/UBE2B/RMI2/TACC3/ESPL1/VPS4B/KPNB1/USP9X/CDC23/TOP3A/SMC6/NDEL1/CDC27/HJURP/BECN1/ANAPC1/NUF2/NCAPD3/NUP37/CTNNB1/TLK1/RAD21/PINX1/MEI4/SPDL1/CDC6/NDC1/DUSP1/GEM/DSCC1/KIF18B/MCMBP/SKA1/CEP85/SKA2/SKA3/TTK/SPATA22/RNF212/ACTR3/P3H4/ZWINT/NAA50/HORMAD1/TTL/CENPK/KNSTRN/CENPQ/BRIP1/CDK5RAP2/MAD2L2/ERCC4/CENPF/SMC4/PDS5B/AURKB/BUB1/SMC3/BUB1B/BRCA1/INCENP/CHAMP1…
GO_AMMONIUM_ION_METABOLIC_PROCESS	GO_AMMONIUM_ION_METABOLIC_PROCESS	199	0.399468	1.58042	0.000210545	0.00323959	0.00259206	2767	tags=27%, list=14%, signal=23%	BHMT/PLA2G2F/SLC5A7/AKR1C2/DEGS2/TH/SLC44A4/ACER2/GDPD3/AKR1C3/PLA2G4F/PLA2G2A/MAOA/DRD1/PLA2G10/PLA2G6/SLC44A3/APOA2/CROT/COLQ/PLA2G4B/LIPC/SULT1A3/ABAT/HDAC10/CPT1B/CHKB/COMT/GPLD1/LPIN3/HNMT/CHKA/LCAT/CHDH/SMPD3/LPCAT4/SAT2/AKR1C4/FABP3/AKR1C1/CBR4/TMEM86B/SLC6A3/PON1/SMPD2/APOA1/ASAH1/PRKCD/PLA2G1B/SPHK2/SPTLC3/ACADL/MFSD2A
GO_POSITIVE_REGULATION_OF_PROTEIN_CONTAINING_COMPLEX_ASSEMBLY	GO_POSITIVE_REGULATION_OF_PROTEIN_CONTAINING_COMPLEX_ASSEMBLY	225	-0.376389	-1.55401	0.000211876	0.00324769	0.00259854	5313	tags=40%, list=27%, signal=30%	SYK/CREB1/GRB2/TPPP/RHOA/PIEZO1/CDC42EP2/VCP/ARPC5L/GTF2H1/CDKN1B/ARPC2/NCKAP1/CDC42EP3/CAND1/CYFIP1/BCL2L11/NPHS1/PSMC3/RPA3/CCK/CDH17/PAK1/ACTR3/PARP1/GTF2H3/NIN/DCTN1/GSN/GMFB/TENM1/CDK5RAP2/EIF4G1/ERCC4/ICE1/RPA1/ARPC1B/CTNNA2/BAIAP2/TCL1A/RHOC/PINK1/CDT1/ARHGEF5/MAP1B/CORO1A/MAGEL2/AJUBA/ASAP1/PSRC1/CDC42EP4/MET/NCK1/WAS/TGFB1/FER/IQGAP2/CDC42EP1/WNT10B/CD36/CDK5R1/SPIRE1/CSF2/FSCN1/CCL11/TN…
GO_PROTEIN_KINASE_B_SIGNALING	GO_PROTEIN_KINASE_B_SIGNALING	241	-0.371392	-1.54081	0.000212037	0.00324769	0.00259854	4120	tags=39%, list=21%, signal=31%	PIK3CA/FYN/STK3/IGF1R/FGF2/SETX/IL18/RCN3/IGFBP5/MTDH/TGFA/FGF7/BTN2A2/GAS6/LEP/MAZ/IL26/MTM1/IRS2/RAPGEF1/HGF/HLA-G/OSBPL8/PINK1/THPO/DRD2/XDH/FGF20/NOX4/FGFR1/RET/CALCR/MET/RRAS/SH2B3/C1QTNF1/RAC2/FGF16/FGF1/HBEGF/SLC9A3R1/IGF1/CCL2/TGFBR1/VAV1/TGFB1/KLF4/FGF19/LCK/ITGB1/THBS1/LRP2/ILK/MFHAS1/ADTRP/PTPRJ/KITLG/NKX3-1/CD28/TNF/NTRK2/TRIB3/AXL/PIK3CG/CCL5/EGFR/NTRK1/PIK3R5/NRG1/GCNT2/P2RY12/MT3/P…
GO_REGULATION_OF_EXTRINSIC_APOPTOTIC_SIGNALING_PATHWAY	GO_REGULATION_OF_EXTRINSIC_APOPTOTIC_SIGNALING_PATHWAY	152	-0.420481	-1.65628	0.000213533	0.00326317	0.00261093	3274	tags=30%, list=17%, signal=25%	BRCA1/HGF/FADD/DBH/MCL1/COL2A1/CYLD/EYA4/FGFR1/RET/IL7/ACVR1/TNFRSF10A/TNFRSF12A/ITGAV/PF4/ITGA6/IGF1/TGFBR1/ITPRIP/NRP1/TNFAIP3/THBS1/TIMP3/SCG2/SFRP1/CSF2/TNF/TNFSF10/EYA1/SERPINE1/FAS/FAIM2/CAV1/SNAI2/G0S2/INHBA/PMAIP1/PTPRC/SRPX/IFI6/FASLG/ICAM1/BMPR1B/SFRP2
GO_METALLOENDOPEPTIDASE_ACTIVITY	GO_METALLOENDOPEPTIDASE_ACTIVITY	99	-0.467598	-1.73285	0.000214238	0.00326653	0.00261361	2645	tags=36%, list=13%, signal=32%	NLN/BMP1/ADAM23/PAPPA/MMP25/ADAMTS20/MMP17/MMP14/ADAM9/ADAM21/ADAMTS14/ADAMTS6/MMP20/MME/TLL1/MMP7/MMP10/TRABD2A/ECEL1/ADAMTS3/MMP3/ADAMTS2/PHEX/ADAM12/ADAMDEC1/MMP11/ADAM19/ADAMTS15/ADAMTS16/ADAMTS12/MMP8/MMP13/MMP1/FAP/MMP9/MMP12
GO_MONOVALENT_INORGANIC_CATION_TRANSPORT	GO_MONOVALENT_INORGANIC_CATION_TRANSPORT	500	0.331375	1.44118	0.000218922	0.00332578	0.00266102	2474	tags=20%, list=13%, signal=18%	PM20D1/SCNN1G/FXYD4/SLC5A7/SLC9A4/ATP1A4/CACNA1D/TESC/SCNN1B/SLC9A2/TRPM5/MT-ATP8/CACNA1I/SLC10A1/ASIC5/SLC38A4/SCN5A/KCNJ15/KCNH4/ATP4A/DRD1/MT-CYB/OSR1/CYB5A/KCNC3/SLC36A2/SLC38A11/MT-ATP6/KCNG1/GPD1L/FXYD3/SLC15A5/SCN11A/RNF207/SLC23A2/SLC8A2/SLC34A3/ATP2C2/SLC25A27/KLHL3/ATP1B2/KCNAB3/KCNJ13/SLC4A4/UCP2/KCNN4/LRRC26/SLC22A5/SLC13A3/MT-CO2/KCNA5/HCN3/TPCN1/UCP3/SLC10A2/KCNRG/WNK2/COX4I2/SLC5A4…
GO_IMMUNOLOGICAL_SYNAPSE	GO_IMMUNOLOGICAL_SYNAPSE	35	-0.613275	-1.87272	0.000219114	0.00332578	0.00266102	2878	tags=46%, list=15%, signal=39%	CORO1A/DUSP3/CD37/LCK/CD3E/CD6/PTPRJ/CD28/SCIMP/RHOH/CD53/GZMA/HAVCR2/ICAM1/GZMB/PRKCQ
GO_REGULATION_OF_TYPE_2_IMMUNE_RESPONSE	GO_REGULATION_OF_TYPE_2_IMMUNE_RESPONSE	31	-0.653971	-1.94434	0.000221888	0.00336031	0.00268864	1340	tags=45%, list=7%, signal=42%	ECM1/TNFSF4/IFNL1/CD74/TBX21/IL27RA/CD86/RSAD2/CCR2/NLRP3/IL6/ANXA1/NOD2/IDO1
GO_CCR_CHEMOKINE_RECEPTOR_BINDING	GO_CCR_CHEMOKINE_RECEPTOR_BINDING	39	-0.608735	-1.89404	0.000223293	0.00336492	0.00269234	2168	tags=59%, list=11%, signal=53%	DEFB4A/STAT3/CCL2/XCL2/CCL25/CCL3L3/CCL11/DEFB1/CCL5/STAT1/CCL23/CCR2/CCL13/CCL20/CCL8/CCL21/CCL26/CCL3/CXCL13/CCL24/CCL4/CCL7/CCL18
GO_ASTROCYTE_DEVELOPMENT	GO_ASTROCYTE_DEVELOPMENT	40	-0.614187	-1.91062	0.00022373	0.00336492	0.00269234	1268	tags=50%, list=6%, signal=47%	APP/VIM/NR1D1/BACE2/TSPAN2/LRP1/TNF/LDLR/EGFR/ROR1/MT3/C5AR1/TREM2/IL6/C1QA/ROR2/CDK6/IFNG/FPR2/S100A8
GO_CYTOSOLIC_RIBOSOME	GO_CYTOSOLIC_RIBOSOME	100	0.488024	1.7616	0.000223912	0.00336492	0.00269234	6018	tags=62%, list=31%, signal=43%	APOD/HBA2/RPL14/RPL28/RPL29/RPL18/RPL34/RPS28/RPS6/RPL32/RPS15/RPL36A/HBA1/RPL23/RPL38/RPL19/RPL13/RPL9/RPL37/RPS11/RPL30/RPL36/RPL24/RPS2/RPL31/RPS7/RPL39/RPL27A/RPL15/RPL6/RPL12/RPL23A/RPS19/RPSA/RPLP2/RPL3/RPS25/RPS20/RPS24/RPL4/RPS18/RPLP1/RPS14/EIF2D/RPS9/RPL18A/RPS16/RPL37A/RPS4X/RPS8/RPS21/RPL11/RPL22/RPL35/RPL13A/RPS23/RPS4Y1/RPL3L/RPS26/RPS3/UBA52/RPL27
GO_POSITIVE_REGULATION_OF_NATURAL_KILLER_CELL_MEDIATED_CYTOTOXICITY	GO_POSITIVE_REGULATION_OF_NATURAL_KILLER_CELL_MEDIATED_CYTOTOXICITY	23	-0.703545	-1.94055	0.000224195	0.00336492	0.00269234	3928	tags=70%, list=20%, signal=56%	HLA-E/IL12B/IL21/PVR/IL12A/VAV1/SH2D1A/KLRC4-KLRK1/RASGRP1/IL18RAP/SLAMF6/HLA-F/NCR3/CD226/CRTAM/LAG3
GO_REGULATION_OF_STRESS_ACTIVATED_PROTEIN_KINASE_SIGNALING_CASCADE	GO_REGULATION_OF_STRESS_ACTIVATED_PROTEIN_KINASE_SIGNALING_CASCADE	224	-0.382784	-1.58021	0.000236766	0.00354568	0.00283697	4531	tags=38%, list=23%, signal=30%	MAP4K1/MAP3K3/HDAC3/MAP2K1/DUSP1/DUSP22/PAFAH1B1/MUL1/PAK1/ZNF622/F2RL1/STK3/HIPK3/IGF1R/FZD7/MAP3K6/EIF2AK2/IL36A/FZD8/RAP2A/LEP/FGD2/SDCBP/IL26/APP/RAPGEF1/ZEB2/HGF/PJA2/PINK1/ARHGEF5/PTPN1/DNAJA1/CYLD/XDH/AIDA/PDCD10/DUSP10/DUSP3/PER1/CD40LG/HIPK2/CD27/IL1F10/BIRC7/PBK/FGF19/MAP4K4/SLAMF1/TLR3/MFHAS1/DACT1/RELL1/EPHB1/FCGR2B/SFRP1/MAPK8IP2/LYN/GDF6/TNF/IL36RN/RASGRP1/TGFB2/FOXM1/TNFRSF19/NCF1/…
GO_CELL_CYCLE_DNA_REPLICATION	GO_CELL_CYCLE_DNA_REPLICATION	63	-0.522	-1.78147	0.000238777	0.00355994	0.00284838	5743	tags=54%, list=29%, signal=38%	TIPIN/RFC2/DONSON/SENP2/POLD2/POLD1/POLA2/RPA3/BRCA2/CDC7/PRIM2/MCM5/POLD3/CDC45/POLE2/POLE3/RAD51/GINS1/POLA1/RPA1/AICDA/CDT1/RFC4/PCNA/MCM4/RFC1/FGFR1/FEN1/RFC3/MCM6/FBXO5/MCM2/PRIM1/E2F7
GO_EARLY_ENDOSOME_MEMBRANE	GO_EARLY_ENDOSOME_MEMBRANE	137	-0.429789	-1.67841	0.000238777	0.00355994	0.00284838	1561	tags=34%, list=8%, signal=31%	SNX19/MTMR2/EPHA8/KIAA0319/HSD17B6/PML/HLA-E/RAB5C/SNX8/SNX2/FGD2/HLA-G/RAB11FIP5/LITAF/SNX6/LAMP5/STEAP4/LLGL1/DTX3L/GRIA1/EPHB1/CLCN4/SNX20/TICAM2/NTRK2/SORCS2/MMGT1/CAV1/B2M/HLA-F/EGFR/NTRK1/RAB31/KREMEN2/PDLIM4/SYNDIG1/CD8B/PMEPA1/ANXA1/FCGR1B/FCGR1A/CD274/MCOLN3/SPHK1/KIR2DL4/SH3GL3
GO_INTERLEUKIN_12_PRODUCTION	GO_INTERLEUKIN_12_PRODUCTION	57	-0.552546	-1.86075	0.000240498	0.00357047	0.0028568	3643	tags=49%, list=18%, signal=40%	ISL1/LEP/MAPK14/HLA-G/NFKB1/CD40LG/ACP5/IRAK3/CD47/SLAMF1/IRF1/THBS1/CD36/TLR3/TNFSF4/LILRB1/SCIMP/TIGIT/TLR2/IL10/IRF8/CMKLR1/CLEC7A/MEFV/LILRA5/IFNG/IDO1/TLR8
GO_HOMEOSTASIS_OF_NUMBER_OF_CELLS	GO_HOMEOSTASIS_OF_NUMBER_OF_CELLS	236	-0.375597	-1.55592	0.000240545	0.00357047	0.0028568	2987	tags=27%, list=15%, signal=23%	JAK2/ADAM17/CYLD/CORO1A/IL7/RC3H2/STAT3/BAK1/HIPK2/FANCC/SH2B3/CCNB2/FLT3/LIPA/DYRK3/HIF1A/NCAPG2/RAG1/TNFAIP3/CCR4/MFHAS1/HCAR2/TRIM58/TNFSF14/GPR183/PDE4B/IKZF1/KITLG/LYN/SIT1/AXL/MAFB/DOCK11/SPI1/DOCK10/TRIM10/CD74/CSF1/ADA/SASH3/KLF13/P2RX7/INHBA/PMAIP1/PIK3CD/SLC7A11/GPR174/SPTA1/TNFSF13B/NCKAP1L/CDH2/STAT1/CCR2/FCER1G/IL6/IL2RA/LMO1/ANXA1/IL7R/IL20RB/CDK6/SOX9/CXCL6
GO_ARACHIDONIC_ACID_MONOOXYGENASE_ACTIVITY	GO_ARACHIDONIC_ACID_MONOOXYGENASE_ACTIVITY	16	0.773844	1.93651	0.000241583	0.00357301	0.00285884	2900	tags=69%, list=15%, signal=59%	CYP4F12/CYP1A1/CYP4F2/CYP2C9/CYP2C8/CYP2J2/CYP4A11/CYP2C18/CYP2B6/CYP2E1/CYP2A6
GO_MITOTIC_SISTER_CHROMATID_SEGREGATION	GO_MITOTIC_SISTER_CHROMATID_SEGREGATION	144	-0.424746	-1.66078	0.000241799	0.00357301	0.00285884	5414	tags=46%, list=27%, signal=33%	TACC3/ESPL1/VPS4B/KPNB1/CDC23/CDC27/BECN1/ANAPC1/NUF2/NCAPD3/RAD21/PINX1/SPDL1/CDC6/DUSP1/DSCC1/KIF18B/TTK/ZWINT/NAA50/CENPK/KNSTRN/CDK5RAP2/MAD2L2/CENPF/SMC4/PDS5B/AURKB/BUB1/BUB1B/INCENP/CHAMP1/SMC1A/CDT1/RAN/NDC80/CENPE/CHTF8/CDCA8/PSRC1/TRIP13/NUSAP1/ZW10/KIF23/KIF2C/NCAPH/NEK2/KIF4B/PTTG1/KIF14/KIFC1/KIF4A/MAD2L1/NCAPD2/CCNB1/PRC1/CDC20/KIF18A/SMC2/NCAPG/CDCA5/FBXO5/RACGAP1/PLK1/DLGAP5/NEK6
GO_COLLAGEN_METABOLIC_PROCESS	GO_COLLAGEN_METABOLIC_PROCESS	102	-0.46958	-1.74978	0.00024231	0.00357301	0.00285884	2429	tags=34%, list=12%, signal=30%	TRAM2/MMP25/MMP17/MMP14/TGFB1/ADAMTS14/HIF1A/MMP20/ITGB1/MRC2/CIITA/COL5A1/MMP7/MMP10/TGFB3/CTSL/CTSB/COL1A2/ADAMTS3/MMP3/COL1A1/ADAMTS2/P2RX7/ITGA2/MMP11/PLOD2/MMP8/MMP13/MMP1/IL6/FAP/MMP9/MMP12/SERPINB7/KLK6
GO_SODIUM_ION_TRANSMEMBRANE_TRANSPORT	GO_SODIUM_ION_TRANSMEMBRANE_TRANSPORT	142	0.440145	1.67479	0.00024438	0.00359565	0.00287695	2353	tags=23%, list=12%, signal=20%	SCNN1G/FXYD4/SLC9A4/ATP1A4/TESC/SCNN1B/SLC9A2/TRPM5/CACNA1I/ASIC5/SCN5A/ATP4A/OSR1/GPD1L/FXYD3/SCN11A/SLC8A2/SLC34A3/ATP1B2/HCN3/TPCN1/WNK2/TRPM4/SLC9C1/ATP1A2/NEDD4L/SLC4A11/SLC20A1/WNK3/SLC17A4/FXYD1/ASIC3
GO_GOLGI_ASSOCIATED_VESICLE	GO_GOLGI_ASSOCIATED_VESICLE	171	-0.401524	-1.60189	0.000246479	0.00361861	0.00289532	4413	tags=31%, list=22%, signal=24%	CLTB/FURIN/CNIH1/CLTC/KLHL21/RHO/HLA-E/STX5/TGFA/CLTCL1/LMAN1/APP/SEC24A/SEC24D/HLA-G/CD59/CNIH2/TMED1/CTSZ/YIPF5/SEC23A/F8/GJA1/SEC23B/IGF2R/SEC24C/BACE1/GRIA1/CTSC/SLC18A3/HLA-DQB2/COL7A1/MCFD2/CSPG5/HLA-DQA2/TICAM2/LRRK2/COPZ2/CCDC88A/CD74/B2M/HLA-F/HLA-DPB1/RASSF9/AREG/HLA-DQB1/HLA-DQA1/HLA-DRA/HLA-DPA1/HLA-DRB5/HLA-DRB1/SERPINA1/PCSK9
GO_RESPONSE_TO_PEPTIDE	GO_RESPONSE_TO_PEPTIDE	499	-0.31433	-1.39772	0.000247903	0.00363159	0.0029057	4753	tags=34%, list=24%, signal=26%	EDN1/PID1/PTPN11/NKX6-1/IL1B/PPARA/VCAM1/GCG/CRHBP/CYFIP1/BCL2L11/YWHAG/KLF1/CDC6/CRHR1/GNAI1/ATP6V1D/AP3S1/ABCC2/CCND3/MMP2/REG1A/PAK1/SHC1/PPAT/SESN2/CDC5L/PARP1/ROCK1/PIK3CA/FYN/BCL2L2/IGF1R/CAD/EIF2B3/SPARC/MC4R/CASP4/ADM/IGFBP5/CHUK/TIMELESS/KHK/IGFBP1/BRIP1/FOXO3/CPEB1/LPIN2/VWA2/GIP/LEP/ATP6V1A/APP/IRS2/CPS1/VIM/TRIM16/ATP1A3/MAPK14/TIMP4/BAIAP2/ATP6V0A4/IQGAP1/NFKB1/OSBPL8/GHR/FOXC2/PTPN1…
GO_CELL_SUBSTRATE_JUNCTION_ORGANIZATION	GO_CELL_SUBSTRATE_JUNCTION_ORGANIZATION	98	-0.465494	-1.73118	0.000250353	0.00365951	0.00292804	3147	tags=33%, list=16%, signal=28%	MACF1/IQGAP1/PTPRK/AJUBA/DUSP3/PHLDB2/FERMT2/ITGA6/LAMB3/MMP14/NRP1/MAP4K4/LRP1/THBS1/ACTN2/CORO1C/SFRP1/RHOD/PTPRJ/ACTN1/ITGA5/COL16A1/ITGA2/S100A10/COL17A1/LAMC2/FN1/FMN1/GREM1/LAMA3/KRT14/KRT5
GO_TETRAPYRROLE_BINDING	GO_TETRAPYRROLE_BINDING	136	0.442766	1.66365	0.000251929	0.00367455	0.00294008	2417	tags=26%, list=12%, signal=23%	CYP4F8/CYP4B1/CYP4F12/CYP1A1/CYP4F22/CYP1A2/CYP3A5/CYP4F2/CYP2C9/FA2H/CYP4F3/CYP2C8/CYP2J2/CYP4A11/CYP4Z1/CYB5A/CYP3A43/SRC/CYP3A7/CYP2D6/SUOX/HBA2/DUOX2/CYP4F11/CYP2C18/MT-CO1/HRG/AMBP/CYP4A22/TCN1/CYP24A1/CYGB/DUOX1/FLVCR1/GUCY1A2
GO_LUMENAL_SIDE_OF_MEMBRANE	GO_LUMENAL_SIDE_OF_MEMBRANE	28	-0.661592	-1.91752	0.000255497	0.00371854	0.00297527	2032	tags=43%, list=10%, signal=38%	HLA-DQB2/HLA-DQA2/CD74/HLA-F/HSPA8/HLA-DPB1/HLA-DQB1/HLA-DQA1/HLA-DRA/HLA-DPA1/HLA-DRB5/HLA-DRB1
GO_TOLL_LIKE_RECEPTOR_4_SIGNALING_PATHWAY	GO_TOLL_LIKE_RECEPTOR_4_SIGNALING_PATHWAY	35	-0.610047	-1.86287	0.000263305	0.0038239	0.00305957	1856	tags=46%, list=9%, signal=41%	TNFAIP3/MFHAS1/LY96/RAB7B/IRAK1/LTF/LYN/TICAM2/SCIMP/PTPN22/LILRA2/ITGAM/PIK3AP1/ITGB2/CD14/TNIP3
GO_NEGATIVE_REGULATION_OF_TUMOR_NECROSIS_FACTOR_SUPERFAMILY_CYTOKINE_PRODUCTION	GO_NEGATIVE_REGULATION_OF_TUMOR_NECROSIS_FACTOR_SUPERFAMILY_CYTOKINE_PRODUCTION	58	-0.544192	-1.82588	0.000265486	0.00384726	0.00307826	2710	tags=41%, list=14%, signal=36%	LILRA4/BPI/ACP5/SYT11/IGF1/IRAK3/SLAMF1/TNFAIP3/POMC/LTF/TWIST1/CLEC4A/AXL/LILRB1/IL27RA/CD33/PTPN22/IL10/ADIPOQ/TREM2/C5AR2/SIRPA/HAVCR2/CD274
GO_NIK_NF_KAPPAB_SIGNALING	GO_NIK_NF_KAPPAB_SIGNALING	161	-0.409611	-1.62883	0.000268263	0.00387445	0.00310002	5149	tags=40%, list=26%, signal=30%	PSMB5/RHOA/PSMB2/RTKN2/MAP3K14/PSMD7/PSMD9/TRIM40/EDN1/PSMD14/IL1B/NLRP12/ALK/LIMS1/PSMC3/BIRC2/FBXW11/PSMA8/COPS8/PSMA7/TRIM44/NLRC3/IL18/IL12B/EIF2AK2/CHUK/MALT1/APP/RELB/TLR7/ZFP91/NFKB1/LITAF/AKIP1/CYLD/PSMD1/CARD10/RC3H2/PSMA6/TNFRSF10A/CD27/PSMB8/PSMD2/PSMC1/IL18R1/TLR3/ILK/IRAK1/TNFSF14/TNF/BIRC3/TLR2/EGFR/PTPN22/TREM2/MMP8/NLRP3/HAVCR2/CD14/TLR6/PSMB9/NOD2/CHI3L1/GREM1/SPHK1
GO_NEGATIVE_REGULATION_OF_MYELOID_LEUKOCYTE_DIFFERENTIATION	GO_NEGATIVE_REGULATION_OF_MYELOID_LEUKOCYTE_DIFFERENTIATION	47	-0.572775	-1.84338	0.000268517	0.00387445	0.00310002	1786	tags=38%, list=9%, signal=35%	TLR3/FSTL3/LILRB3/SFRP1/LTF/LYN/GPR55/MAFB/GPR68/FBN1/LILRB1/INHBA/ADIPOQ/MYC/CCL3/CDK6/C1QC/LILRB4
GO_APICAL_PART_OF_CELL	GO_APICAL_PART_OF_CELL	384	0.338863	1.4391	0.000269091	0.00387445	0.00310002	2462	tags=21%, list=12%, signal=19%	UPK1A/UPK3A/UPK2/SCNN1G/SLC9A4/DAB1/PDZD3/CYP4F12/SCNN1B/CA4/MAL/REEP6/UPK1B/CYP4F2/SLC44A4/PKHD1/CLCA4/MUC20/KISS1/SHROOM1/CYP4A11/SLC4A9/ERBB3/IGSF5/RAB17/MTCL1/CRB3/SLC23A2/ITGA8/SLC34A3/REN/SLC7A9/CLDN4/SLC25A27/ATP1B2/P2RX2/ERBB2/ABCG8/AGER/SLC22A5/CASR/DUOX2/SHANK2/CEACAM7/KCNA5/HIP1R/SLC10A2/CDHR5/DUOXA2/ATP8B1/GNAT1/SLC5A12/FABP1/CACNB3/SLC39A4/EPB41L4B/EPCAM/NHS/SLC22A13/FZD3/MAL2/SLC2A2…
GO_MYELOID_CELL_APOPTOTIC_PROCESS	GO_MYELOID_CELL_APOPTOTIC_PROCESS	32	-0.641312	-1.93001	0.000275588	0.00395952	0.00316809	2461	tags=50%, list=12%, signal=44%	ADAM17/CDKN2A/IRF7/HCAR2/CTSL/KITLG/CCL5/ADIPOQ/PIK3CD/SLC7A11/CCR5/FCER1G/IL6/ANXA1/NOD2/CLEC5A
GO_FIBRILLAR_COLLAGEN_TRIMER	GO_FIBRILLAR_COLLAGEN_TRIMER	12	-0.82487	-1.94651	0.000278514	0.00399303	0.0031949	1658	tags=75%, list=8%, signal=69%	COL2A1/COL5A1/COL3A1/COL5A3/COL5A2/COL1A2/COL11A1/COL1A1/MARCO
GO_LUMENAL_SIDE_OF_ENDOPLASMIC_RETICULUM_MEMBRANE	GO_LUMENAL_SIDE_OF_ENDOPLASMIC_RETICULUM_MEMBRANE	23	-0.699109	-1.92831	0.000285463	0.00408394	0.00326764	2032	tags=48%, list=10%, signal=43%	HLA-DQB2/HLA-DQA2/CD74/HLA-F/HLA-DPB1/HLA-DQB1/HLA-DQA1/HLA-DRA/HLA-DPA1/HLA-DRB5/HLA-DRB1
GO_ZINC_ION_HOMEOSTASIS	GO_ZINC_ION_HOMEOSTASIS	36	-0.626502	-1.92574	0.000291865	0.00416439	0.00333201	2109	tags=50%, list=11%, signal=45%	SLC39A12/MT1F/SLC30A8/LCK/SLC30A3/SLC30A4/SLC39A14/MT3/MT1A/SLC39A8/MT1E/MT1X/MT1M/MT2A/MT1G/MT1H/S100A9/S100A8
GO_CARGO_RECEPTOR_ACTIVITY	GO_CARGO_RECEPTOR_ACTIVITY	76	-0.505777	-1.80536	0.000292325	0.00416439	0.00333201	3257	tags=50%, list=17%, signal=42%	SCARA3/SSC5D/LOXL3/STAB1/VLDLR/TMPRSS15/ENDOU/DMBT1/SSC4D/CFI/ASGR2/LOXL2/LRP10/LRP12/CD5/LRP1/CXCL16/CD36/CD5L/HHIPL1/CD6/LRP8/ENPP3/LDLR/MEGF10/PRSS12/ENPP1/FOLR2/CD163L1/COLEC12/TMPRSS13/MSR1/ITGAM/ITGB2/MRC1/FPR2/CD163/MARCO
GO_CELLULAR_RESPONSE_TO_DRUG	GO_CELLULAR_RESPONSE_TO_DRUG	407	-0.330105	-1.44758	0.000297022	0.00422235	0.00337838	3354	tags=25%, list=17%, signal=21%	RAP2A/GAS6/HTR1B/CDK1/VIM/LYPD1/BRCA1/HGF/HSPA5/BAIAP2/LCN2/NFKB1/PINK1/FECH/DRD2/HRH1/DRD5/ATP2B4/PCNA/PDCD10/SLC31A1/P2RY1/MET/DDIT4/KLF9/FBXO32/RGS9/CYP1B1/PSAP/ADCY3/HTR6/SLC9A3R1/CDK4/KLF4/TMEM38B/SRD5A1/HTR2A/PDXP/TNFAIP3/TLR3/CD69/PRMT5/CDK5R1/GNG2/ITPR2/PPARGC1A/SLIT2/SFRP1/PDE4B/HTR3A/CCNA2/CAV2/ACTB/RYR1/NKX3-1/LRRK2/GNAO1/TNF/ECT2/AXL/ANKRD1/MMP3/PRKAA2/NOS2/IL18RAP/SPI1/FOLR2/B2M/EGFR…
GO_NEGATIVE_REGULATION_OF_RESPONSE_TO_BIOTIC_STIMULUS	GO_NEGATIVE_REGULATION_OF_RESPONSE_TO_BIOTIC_STIMULUS	89	-0.482926	-1.76691	0.000303378	0.00430361	0.0034434	3180	tags=33%, list=16%, signal=27%	HLA-G/PARP14/DRD2/DUSP10/RNF26/NMI/IRAK3/SIGLEC11/TNFAIP3/CARD16/MICB/LTF/NLRC5/FGL2/SAMHD1/LILRB1/HLA-F/SERPINB9/SERPING1/CR1/LILRA2/IFI16/SLAMF8/HAVCR2/IL2RA/MMP12/VSIG4/KIR2DL4/SERPINB4
GO_REGULATION_OF_T_CELL_MEDIATED_IMMUNITY	GO_REGULATION_OF_T_CELL_MEDIATED_IMMUNITY	69	-0.506016	-1.77213	0.000304621	0.00431215	0.00345023	4067	tags=57%, list=21%, signal=45%	IL1B/CD1D/FAM49B/DUSP22/MICA/IL18/HLA-E/IL12B/ZP3/MALT1/FADD/HLA-G/FOXP3/TNFRSF1B/CD1B/PVR/CLC/WAS/IFNB1/IL12A/IL18R1/MICB/FCGR2B/TNFSF4/LILRB1/SASH3/B2M/HLA-F/TBX21/P2RX7/PTPRC/IL12RB1/RSAD2/CCR2/NLRP3/IL6/IL7R/IL20RB/CLEC4G
GO_CELLULAR_RESPONSE_TO_INTERFERON_BETA	GO_CELLULAR_RESPONSE_TO_INTERFERON_BETA	19	-0.72684	-1.91726	0.00030846	0.00435732	0.00348637	2361	tags=47%, list=12%, signal=42%	IFNB1/IRF1/TLR3/PYHIN1/CAPN2/STAT1/IFI16/MNDA/AIM2
GO_OSSIFICATION	GO_OSSIFICATION	371	-0.330684	-1.44257	0.000310595	0.00437828	0.00350315	3432	tags=30%, list=17%, signal=26%	CTSK/GPM6B/XYLT1/IL6ST/HGF/IL6R/MAPK14/ATP6V0A4/FZD9/FOXC2/NPNT/SMOC1/CREB3L1/COL2A1/PDLIM7/DDR2/EXT2/ACVR1/BMP1/ACP5/RORB/COMP/GLI2/ASGR2/SH3PXD2B/ADRB2/WWTR1/SNAI1/OSR2/IGF1/DDX21/ITGA11/GLIS1/MMP14/TGFB1/EXT1/EGR2/TMEM38B/HIF1A/GDF10/SOX11/RRAS2/WNT10B/KLF10/MRC2/ILK/CEBPB/NOG/CALCA/SNX10/FSTL3/VCAN/PKDCC/RSPO2/SFRP1/IBSP/FBXO5/COL6A1/LTF/TWIST1/TGFB3/BMP2K/SRGN/COL5A2/GLI3/ECM1/RUNX2/TNN/RYR1…
GO_B_CELL_ACTIVATION_INVOLVED_IN_IMMUNE_RESPONSE	GO_B_CELL_ACTIVATION_INVOLVED_IN_IMMUNE_RESPONSE	70	-0.515329	-1.80879	0.000312004	0.00438506	0.00350857	5999	tags=57%, list=30%, signal=40%	TLR4/RNF168/HSPD1/CD19/MLH1/RNF8/CD40/TFRC/ABL1/MSH2/NKX2-3/CDH17/RIF1/MFNG/EXOSC3/MAD2L2/AICDA/FOXP3/CD40LG/MSH6/IFNB1/CCR6/TGFB1/NOTCH2/LGALS1/EXO1/FCGR2B/GPR183/TNFSF4/CD28/CLCF1/DOCK11/DOCK10/ADA/TBX21/IL27RA/IL10/CD180/PTPRC/PLCL2
GO_OXIDOREDUCTASE_ACTIVITY_ACTING_ON_PAIRED_DONORS_WITH_INCORPORATION_OR_REDUCTION_OF_MOLECULAR_OXYGEN	GO_OXIDOREDUCTASE_ACTIVITY_ACTING_ON_PAIRED_DONORS_WITH_INCORPORATION_OR_REDUCTION_OF_MOLECULAR_OXYGEN	152	0.432575	1.65877	0.00031238	0.00438506	0.00350857	1984	tags=20%, list=10%, signal=18%	CYP4F8/CYP4B1/CYP4F12/CYP1A1/CYP4F22/AKR1C2/DEGS2/CYP1A2/CYP3A5/CYP4F2/CYP2C9/TH/AKR1C3/CYP4F3/CYP2C8/CYP2J2/CYP4A11/CYP4Z1/FMO5/CYP3A43/P4HTM/CYP3A7/CYP2D6/PCBD1/CYP4F11/CYP2C18/PAH/CYP4A22/AKR1C4/SC5D/AKR1C1
GO_INTERLEUKIN_17_PRODUCTION	GO_INTERLEUKIN_17_PRODUCTION	32	-0.637017	-1.91708	0.000317273	0.00443522	0.00354871	3948	tags=69%, list=20%, signal=55%	IL18/RFTN1/IL12B/CCL1/IL21/FOXP3/IL12A/TGFB1/LY9/TNFSF4/IL36RN/IL15/SLAMF6/IL27RA/OSM/NCKAP1L/PRNP/IL6/NOD2/IFNG/PRKCQ/SPHK1
GO_POSITIVE_REGULATION_OF_RECEPTOR_SIGNALING_PATHWAY_VIA_STAT	GO_POSITIVE_REGULATION_OF_RECEPTOR_SIGNALING_PATHWAY_VIA_STAT	89	-0.482396	-1.76497	0.000317273	0.00443522	0.00354871	4100	tags=52%, list=21%, signal=41%	FYN/IL24/MGAT5/IL18/IL12B/TNFRSF1A/LIF/ISL1/LEP/IL26/IL6ST/IL21/IL6R/TNFSF18/PARP14/GHR/JAK2/SOCS3/STAT3/IL20/FLT3/PRL/CYP1B1/SOCS1/IGF1/IL12A/ARL2BP/TNFRSF18/PARP9/CSF2/LYN/CLCF1/TNF/IFNL1/IL15/IL10RA/CCL5/IL27RA/IL10/OSM/CD300A/IL6/IL7R/CSF1R/IFNG/IL31RA
GO_CELL_CYCLE_G2_M_PHASE_TRANSITION	GO_CELL_CYCLE_G2_M_PHASE_TRANSITION	259	-0.358918	-1.5058	0.00031823	0.00443937	0.00355202	5778	tags=37%, list=29%, signal=27%	PSMD10/PSMA5/DYNC1I2/PSMD11/RAD51C/FBXL7/BRSK1/PSMB7/PPP2R2A/CDKN1A/NPM1/MAPRE1/HSP90AA1/HAUS1/MASTL/DONSON/VPS4B/MNAT1/PSMB5/PSMB2/PSMD7/CDC25C/TUBB/BORA/PSMD9/PSMD14/TOPBP1/RAD21/PINX1/YWHAG/PSMC3/CDC6/CCP110/NEDD1/FBXW11/FHL1/PAFAH1B1/PSMA8/NES/CDC7/PSMA7/PLK4/DCTN1/CIT/CDC25A/TICRR/GTSE1/CDK5RAP2/CKAP5/CDK1/HAUS2/CENPF/PHLDA1/DCTN3/APP/AURKB/BRCA1/CDKN2B/HAUS4/PSMD1/CHEK1/AJUBA/GPR132/PSMA6/F…
GO_CELL_CELL_ADHESION_MEDIATED_BY_INTEGRIN	GO_CELL_CELL_ADHESION_MEDIATED_BY_INTEGRIN	16	-0.7688	-1.93176	0.000321904	0.00448134	0.0035856	2080	tags=69%, list=11%, signal=62%	NPNT/ADAM9/ITGB1/FERMT3/CD3E/CCL5/ITGA5/ADA/ITGA4/CXCL13/DPP4
GO_REGULATION_OF_MYELOID_LEUKOCYTE_MEDIATED_IMMUNITY	GO_REGULATION_OF_MYELOID_LEUKOCYTE_MEDIATED_IMMUNITY	52	-0.562922	-1.85305	0.000327247	0.0045463	0.00363758	2394	tags=38%, list=12%, signal=34%	RAC2/DDX21/FER/DNASE1L3/FCGR2B/LYN/STXBP1/DDX58/BTK/PTAFR/ADORA2B/C3/CD177/CD300A/CCR2/FCER1G/ITGAM/ITGB2/CD84/CXCL6
GO_REGULATION_OF_OSSIFICATION	GO_REGULATION_OF_OSSIFICATION	180	-0.397871	-1.60622	0.000330071	0.00457608	0.00366141	3399	tags=35%, list=17%, signal=29%	GPM6B/IL6ST/HGF/IL6R/MAPK14/FZD9/NPNT/SMOC1/PDLIM7/DDR2/ACVR1/RORB/COMP/ADRB2/OSR2/IGF1/TGFB1/EGR2/HIF1A/GDF10/SOX11/WNT10B/ILK/CEBPB/NOG/CALCA/PKDCC/SFRP1/FBXO5/LTF/TWIST1/TGFB3/BMP2K/SRGN/GLI3/ECM1/RUNX2/TNN/TNF/TFAP2A/TWIST2/ANKH/SOST/TGFB2/ENPP1/CSF1/SNAI2/CCR1/P2RX7/KREMEN2/FAM20C/OMD/IFITM1/AREG/IL6/CTHRC1/CCL3/CDK6/SOX9/FBN2/GREM1/BMPR1B/SFRP2
GO_REGULATION_OF_ANTIGEN_PROCESSING_AND_PRESENTATION	GO_REGULATION_OF_ANTIGEN_PROCESSING_AND_PRESENTATION	20	-0.719437	-1.92832	0.000332293	0.0045974	0.00367847	2372	tags=65%, list=12%, signal=57%	WAS/THBS1/FCGR2B/CD68/FGL2/SLC11A1/CD74/HLA-DOB/TREM2/HLA-DOA/CCL21/LILRB2/NOD2
GO_INTERLEUKIN_4_PRODUCTION	GO_INTERLEUKIN_4_PRODUCTION	35	-0.605078	-1.84769	0.000333208	0.00460059	0.00368102	1860	tags=63%, list=9%, signal=57%	HLA-E/ZP3/CD83/IL33/FOXP3/CD40LG/NOTCH2/IRF4/CD3E/CEBPB/CLECL1/TNFSF4/CD28/ITK/SASH3/CD86/FCER1G/NLRP3/HAVCR2/IL1RAP/IL20RB/PRKCQ
GO_MACROPHAGE_DIFFERENTIATION	GO_MACROPHAGE_DIFFERENTIATION	43	-0.574584	-1.80418	0.000335799	0.00462687	0.00370205	3401	tags=49%, list=17%, signal=40%	APP/NRROS/FADD/TSPAN2/PF4/TGFB1/GAB3/CD4/CSF2/IL15/SPI1/CSF1/TLR2/INHBA/ADIPOQ/CEBPE/CSF1R/ROR2/C1QC/MMP9/IL31RA
GO_BONE_MINERALIZATION	GO_BONE_MINERALIZATION	107	-0.460659	-1.73356	0.000338272	0.0046497	0.00372031	2658	tags=37%, list=13%, signal=33%	ACVR1/COMP/ASGR2/ADRB2/OSR2/IGF1/TGFB1/TMEM38B/HIF1A/WNT10B/KLF10/SNX10/PKDCC/RSPO2/IBSP/LTF/TWIST1/TGFB3/BMP2K/SRGN/ECM1/COL1A2/TFAP2A/ANKH/ENPP1/PHEX/CCR1/P2RX7/FAM20C/OMD/LOX/WNT11/MMP13/CCL3/ROR2/SOX9/FBN2/GREM1/BMPR1B/PTHLH
GO_REGULATION_OF_KILLING_OF_CELLS_OF_OTHER_ORGANISM	GO_REGULATION_OF_KILLING_OF_CELLS_OF_OTHER_ORGANISM	18	-0.74032	-1.92861	0.000338839	0.0046497	0.00372031	2201	tags=61%, list=11%, signal=54%	FCER2/GAPDH/NOS2/P2RX7/CLEC7A/PGLYRP4/PRF1/IFNG/CXCL6/PGLYRP3/KRT6A
GO_NEGATIVE_REGULATION_OF_SECRETION	GO_NEGATIVE_REGULATION_OF_SECRETION	216	-0.378572	-1.55891	0.000341414	0.00467549	0.00374095	3528	tags=34%, list=18%, signal=28%	BTN2A2/GAS6/IL1RAPL1/LEP/HTR1B/IL13RA2/SIRT4/TRH/SSC5D/RAB11FIP5/FOXP3/TNFRSF1B/DRD2/KLF7/GJA1/P2RY1/IL11/NLRP7/SNCA/SYT11/ACVR1C/CHGA/TNFAIP3/APOE/CARD16/CD200R1/CYP51A1/ADTRP/FCGR2B/TIFAB/FFAR4/SFRP1/SRGN/TNF/IL36RN/ADORA1/LILRB1/PTGER3/CD74/ADA/SPX/HDAC9/HLA-F/MAOB/NRG1/P2RY12/IL27RA/PTPN22/ANXA5/IL10/IL1R2/INHBA/ADIPOQ/OSM/GBP1/CARD18/NMU/CD300A/RSAD2/ASIC1/CCR2/SERPINB1/C5AR2/EGF/NLRP3/CD84/…
GO_LYMPHOCYTE_HOMEOSTASIS	GO_LYMPHOCYTE_HOMEOSTASIS	60	-0.522217	-1.75516	0.000347523	0.00474948	0.00380015	3245	tags=40%, list=16%, signal=34%	FADD/FOXP3/CORO1A/RC3H2/BAK1/CCNB2/HIF1A/RAG1/TNFAIP3/TNFSF14/LYN/SIT1/DOCK11/DOCK10/CD74/ADA/P2RX7/PMAIP1/GPR174/SPTA1/TNFSF13B/NCKAP1L/IL2RA/LMO1
GO_POSITIVE_REGULATION_OF_CELL_ADHESION_MEDIATED_BY_INTEGRIN	GO_POSITIVE_REGULATION_OF_CELL_ADHESION_MEDIATED_BY_INTEGRIN	20	-0.718288	-1.92524	0.000354898	0.00484043	0.00387292	3058	tags=55%, list=16%, signal=47%	FOXC2/RET/ADAM9/CD3E/TGFB2/CCL5/P2RY12/NCKAP1L/CCL21/CXCL13/SFRP2
GO_IMMUNOGLOBULIN_BINDING	GO_IMMUNOGLOBULIN_BINDING	22	-0.690657	-1.88411	0.000357242	0.00486254	0.00389061	2201	tags=50%, list=11%, signal=44%	FCER2/CD4/FCGR2B/FCGR3B/LILRA2/FCER1G/FCAR/FCGR1B/FCGR2A/FCGR1A/FCGR3A
GO_NEGATIVE_REGULATION_OF_METAPHASE_ANAPHASE_TRANSITION_OF_CELL_CYCLE	GO_NEGATIVE_REGULATION_OF_METAPHASE_ANAPHASE_TRANSITION_OF_CELL_CYCLE	37	-0.59834	-1.84565	0.000359692	0.00488599	0.00390937	4578	tags=51%, list=23%, signal=39%	RAD21/SPDL1/DUSP1/TTK/CDK5RAP2/MAD2L2/CENPF/AURKB/BUB1/BUB1B/CDT1/NDC80/TRIP13/ZW10/MAD2L1/CCNB1/CDC20/FBXO5/PLK1
GO_APOPTOTIC_CELL_CLEARANCE	GO_APOPTOTIC_CELL_CLEARANCE	47	-0.565689	-1.82058	0.000361912	0.00490624	0.00392558	2715	tags=45%, list=14%, signal=39%	C4A/MFGE8/ITGAV/RAC2/CCL2/LRP1/THBS1/CD36/FCN1/C4B/C2/AXL/TXNDC5/MEGF10/ITGB3/CD300LF/TYROBP/TGM2/C3/TREM2/MARCO
GO_DEMETHYLATION	GO_DEMETHYLATION	68	0.524706	1.77745	0.000367973	0.00497837	0.00398329	3451	tags=31%, list=18%, signal=26%	CYP1A1/GATA3/CYP1A2/CYP3A5/CYP2C9/CYP2C8/CYP3A43/CYP3A7/CYP2D6/HSF4/APOBEC3H/KDM5D/PHF8/APOBEC3C/ALKBH2/APOBEC3F/KDM6B/APOBEC2/TET3/APOBEC3G/UTY
GO_NEGATIVE_REGULATION_OF_LYMPHOCYTE_MEDIATED_IMMUNITY	GO_NEGATIVE_REGULATION_OF_LYMPHOCYTE_MEDIATED_IMMUNITY	39	-0.598144	-1.86109	0.00036973	0.0049921	0.00399427	1550	tags=33%, list=8%, signal=31%	FCGR2B/LILRB1/HLA-F/TBX21/SERPINB9/PTPRC/CR1/HAVCR2/IL7R/IL20RB/CLEC4G/KIR2DL4/SERPINB4
GO_PHOSPHATIDYLCHOLINE_METABOLIC_PROCESS	GO_PHOSPHATIDYLCHOLINE_METABOLIC_PROCESS	78	0.498339	1.73162	0.000384853	0.00518588	0.00414932	4053	tags=44%, list=21%, signal=35%	PLA2G2F/SLC44A4/GDPD3/PLA2G4F/PLA2G2A/PLA2G10/PLA2G6/SLC44A3/APOA2/PLA2G4B/LIPC/CHKB/GPLD1/LPIN3/CHKA/LCAT/LPCAT4/FABP3/TMEM86B/PON1/APOA1/PLA2G1B/MFSD2A/APOA5/PLA2G2E/CHPT1/SLC44A5/SLC44A2/DBI/LPCAT1/STARD10/PLA2G12A/PNPLA8/APOC1
GO_HEMIDESMOSOME_ASSEMBLY	GO_HEMIDESMOSOME_ASSEMBLY	12	-0.814583	-1.92223	0.000388997	0.00523124	0.00418561	500	tags=58%, list=3%, signal=57%	ITGA6/LAMB3/COL17A1/LAMC2/LAMA3/KRT14/KRT5
GO_NUCLEAR_CHROMOSOME_SEGREGATION	GO_NUCLEAR_CHROMOSOME_SEGREGATION	236	-0.370022	-1.53283	0.000393286	0.00527836	0.00422331	4774	tags=38%, list=24%, signal=29%	CDC27/BECN1/ANAPC1/NUF2/NCAPD3/CTNNB1/RAD21/PINX1/MEI4/SPDL1/CDC6/NDC1/DUSP1/GEM/DSCC1/KIF18B/MCMBP/TTK/SPATA22/RNF212/ACTR3/P3H4/ZWINT/NAA50/HORMAD1/TTL/CENPK/KNSTRN/CENPQ/BRIP1/CDK5RAP2/MAD2L2/ERCC4/CENPF/SMC4/PDS5B/AURKB/BUB1/SMC3/BUB1B/INCENP/CHAMP1/SMC1A/CDT1/SYCE3/MEI1/TOP2A/RAN/NDC80/CENPE/CHTF8/STAG1/CDCA8/PSRC1/CCNE2/TRIP13/NUSAP1/M1AP/FEN1/ZW10/KIF23/KIF2C/RAD21L1/NCAPH/NEK2/FMN2/KIF4B/…
GO_CHONDROCYTE_DEVELOPMENT	GO_CHONDROCYTE_DEVELOPMENT	44	-0.578687	-1.82789	0.000399826	0.00535544	0.00428499	2580	tags=43%, list=13%, signal=38%	COMP/COL12A1/VIT/COL6A3/COL7A1/COCH/COL6A1/ECM1/COL6A2/RUNX2/COL11A1/SULF1/CHST11/SULF2/SOX9/SHOX2/BMPR1B/SFRP2/PTHLH
GO_REGULATION_OF_NATURAL_KILLER_CELL_ACTIVATION	GO_REGULATION_OF_NATURAL_KILLER_CELL_ACTIVATION	34	-0.614815	-1.87701	0.000406587	0.00543516	0.00434878	4067	tags=59%, list=21%, signal=47%	MICA/IL18/HLA-E/IL12B/GAS6/LEP/PRDM1/IL12A/CLNK/RASGRP1/AXL/IL15/HLA-F/TYROBP/PTPN22/ZNF683/TOX/HAVCR2/PGLYRP4/PGLYRP3
GO_RESPONSE_TO_INTERLEUKIN_6	GO_RESPONSE_TO_INTERLEUKIN_6	39	-0.595486	-1.85282	0.000411586	0.00549107	0.00439351	4742	tags=59%, list=24%, signal=45%	PID1/PTPN11/SBNO2/ABCC2/JAK1/IL6ST/IL6R/HAMP/NFKB1/JAK2/SOCS3/STAT3/PTGIS/FER/PPARGC1A/GFI1/SPI1/ST3GAL6/SELPLG/STAT1/IL6/ICAM1/CHI3L1
GO_POSITIVE_REGULATION_OF_B_CELL_ACTIVATION	GO_POSITIVE_REGULATION_OF_B_CELL_ACTIVATION	72	-0.489932	-1.72034	0.000430188	0.00572789	0.00458299	5742	tags=56%, list=29%, signal=40%	TNFRSF4/MLH1/IL5/CDKN1A/SLC39A10/PPP2R3C/ATP11C/SYK/CD40/TFRC/MSH2/IGLL1/SH3KBP1/RIF1/BCL2/EXOSC3/MAD2L2/IRS2/IL21/IL7/CD27/FCRL3/MMP14/TGFB1/GPR183/IGLL5/TNFSF4/CD28/CLCF1/BTK/CD74/ADA/SASH3/TBX21/PTPRC/TNFSF13B/NCKAP1L/IL6/CD38/NOD2
GO_POSITIVE_REGULATION_OF_TOLL_LIKE_RECEPTOR_SIGNALING_PATHWAY	GO_POSITIVE_REGULATION_OF_TOLL_LIKE_RECEPTOR_SIGNALING_PATHWAY	23	-0.688129	-1.89803	0.000436449	0.00579976	0.0046405	1786	tags=43%, list=9%, signal=40%	TLR3/MFHAS1/LTF/TICAM2/TREML4/CAV1/TLR2/PTPN22/RSAD2/TLR1
GO_DNA_REPLICATION	GO_DNA_REPLICATION	257	-0.361038	-1.51765	0.000439813	0.00583295	0.00466705	5743	tags=40%, list=29%, signal=29%	TIPIN/FANCM/RFC2/SMARCAL1/RAD1/POLK/RMI2/DHX9/NFIC/GTPBP4/STOML2/ATG7/DONSON/TOP3A/SENP2/RFWD3/SDE2/POLD2/SET/GINS3/TOPBP1/POLD1/CDC6/POLA2/RPA3/DSCC1/MCMBP/JUN/BRCA2/CDC7/GINS4/PRIM2/ALYREF/MCM5/REV3L/ATF1/POLD3/CDC45/POLE2/NFIA/TICRR/SUPT16H/TIMELESS/POLE3/PTMS/POLH/RAD51/RAD9B/BRIP1/GINS2/CDK1/GINS1/POLA1/RPA1/SSRP1/SMC3/BRCA1/AICDA/GMNC/MCM8/CDT1/HELB/MMS22L/CHEK1/RFC4/PCNA/MCM4/RFC1/CHTF8/FG…
GO_PRIMARY_ALCOHOL_CATABOLIC_PROCESS	GO_PRIMARY_ALCOHOL_CATABOLIC_PROCESS	16	0.761774	1.90631	0.000445484	0.00588565	0.00470922	3115	tags=62%, list=16%, signal=53%	SULT2A1/SULT1E1/SULT1A2/AKR1C3/SULT1A1/SULT1A3/ADH7/ALDH3B2/SULT1B1/SULT1C4
GO_NEGATIVE_REGULATION_OF_ESTABLISHMENT_OF_PROTEIN_LOCALIZATION	GO_NEGATIVE_REGULATION_OF_ESTABLISHMENT_OF_PROTEIN_LOCALIZATION	177	-0.3916	-1.56599	0.000445537	0.00588565	0.00470922	2419	tags=24%, list=12%, signal=21%	BARD1/NLRP7/SYT11/ACVR1C/TNFAIP3/APOE/CARD16/CD36/CD200R1/KCNE1/CYP51A1/ADTRP/FCGR2B/PKDCC/FFAR4/SFRP1/SRGN/LRRK2/TNF/IL36RN/RAB23/LILRB1/HDAC9/IL27RA/PTPN22/ANXA5/IL10/IL1R2/ADIPOQ/GBP1/CARD18/RSAD2/SERPINB1/C5AR2/NLRP3/ANXA1/TLR6/FN1/LILRA5/CARD17/TLR8/VSNL1
GO_POSITIVE_REGULATION_OF_CD4_POSITIVE_ALPHA_BETA_T_CELL_ACTIVATION	GO_POSITIVE_REGULATION_OF_CD4_POSITIVE_ALPHA_BETA_T_CELL_ACTIVATION	35	-0.599748	-1.83142	0.000449712	0.00592915	0.00474402	4797	tags=54%, list=24%, signal=41%	CD160/IL4R/MYB/IL18/IL12B/CD83/MALT1/FOXP3/SOCS1/TNFSF4/SASH3/NCKAP1L/IL12RB1/CD86/NLRP3/ANXA1/CD80/IFNG/PRKCQ
GO_MAST_CELL_ACTIVATION	GO_MAST_CELL_ACTIVATION	56	-0.54515	-1.82626	0.000450671	0.00593016	0.00474483	2518	tags=41%, list=13%, signal=36%	NDRG1/RAC2/FER/CHGA/LCP2/PLA2G3/LAT2/S100A12/LYN/ENPP3/STXBP1/RASGRP1/PIK3CG/BTK/MILR1/CD300LF/ADORA2B/RHOH/PIK3CD/CD226/CD300A/FCER1G/CD84
GO_GLYCEROLIPID_METABOLIC_PROCESS	GO_GLYCEROLIPID_METABOLIC_PROCESS	393	0.337238	1.43525	0.000452829	0.00594335	0.00475539	4853	tags=34%, list=25%, signal=26%	PLA2G2F/PLIN5/MOGAT2/NR1H4/FABP6/SLC44A4/GDPD3/ALOX15/PLA2G4F/PLA2G2A/SORL1/AADAC/G6PC/DGKK/PIGZ/PLA2G10/PLA2G6/SLC44A3/APOA2/PLCH2/GPD1L/PLA2G4B/PLCE1/APOB/SH3YL1/PIK3C2B/LIPC/LIPE/LIPH/ACP6/DGAT2/FAAH/ALDH5A1/APOC3/HTR2C/APOH/DPM3/ABHD12/SERINC2/CHKB/LMF1/PCYT2/GPLD1/IP6K2/LPIN3/FABP1/SLC27A5/CHKA/LCAT/FABP4/INPP4A/LPCAT4/CPNE6/TMEM150A/DGKH/PIGL/DGKA/DGAT1/FABP3/ETNPPL/BMX/INPP4B/TMEM86B/PON1/…
GO_NEGATIVE_REGULATION_OF_BONE_REMODELING	GO_NEGATIVE_REGULATION_OF_BONE_REMODELING	15	-0.761765	-1.87641	0.000453441	0.00594335	0.00475539	1856	tags=53%, list=9%, signal=48%	TNFAIP3/CALCA/SFRP1/P2RX7/TNFRSF11B/IL6/CD38/GREM1
GO_EARLY_ENDOSOME	GO_EARLY_ENDOSOME	334	-0.341757	-1.47141	0.000456401	0.0059705	0.00477711	4462	tags=31%, list=23%, signal=25%	LDLRAP1/MAP2K1/SNX19/MTMR2/SIAH2/EPHA8/KIAA0319/VPS26A/HSD17B6/PML/F2RL1/TOM1/HLA-E/RFTN1/LAPTM4B/APOC2/MYO1D/DYSF/RAB5C/SNX8/SNX2/FGD2/GPR107/NEURL3/APP/RAPGEF1/HLA-G/RND2/RAB11FIP5/LITAF/PTPN1/WASF2/CORO1A/SNX6/MAGEL2/ATP6V0D1/LAMP5/GJA1/RET/STEAP4/LLGL1/NIPA2/NIPA1/IGF2R/CACNG7/ADRB2/DTX3L/BACE1/GRIA1/NEURL1B/KIFC1/NRP1/PTP4A1/RAB38/LRP1/APOE/CD4/MME/TLR3/ST8SIA2/EPHB1/CLCN4/RAB32/RHOD/SNX20/M…
GO_PEPTIDASE_REGULATOR_ACTIVITY	GO_PEPTIDASE_REGULATOR_ACTIVITY	214	-0.380228	-1.56373	0.000458271	0.00598166	0.00478604	2378	tags=29%, list=12%, signal=26%	RENBP/PAPLN/PROS1/SERPINA10/C4A/CD27/WFDC3/NLRP7/BIRC7/SNCA/SERPINA5/COL6A3/BIRC5/CTSC/PTTG1/GAPDH/COL7A1/CARD16/TIMP2/TIMP3/TNFSF14/SERPINB8/LTF/C4B/NKX3-1/A2ML1/SERPINA3/BIRC3/SERPINE1/CAV1/BIN1/SERPINB9/MT3/SERPING1/SERPINE2/CST7/SPINK6/SERPINB10/C3/PI15/BST2/CARD18/CASP1/SERPINB12/PRNP/SERPINB1/WFDC12/HMSD/SERPINB5/TFPI2/FN1/SERPINA1/SLPI/PCOLCE2/CARD17/SFRP2/CD109/SERPINB7/SERPINB2/SERPINB13…
GO_REGULATION_OF_NEUTROPHIL_MIGRATION	GO_REGULATION_OF_NEUTROPHIL_MIGRATION	35	-0.599168	-1.82965	0.000459033	0.00598166	0.00478604	2417	tags=46%, list=12%, signal=40%	DYSF/CD99/CD99L2/THBS4/RAC2/XG/SLIT2/CD74/MPP1/NCKAP1L/C5AR1/SLAMF8/CCL21/C5AR2/CXCL8/C3AR1
GO_REGULATION_OF_DEFENSE_RESPONSE_TO_VIRUS_BY_HOST	GO_REGULATION_OF_DEFENSE_RESPONSE_TO_VIRUS_BY_HOST	34	-0.610984	-1.86532	0.000466311	0.00606474	0.00485252	2398	tags=35%, list=12%, signal=31%	DTX3L/TNFAIP3/MICB/PARP9/IL15/DDX58/LILRB1/IL27/IL12RB1/STAT1/MMP12/AIM2
GO_REGULATION_OF_GRANULOCYTE_CHEMOTAXIS	GO_REGULATION_OF_GRANULOCYTE_CHEMOTAXIS	41	-0.579998	-1.80429	0.000478914	0.00621663	0.00497404	2417	tags=39%, list=12%, signal=34%	THBS4/RAC2/THBS1/SLIT2/CCL5/CD74/CSF1/MPP1/NCKAP1L/C5AR1/CMKLR1/CCL21/C5AR2/CXCL8/C3AR1/S100A7
GO_LIPID_OXIDATION	GO_LIPID_OXIDATION	100	0.475342	1.71583	0.000484989	0.00628337	0.00502744	4142	tags=38%, list=21%, signal=30%	ACOXL/PLIN5/PPARG/ADH4/CROT/APOD/DGAT2/ECHDC2/ACOX1/SLC27A2/CPT1B/ACSM1/ACAA1/DECR2/DECR1/ABCD3/FABP1/ADH7/HAO2/FABP3/AMACR/ACADVL/CYGB/ECH1/ACADL/IVD/ECHS1/ECI1/HADH/ACOX3/ALOX12/PDK4/ACAD10/ACADS/PHYH/SCP2/HADHB/PEX13
GO_REGULATION_OF_GLIAL_CELL_MIGRATION	GO_REGULATION_OF_GLIAL_CELL_MIGRATION	15	-0.75998	-1.87201	0.000490738	0.00634562	0.00507725	1934	tags=53%, list=10%, signal=48%	STAP1/LRP1/GPR183/CSF1/P2RY12/TREM2/CCR2/CCL3
GO_CD8_POSITIVE_ALPHA_BETA_T_CELL_ACTIVATION	GO_CD8_POSITIVE_ALPHA_BETA_T_CELL_ACTIVATION	22	-0.683742	-1.86525	0.000492758	0.0063595	0.00508836	2286	tags=50%, list=12%, signal=44%	HLA-E/BCL2/SOCS1/IRF1/CLEC4A/TNFSF8/LILRB1/RUNX3/NCKAP1L/EOMES/CD274
GO_REGULATION_OF_MAP_KINASE_ACTIVITY	GO_REGULATION_OF_MAP_KINASE_ACTIVITY	328	-0.338795	-1.4522	0.000497257	0.00640528	0.00512499	3472	tags=28%, list=18%, signal=23%	FGD2/CDK1/DUSP14/MAP3K1/RAPGEF1/ZEB2/HGF/IKBKG/CSPG4/MAPK14/RGS2/LPAR1/IQGAP1/SMPD1/GHR/ARHGEF5/PTPN1/JAK2/DNAJA1/AIDA/NOX4/PDCD10/SPRED3/AJUBA/DUSP10/DUSP3/CD40LG/FGFR1/RET/SH2B3/BIRC7/FLT3/FGF1/PIK3R6/SPRED1/IGF1/TGFBR1/IRAK3/ADAM9/TGFB1/TP73/HTR2A/PROK2/APOE/THBS1/ILK/PAK3/EPHB2/DUSP8/ROBO1/IRAK1/SFRP1/TGFB3/PTPRJ/KITLG/S100A12/LYN/LRRK2/TNF/GRM4/TRIB3/RASGRP1/ADORA1/PIK3CG/DUSP7/CD74/CAV1/EGF…
GO_HETEROTYPIC_CELL_CELL_ADHESION	GO_HETEROTYPIC_CELL_CELL_ADHESION	61	-0.518108	-1.75524	0.000499063	0.00641625	0.00513376	2488	tags=43%, list=13%, signal=37%	ITGAV/RNASE10/DSG2/CEACAM6/CD47/KLF4/LCK/ITGB1/CD200R1/MYADM/ITGAX/TNF/CD2/ITGA5/ITGA4/ITGB3/GCNT2/IL10/ADIPOQ/PTPRC/CD44/SIRPA/ITGB2/LILRB2/DSP/DSC2
GO_NEGATIVE_REGULATION_OF_INFLAMMATORY_RESPONSE	GO_NEGATIVE_REGULATION_OF_INFLAMMATORY_RESPONSE	132	-0.429516	-1.65978	0.000501005	0.00642892	0.0051439	3316	tags=36%, list=17%, signal=30%	NR1D1/HGF/RORA/OTULIN/NFKB1/FOXP3/TNFRSF1B/SOCS3/DUSP10/ACP5/NLRP7/SYT11/PTGIS/IGF1/KLF4/PBK/TNFAIP3/APOE/NLRP6/CD200R1/MFHAS1/ABCD2/FCGR2B/FFAR4/TNFAIP8L2/ENPP3/LDLR/ADORA1/ADA/IL10/IL1R2/ADIPOQ/CST7/PTPRC/IL22RA2/SIGLEC10/NT5E/KRT1/SLAMF8/SIRPA/NLRP3/MEFV/IL2RA/IL20RB/TNFAIP6/ADCY7/FPR2/SAA1
GO_REGULATION_OF_RESPONSE_TO_DNA_DAMAGE_STIMULUS	GO_REGULATION_OF_RESPONSE_TO_DNA_DAMAGE_STIMULUS	195	-0.382665	-1.55885	0.00050845	0.00651204	0.00521041	4172	tags=30%, list=21%, signal=24%	PML/PARP1/RIF1/BCL2/PARG/TRIP12/TIMELESS/USP51/POLH/RAD51/MAD2L2/ERCC4/ING2/KDM4D/BRCA1/ELL3/MCL1/RNF169/HELB/CHEK1/PCNA/SPRED3/EYA4/DTX3L/WAS/SPRED1/SNAI1/IER3/FMN2/DYRK3/PRKDC/EID3/PYHIN1/RAD51AP1/PRKCG/PARP9/CXCL12/SPIRE1/FBXO5/APBB1/TWIST1/NKX3-1/DEK/USP1/TEX15/ANKRD1/WDR76/FOXM1/EYA1/CD74/EGFR/SNAI2/PMAIP1/MYC/ZNF365/CD44/SFRP2/HMGA2
GO_CD4_POSITIVE_ALPHA_BETA_T_CELL_ACTIVATION	GO_CD4_POSITIVE_ALPHA_BETA_T_CELL_ACTIVATION	90	-0.467084	-1.71407	0.000510478	0.00652558	0.00522124	3172	tags=42%, list=16%, signal=36%	IL18/IL12B/CD83/MALT1/RELB/RORA/FOXP3/LOXL3/RC3H2/STAT3/SOCS1/IL12A/LY9/IRF4/IL18R1/GPR183/LGALS9C/TNFSF4/SPN/PLA2G2D/SLAMF6/IL27/SASH3/TBX21/FUT7/RUNX3/NCKAP1L/IL12RB1/CD86/RSAD2/NLRP3/IL6/LGALS9B/ANXA1/CD80/CD274/IFNG/PRKCQ
GO_ENDOPEPTIDASE_REGULATOR_ACTIVITY	GO_ENDOPEPTIDASE_REGULATOR_ACTIVITY	179	-0.393577	-1.58432	0.000512806	0.006532	0.00522638	2894	tags=31%, list=15%, signal=27%	RENBP/PAPLN/PROS1/SERPINA10/C4A/CD27/WFDC3/NLRP7/BIRC7/SNCA/SERPINA5/COL6A3/BIRC5/PTTG1/GAPDH/COL7A1/CARD16/TIMP2/TIMP3/TNFSF14/SERPINB8/LTF/C4B/A2ML1/SERPINA3/BIRC3/SERPINE1/BIN1/SERPINB9/MT3/SERPING1/SERPINE2/CST7/SPINK6/SERPINB10/C3/BST2/CARD18/SERPINB12/PRNP/SERPINB1/WFDC12/HMSD/SERPINB5/TFPI2/SERPINA1/SLPI/CARD17/SFRP2/CD109/SERPINB7/SERPINB2/SERPINB13/PI3/SERPINB3/SERPINB4
GO_GLIOGENESIS	GO_GLIOGENESIS	278	-0.355256	-1.50296	0.000512923	0.006532	0.00522638	3855	tags=34%, list=20%, signal=28%	LIF/DISC1/LEPR/PENK/ADCYAP1/NAB1/IL33/GSN/E2F1/CDK1/APP/VIM/IL6ST/NFE2L1/NRROS/NR1D1/BACE2/RELN/CSPG4/LPAR1/SYNE2/TNFRSF1B/HEXB/ARHGEF10/TSPAN2/CDKN2C/OLIG2/B4GALT5/DUSP10/NKX2-2/STAT3/P2RY1/NDRG1/CCL2/MMP14/DLX1/TGFB1/TP73/EGR2/CSPG5/STAP1/SOX11/LRP1/LRP2/PRDM8/PRMT5/ILK/CDK5R1/LTA/NOG/PAX6/CDK5R2/GPR183/GLI3/LYN/S100B/DTX1/CLCF1/TNF/NTRK2/LDLR/TGFB2/ETV5/DLX2/PITX3/CSF1/BIN1/TLR2/EGFR/NRG1/ROR1…
GO_CELLULAR_RESPONSE_TO_CADMIUM_ION	GO_CELLULAR_RESPONSE_TO_CADMIUM_ION	36	-0.611767	-1.88045	0.000520914	0.00660873	0.00528777	1054	tags=33%, list=5%, signal=32%	NCF1/EGFR/MT3/MT1A/MT1E/MT1X/MT1M/CYBB/MMP9/MT2A/MT1G/MT1H
GO_INFLAMMATORY_RESPONSE_TO_ANTIGENIC_STIMULUS	GO_INFLAMMATORY_RESPONSE_TO_ANTIGENIC_STIMULUS	47	-0.558385	-1.79707	0.000520914	0.00660873	0.00528777	1860	tags=38%, list=9%, signal=35%	NOTCH2/NLRP6/LTA/PNMA1/FCGR2B/CD6/CD68/CD28/TNF/RASGRP1/BTK/IL10/C3/FCER1G/IL2RA/ICAM1/IL20RB/IL31RA
GO_REGULATION_OF_BONE_MINERALIZATION	GO_REGULATION_OF_BONE_MINERALIZATION	69	-0.494013	-1.73009	0.000528127	0.00668761	0.00535089	2895	tags=39%, list=15%, signal=34%	DDR2/ACVR1/COMP/ADRB2/OSR2/TGFB1/HIF1A/WNT10B/PKDCC/LTF/TWIST1/TGFB3/BMP2K/SRGN/ECM1/TFAP2A/ANKH/ENPP1/CCR1/P2RX7/FAM20C/OMD/CCL3/SOX9/FBN2/GREM1/BMPR1B
GO_CELL_AGGREGATION	GO_CELL_AGGREGATION	20	-0.709214	-1.90091	0.000531571	0.00671858	0.00537566	3223	tags=50%, list=16%, signal=42%	MAPK14/COL2A1/BMP1/COL11A1/ALX1/WNT7A/ROR2/SOX9/BMPR1B/BARX2
GO_POSITIVE_REGULATION_OF_CYSTEINE_TYPE_ENDOPEPTIDASE_ACTIVITY	GO_POSITIVE_REGULATION_OF_CYSTEINE_TYPE_ENDOPEPTIDASE_ACTIVITY	142	-0.414817	-1.61862	0.000540949	0.00682429	0.00546024	4655	tags=38%, list=24%, signal=29%	NLRP12/BCL2L11/F2R/CCK/BCL10/MUL1/CTSD/PML/GRAMD4/FYN/GRIN2B/SENP1/CASP4/PERP/GSN/MALT1/ANP32B/NLRC4/P2RX1/FADD/JAK2/XDH/NLRP2/BAK1/TNFRSF10A/SNCA/ACVR1C/LCK/CIDEB/SOX7/GRIN2A/ROBO1/NKX3-1/TNF/TNFSF10/FAS/PMAIP1/MYC/KHDC1/CASP1/FOXL2/CLEC7A/IFI16/NGFR/F3/FASLG/NLRP3/KHDC1L/MEFV/CASP14/CASP5/S100A9/AIM2/S100A8
GO_COMPLEMENT_BINDING	GO_COMPLEMENT_BINDING	21	-0.692521	-1.8756	0.000554159	0.00696931	0.00557628	1393	tags=48%, list=7%, signal=44%	C4B/CR2/MEGF10/C5AR1/CFB/CR1/ITGAM/ITGB2/PTX3/VSIG4
GO_GOLGI_ASSOCIATED_VESICLE_MEMBRANE	GO_GOLGI_ASSOCIATED_VESICLE_MEMBRANE	105	-0.452255	-1.69815	0.000554518	0.00696931	0.00557628	4413	tags=35%, list=22%, signal=27%	CLTB/CNIH1/CLTC/RHO/HLA-E/STX5/TGFA/CLTCL1/LMAN1/SEC24A/SEC24D/HLA-G/CD59/CNIH2/SEC23A/GJA1/SEC23B/SEC24C/GRIA1/SLC18A3/HLA-DQB2/MCFD2/CSPG5/HLA-DQA2/COPZ2/CD74/B2M/HLA-F/HLA-DPB1/RASSF9/AREG/HLA-DQB1/HLA-DQA1/HLA-DRA/HLA-DPA1/HLA-DRB5/HLA-DRB1
GO_GROWTH_FACTOR_BINDING	GO_GROWTH_FACTOR_BINDING	130	-0.419335	-1.61936	0.000557095	0.00698863	0.00559174	3388	tags=41%, list=17%, signal=34%	HTRA1/IL6ST/TRIM16/NRROS/IL6R/GLG1/FGFRL1/GHR/COL2A1/IL13RA1/FGFR1/ACVR1/HTRA4/IGF2R/ITGAV/LIFR/ITGA6/NLRP7/LTBP2/TGFBR1/PXDN/ACVR1C/NRP1/THBS1/LRP2/CD36/FGFBP2/COL5A1/COL3A1/COL6A1/TGFB3/HAP1/COL1A2/NTRK2/IL36RN/IL10RA/IL2RG/COL1A1/IGFBP6/EGFR/NRP2/NTRK1/ITGB3/IL1R2/IL2RB/HTRA3/NGFR/IGFBPL1/IL2RA/CXCL13/OSMR/CD109/FGFBP1
GO_REGULATION_OF_BINDING	GO_REGULATION_OF_BINDING	364	-0.322204	-1.40191	0.000559058	0.0070002	0.00560099	4302	tags=32%, list=22%, signal=26%	SP100/NCBP1/ARRB2/CRMP1/DAB2/JUN/NES/HMGB2/PARP1/ROCK1/STK3/EIF4A3/PIM2/MFNG/PLXND1/FRMD7/BCL2/LIF/DISC1/EIF3C/HDAC4/PPP2CB/E2F1/NSD1/ISL1/CCPG1/PAX7/MAD2L2/SUMO3/EIF4G1/ERCC4/APP/PLCL1/AURKB/KDM4D/SLN/CTBP2/HSPA5/CDT1/RAN/JAK2/PLN/CYLD/AIDA/CAMK1/CTSZ/RALB/P2RY1/BAK1/HIPK2/MET/EIF2S1/ADRB2/DZIP1/DTX3L/NEK2/IGF1/TGFBR1/TGFB1/NRP1/KLF4/CDON/BAG2/SOX11/CSNK1A1/LRP1/IRF4/APOE/CARD16/CD36/PYHIN1/AURK…
GO_ALPHA_BETA_T_CELL_DIFFERENTIATION	GO_ALPHA_BETA_T_CELL_DIFFERENTIATION	100	-0.458555	-1.70262	0.000565437	0.00706692	0.00565437	3948	tags=46%, list=20%, signal=37%	IL18/IL12B/BCL2/CD83/TCF7/MALT1/ZAP70/RELB/RORA/FOXP3/LOXL3/RC3H2/STAT3/SOCS1/PNP/PRDM1/LY9/IRF1/IRF4/IL18R1/GPR183/BCL11B/GLI3/TNFSF4/SPN/PLA2G2D/ITK/TNFSF8/SLAMF6/IL27/ADA/SASH3/TBX21/FUT7/ZNF683/RUNX3/NCKAP1L/IL12RB1/CD86/RSAD2/EOMES/NLRP3/IL6/ANXA1/CD80/IFNG
GO_NEURON_APOPTOTIC_PROCESS	GO_NEURON_APOPTOTIC_PROCESS	234	-0.370187	-1.53444	0.00057019	0.00711309	0.00569132	5136	tags=44%, list=26%, signal=33%	ASCL1/RHOA/NGF/PIGT/ADORA2A/DIO3/SLC30A10/CX3CL1/SET/GABRA5/MSH2/HSP90AB1/CNTF/NAIP/NSMF/CTNNB1/BCL2L11/F2R/KCNB1/ARRB2/MYB/JUN/NES/BNIP3/PARP1/ROCK1/PIK3CA/FYN/DNAJC5/CIT/BCL2/HDAC4/PPT1/G6PD/ISL1/RASA1/FOXO3/APP/FADD/HSPA5/FZD9/MCL1/PINK1/JAK2/NUPR1/CTSZ/FGF20/CORO1A/SNX6/HYOU1/POU4F3/HIPK2/SNCA/BACE1/EN1/CCL2/MT1F/GAPDH/KIF14/DLX1/SCN2A/NRP1/HIF1A/LRP1/APOE/FOXB1/ILK/PAK3/CDK5R1/CEBPB/PRKCG/CH…
GO_CALCIUM_MEDIATED_SIGNALING	GO_CALCIUM_MEDIATED_SIGNALING	212	-0.366467	-1.50471	0.000572636	0.00713038	0.00570515	2271	tags=25%, list=12%, signal=22%	SGCD/AKAP6/IGF1/CCR6/HOMER2/TMEM38B/NFATC1/CXCR5/MCTP1/CXCR6/GRM5/CD4/CCR4/CD3E/GRIN2A/LAT2/PTPRJ/MYO5A/HAP1/DEFB1/CCR8/LRRK2/TNF/SLA2/BTK/ADA/EGFR/CXCR3/CCR1/NRG1/P2RY12/CXCR1/P2RX7/TRAT1/PTPRC/GBP1/TREM2/P2RY6/CMKLR1/PLEK/CCR5/CCR2/PRNP/CCL20/CALML3/CXCL8/CCL3/ANK2/BHLHA15/CCL4/SPHK1/FPR2/CALML5
GO_MONOVALENT_INORGANIC_CATION_TRANSMEMBRANE_TRANSPORTER_ACTIVITY	GO_MONOVALENT_INORGANIC_CATION_TRANSMEMBRANE_TRANSPORTER_ACTIVITY	367	0.346685	1.46777	0.000578635	0.00719153	0.00575408	2561	tags=22%, list=13%, signal=20%	SCNN1G/FXYD4/SLC5A7/SLC9A4/ATP1A4/SCNN1B/SLC9A2/TRPM5/MT-ATP8/CACNA1I/SLC10A1/ASIC5/SCN5A/KCNJ15/KCNH4/ATP4A/SLC45A2/SLC6A4/CYB5A/SLC4A9/KCNC3/SLC36A2/MT-ATP6/KCNG1/SLC15A5/SCN11A/SLC23A2/SLC8A2/GRIK4/SLC34A3/ATP2C2/ATP1B2/KCNAB3/KCNJ13/SLC4A4/SLC1A6/KCNN4/LRRC26/SLC13A3/MT-CO2/KCNA5/HCN3/TPCN1/SLC10A2/COX4I2/SLC5A4/SLC6A1/SLC5A12/SLC9C1/SLC2A6/KCNQ1/SLC5A9/SLC2A10/KCNF1/SLC15A1/MT-CO1/SLC10A5/SL…
GO_CELLULAR_RESPONSE_TO_EXTERNAL_STIMULUS	GO_CELLULAR_RESPONSE_TO_EXTERNAL_STIMULUS	320	-0.340025	-1.45512	0.000581568	0.00719153	0.00575408	4245	tags=30%, list=22%, signal=24%	JUN/SESN2/RRAGC/BNIP3/FYN/DCTPP1/ARHGAP35/SSH1/TNFRSF1A/BCL2/GABARAPL1/PENK/HDAC4/EIF2AK2/HSP90B1/FOXA3/BAG3/MTPN/BRIP1/GAS6/LEP/EIF4G1/MAP3K1/TLR7/FADD/HSPA5/BAIAP2/LCN2/NFKB1/CDKN2B/CHEK1/GJA1/VDR/FOSL1/RALB/P2RY1/FADS1/BAK1/EIF2S1/TNFRSF10A/ITGA6/DAPL1/ATP1A1/NAMPT/SRD5A1/PDXP/IRF1/RRAGD/TLR3/KLF10/LAMP2/MMP7/SLC2A1/TNFSF14/SFRP1/CD68/UCN2/TNFRSF8/LYN/LRRK2/AXL/IL15/ANKRD1/PRKAA2/FOLR2/COL1A1/…
GO_OXIDATIVE_DEMETHYLATION	GO_OXIDATIVE_DEMETHYLATION	19	0.71968	1.88532	0.000581638	0.00719153	0.00575408	991	tags=37%, list=5%, signal=35%	CYP1A2/CYP3A5/CYP2C9/CYP2C8/CYP3A43/CYP3A7/CYP2D6
GO_NEGATIVE_REGULATION_OF_LEUKOCYTE_MIGRATION	GO_NEGATIVE_REGULATION_OF_LEUKOCYTE_MIGRATION	43	-0.559975	-1.75831	0.000581825	0.00719153	0.00575408	2168	tags=42%, list=11%, signal=37%	CCL2/CCL25/STAP1/CD200R1/ADTRP/CCL28/SLIT2/CXCL12/KLRC4-KLRK1/PADI2/ADORA1/ADA/IL27RA/CD300A/SLAMF8/CCL21/C5AR2/GREM1
GO_REGULATION_OF_BIOMINERALIZATION	GO_REGULATION_OF_BIOMINERALIZATION	86	-0.469102	-1.70432	0.000593557	0.00732307	0.00585933	2658	tags=35%, list=13%, signal=30%	ACVR1/COMP/ADRB2/OSR2/TGFB1/HIF1A/MMP20/WNT10B/CEBPB/PKDCC/FBXO5/LTF/TWIST1/TGFB3/BMP2K/SRGN/ECM1/TFAP2A/ANKH/ENPP1/AMTN/CCR1/P2RX7/FAM20C/OMD/CCL3/SOX9/FBN2/GREM1/BMPR1B
GO_ETHANOL_CATABOLIC_PROCESS	GO_ETHANOL_CATABOLIC_PROCESS	13	0.785989	1.85519	0.000594784	0.00732478	0.00586069	3115	tags=69%, list=16%, signal=58%	SULT2A1/SULT1E1/SULT1A2/SULT1A1/SULT1A3/ADH7/ALDH3B2/SULT1B1/SULT1C4
GO_NEUTROPHIL_HOMEOSTASIS	GO_NEUTROPHIL_HOMEOSTASIS	16	-0.752809	-1.89158	0.000600443	0.0073621	0.00589056	2482	tags=56%, list=13%, signal=49%	SH2B3/HCAR2/PDE4B/AXL/PIK3CD/SLC7A11/CCR2/IL6/ANXA1
GO_GLYCEROLIPID_BIOSYNTHETIC_PROCESS	GO_GLYCEROLIPID_BIOSYNTHETIC_PROCESS	242	0.370572	1.50206	0.000601288	0.0073621	0.00589056	4853	tags=36%, list=25%, signal=28%	PLA2G2F/PLIN5/MOGAT2/NR1H4/SLC44A4/ALOX15/PLA2G2A/PIGZ/PLA2G10/PLA2G6/SLC44A3/APOA2/GPD1L/PLA2G4B/PLCE1/SH3YL1/PIK3C2B/LIPH/ACP6/DGAT2/HTR2C/DPM3/CHKB/PCYT2/GPLD1/LPIN3/CHKA/LCAT/INPP4A/LPCAT4/CPNE6/PIGL/DGKA/DGAT1/FABP3/ETNPPL/BMX/INPP4B/APOA1/PGAP1/DDHD1/PGAP3/LIPI/ACSL1/PTPN13/PLA2G1B/GPAT2/MFSD2A/INPP5J/PLA2G2E/MTMR3/MTMR7/CHPT1/FIG4/DGKQ/SLC44A5/SLC44A2/TAMM41/MTMR4/CRLS1/AGPAT2/LPCAT1/STARD…
GO_DNA_REPLICATION_INITIATION	GO_DNA_REPLICATION_INITIATION	37	-0.584991	-1.80448	0.000601671	0.0073621	0.00589056	4463	tags=49%, list=23%, signal=38%	CDC6/POLA2/PRIM2/MCM5/CDC45/POLE2/TICRR/POLE3/POLA1/GMNC/CDT1/MCM4/CCNE2/MCM6/MCM10/MCM2/PRIM1/ORC1
GO_POSITIVE_REGULATION_OF_MONONUCLEAR_CELL_MIGRATION	GO_POSITIVE_REGULATION_OF_MONONUCLEAR_CELL_MIGRATION	23	-0.679553	-1.87438	0.000602195	0.0073621	0.00589056	2022	tags=48%, list=10%, signal=43%	PLA2G7/CXCL12/TNF/CCL5/SERPINE1/CCR1/AIF1/CCR2/CXCL10/FPR2/S100A7
GO_NEGATIVE_REGULATION_OF_CYSTEINE_TYPE_ENDOPEPTIDASE_ACTIVITY	GO_NEGATIVE_REGULATION_OF_CYSTEINE_TYPE_ENDOPEPTIDASE_ACTIVITY	89	-0.470699	-1.72218	0.000609752	0.00744096	0.00595366	2684	tags=29%, list=14%, signal=25%	SFN/CD27/CRYAB/BIRC7/SNCA/BIRC5/KLF4/RAG1/THBS1/CARD16/TNFSF14/LTF/DHCR24/LAMP3/BIRC3/SERPINB9/MT3/CST7/CARD18/IFI6/IFI16/PLAUR/NGFR/CD44/MMP9/SFRP2
GO_PEPTIDOGLYCAN_BINDING	GO_PEPTIDOGLYCAN_BINDING	15	-0.75431	-1.85804	0.000612251	0.00745792	0.00596723	943	tags=47%, list=5%, signal=44%	TLR2/TREM2/NLRP3/RNASE7/PGLYRP4/NOD2/PGLYRP3
GO_KERATINOCYTE_PROLIFERATION	GO_KERATINOCYTE_PROLIFERATION	44	-0.56841	-1.79543	0.00062709	0.00762487	0.0061008	2709	tags=39%, list=14%, signal=33%	PTPRK/VDR/SFN/KLF9/EFNB2/NOTCH2/KRT2/BCL11B/SNAI2/AREG/CDH3/HAS2/TGM1/EREG/CD109/SDR16C5/KLK8
GO_REGULATION_OF_NITRIC_OXIDE_BIOSYNTHETIC_PROCESS	GO_REGULATION_OF_NITRIC_OXIDE_BIOSYNTHETIC_PROCESS	57	-0.529591	-1.78345	0.000633542	0.00768941	0.00615244	2987	tags=35%, list=15%, signal=30%	JAK2/ATP2B4/ACP5/PTGIS/CD47/KLF4/CD36/KLRC4-KLRK1/TNF/CAV1/IL10/AIF1/CLEC7A/MMP8/SIRPA/ITGB2/ICAM1/TLR6/IFNG/PTX3
GO_PURINERGIC_RECEPTOR_SIGNALING_PATHWAY	GO_PURINERGIC_RECEPTOR_SIGNALING_PATHWAY	32	-0.622362	-1.87298	0.000637679	0.00772568	0.00618146	1517	tags=50%, list=8%, signal=46%	GPR87/P2RX1/P2RY1/GPR171/ADORA3/ADORA1/NECAB2/P2RY10/ADA/PTAFR/P2RY13/P2RY12/P2RX7/ADORA2B/GPR34/P2RY6
GO_REGULATION_OF_B_CELL_MEDIATED_IMMUNITY	GO_REGULATION_OF_B_CELL_MEDIATED_IMMUNITY	47	-0.552042	-1.77665	0.000642927	0.00777526	0.00622113	2201	tags=47%, list=11%, signal=42%	RIF1/HLA-E/EXOSC3/MAD2L2/FOXP3/FCER2/TGFB1/LTA/FCGR2B/TNFSF4/CD28/CLCF1/TNF/BTK/TBX21/IL27RA/IL10/CD226/PTPRC/C3/CR1/FCER1G
GO_POSITIVE_REGULATION_OF_B_CELL_MEDIATED_IMMUNITY	GO_POSITIVE_REGULATION_OF_B_CELL_MEDIATED_IMMUNITY	32	-0.622068	-1.87209	0.000646988	0.00779788	0.00623923	3999	tags=53%, list=20%, signal=42%	RIF1/HLA-E/EXOSC3/MAD2L2/FCER2/TGFB1/LTA/TNFSF4/CD28/CLCF1/TNF/BTK/TBX21/CD226/PTPRC/C3/FCER1G
GO_DETECTION_OF_EXTERNAL_BIOTIC_STIMULUS	GO_DETECTION_OF_EXTERNAL_BIOTIC_STIMULUS	19	-0.706898	-1.86466	0.000647117	0.00779788	0.00623923	1695	tags=53%, list=9%, signal=48%	LY96/C4B/TLR2/TREM2/CLEC7A/TLR6/PGLYRP4/NOD2/TLR1/PGLYRP3
GO_DENDRITIC_CELL_CYTOKINE_PRODUCTION	GO_DENDRITIC_CELL_CYTOKINE_PRODUCTION	13	-0.767706	-1.82851	0.000653629	0.00786226	0.00629074	2203	tags=46%, list=11%, signal=41%	DDX21/TLR3/DDX58/SCIMP/BST2/NOD2
GO_SISTER_CHROMATID_SEGREGATION	GO_SISTER_CHROMATID_SEGREGATION	172	-0.394381	-1.5748	0.000659317	0.00790381	0.00632399	4919	tags=41%, list=25%, signal=31%	CDC27/BECN1/ANAPC1/NUF2/NCAPD3/CTNNB1/RAD21/PINX1/SPDL1/CDC6/DUSP1/DSCC1/KIF18B/MCMBP/TTK/ZWINT/NAA50/HORMAD1/CENPK/KNSTRN/CDK5RAP2/MAD2L2/CENPF/SMC4/PDS5B/AURKB/BUB1/SMC3/BUB1B/INCENP/CHAMP1/SMC1A/CDT1/TOP2A/RAN/NDC80/CENPE/CHTF8/STAG1/CDCA8/PSRC1/TRIP13/NUSAP1/FEN1/ZW10/KIF23/KIF2C/RAD21L1/NCAPH/NEK2/KIF4B/PTTG1/KIF14/KIFC1/KIF4A/MAD2L1/NCAPD2/ESCO2/CCNB1/PRC1/CDC20/KIF18A/SMC2/NCAPG/CDCA5/FBXO…
GO_NEGATIVE_REGULATION_OF_CELL_CYCLE_PHASE_TRANSITION	GO_NEGATIVE_REGULATION_OF_CELL_CYCLE_PHASE_TRANSITION	230	-0.36621	-1.51574	0.000659434	0.00790381	0.00632399	5778	tags=40%, list=29%, signal=29%	PSMD10/CRADD/PSMA5/PSMD11/FBXL7/BRSK1/PSMB7/DYNC1LI1/CDKN1A/FBXO31/DONSON/CDKN2D/NACC2/PSMB5/PSMB2/RFWD3/EZH2/PSMD7/CDKN1B/CDC25C/PSMD9/PSMD14/GPNMB/TOPBP1/RAD21/PINX1/PSMC3/SPDL1/CDC6/MUC1/DUSP1/FHL1/PSMA8/TTK/PML/PSMA7/BCL2/TICRR/E2F1/GTSE1/CDK5RAP2/BTN2A2/MAD2L2/CDK1/CENPF/AURKB/CDC73/BUB1/BUB1B/BRCA1/CNOT1/RBL1/CDKN2B/CDT1/PSMD1/CDKN2C/CHEK1/NDC80/PCNA/GPR132/SFN/PSMA6/TRIP13/TFDP1/CDKN2A/ZW1…
GO_POSITIVE_REGULATION_OF_LYMPHOCYTE_APOPTOTIC_PROCESS	GO_POSITIVE_REGULATION_OF_LYMPHOCYTE_APOPTOTIC_PROCESS	18	-0.72706	-1.89407	0.000662742	0.00792107	0.0063378	1036	tags=33%, list=5%, signal=32%	CCL5/P2RX7/IL10/PDCD1/CD274/IDO1
GO_POSITIVE_REGULATION_OF_PROTEIN_KINASE_B_SIGNALING	GO_POSITIVE_REGULATION_OF_PROTEIN_KINASE_B_SIGNALING	163	-0.400011	-1.59327	0.00066323	0.00792107	0.0063378	4120	tags=43%, list=21%, signal=34%	PIK3CA/FYN/STK3/IGF1R/FGF2/IL18/IGFBP5/MTDH/TGFA/FGF7/GAS6/LEP/MAZ/IL26/IRS2/HGF/OSBPL8/PINK1/THPO/FGF20/NOX4/FGFR1/RET/CALCR/MET/C1QTNF1/RAC2/FGF16/FGF1/HBEGF/TGFBR1/VAV1/TGFB1/FGF19/LCK/ITGB1/THBS1/LRP2/ILK/MFHAS1/PTPRJ/KITLG/CD28/TNF/AXL/PIK3CG/EGFR/PIK3R5/NRG1/GCNT2/P2RY12/PIK3CD/TRAT1/OSM/AREG/ICOS/CD86/EPGN/F3/CCL21/PIK3AP1/EGF/TNFAIP8L3/CCL3/CD80/CHI3L1/EREG/CSF3/FGF5/HPSE
GO_NEGATIVE_REGULATION_OF_CELLULAR_RESPONSE_TO_DRUG	GO_NEGATIVE_REGULATION_OF_CELLULAR_RESPONSE_TO_DRUG	19	-0.706284	-1.86303	0.000665218	0.00793072	0.00634552	3260	tags=47%, list=17%, signal=40%	HGF/PINK1/DRD2/MET/PSAP/LRRK2/IL10/RGS4/GPR37
GO_MHC_CLASS_II_PROTEIN_COMPLEX_BINDING	GO_MHC_CLASS_II_PROTEIN_COMPLEX_BINDING	16	-0.75015	-1.8849	0.000674915	0.00803209	0.00642662	2792	tags=56%, list=14%, signal=48%	HLA-DMA/PKM/CD74/HSPA8/HLA-DOB/HLA-DMB/HLA-DOA/HLA-DRA/HLA-DRB1
GO_PROTEOGLYCAN_BINDING	GO_PROTEOGLYCAN_BINDING	35	-0.588928	-1.79838	0.000679073	0.00806729	0.00645479	3440	tags=60%, list=17%, signal=50%	SDCBP/CTSK/NID1/COL2A1/FGF20/COMP/CFH/LRP1/APOE/THBS1/COL5A1/SLIT2/COL5A3/CTSL/CTSB/PLA2G2D/ITGA2/PTPRC/FN1/TNC/HPSE
GO_ESTABLISHMENT_OF_PROTEIN_LOCALIZATION_TO_ENDOPLASMIC_RETICULUM	GO_ESTABLISHMENT_OF_PROTEIN_LOCALIZATION_TO_ENDOPLASMIC_RETICULUM	110	0.447131	1.63433	0.00069074	0.0081866	0.00655026	6299	tags=59%, list=32%, signal=40%	RPL14/RPL28/RPL29/RPL18/RPL34/RPS28/RPS6/RPL32/RPS15/RPL36A/RPL23/RPL38/RPL19/RPL13/RPL9/RPL37/RPS11/RPL30/RPL36/RPL24/RPS2/SPCS1/RPL31/RPS7/RPL39/RPL27A/RPL15/RPL6/RPL12/RPL23A/RPS19/RPSA/CHMP4A/RPLP2/RPL3/RPS25/RPS20/RPS24/RPL4/RPS18/SRP14/RPLP1/RPS14/SEC61A2/RPS9/RPL18A/RPS16/RPL37A/RPS4X/RPS8/RPS21/RPL11/RPL22/RPL35/RPL13A/CHMP4B/RPS23/RPS4Y1/RPS26/RPS3/UBA52/RPL27/RPL35A/RPL26/SPCS2
GO_COMPLEX_OF_COLLAGEN_TRIMERS	GO_COMPLEX_OF_COLLAGEN_TRIMERS	21	-0.686211	-1.85851	0.000691551	0.0081866	0.00655026	2981	tags=52%, list=15%, signal=45%	COL2A1/COL23A1/COL7A1/COL5A1/COL3A1/COL5A3/COL5A2/COL1A2/COL11A1/COL1A1/MARCO
GO_REGULATION_OF_OSTEOCLAST_DIFFERENTIATION	GO_REGULATION_OF_OSTEOCLAST_DIFFERENTIATION	64	-0.506364	-1.7341	0.000697027	0.00823692	0.00659051	2366	tags=41%, list=12%, signal=36%	IL20/CA2/NOTCH2/CAMK4/SLC9B2/TLR3/KLF10/MITF/CEBPB/FSTL3/LILRB3/SFRP1/LTF/TNF/GPR55/MAFB/GPR68/FBN1/LILRB1/CSF1/CCR1/TYROBP/TREM2/CCL3/IFNG/LILRB4
GO_NEGATIVE_REGULATION_OF_HEMOPOIESIS	GO_NEGATIVE_REGULATION_OF_HEMOPOIESIS	136	-0.411702	-1.6096	0.000702131	0.00828268	0.00662713	2444	tags=30%, list=12%, signal=27%	PF4/IFNB1/SOCS1/TMEM176A/NCAPG2/IRF1/TLR3/TMEM176B/FSTL3/FCGR2B/LILRB3/GPR171/SFRP1/LTF/GLI3/TNFSF4/LYN/DTX1/GPR55/FGL2/IFNL1/MAFB/GPR68/FBN1/LILRB1/CD74/KLF13/TBX21/CTLA4/INHBA/ADIPOQ/RUNX3/MYC/LAG3/ANXA1/CCL3/PGLYRP4/CDK6/C1QC/LILRB4/PGLYRP3
GO_POSITIVE_REGULATION_OF_T_HELPER_1_TYPE_IMMUNE_RESPONSE	GO_POSITIVE_REGULATION_OF_T_HELPER_1_TYPE_IMMUNE_RESPONSE	19	-0.705123	-1.85997	0.00071047	0.00836638	0.0066941	1808	tags=42%, list=9%, signal=38%	IL18R1/SLC11A1/IL27RA/NLRP10/IL12RB1/CCR2/ANXA1/CD80
GO_CD4_POSITIVE_ALPHA_BETA_T_CELL_DIFFERENTIATION	GO_CD4_POSITIVE_ALPHA_BETA_T_CELL_DIFFERENTIATION	73	-0.487615	-1.7251	0.000723388	0.0085036	0.00680389	3948	tags=45%, list=20%, signal=36%	IL18/IL12B/CD83/MALT1/RELB/RORA/FOXP3/LOXL3/RC3H2/STAT3/SOCS1/LY9/IRF4/IL18R1/GPR183/TNFSF4/SPN/PLA2G2D/SLAMF6/IL27/SASH3/TBX21/FUT7/RUNX3/NCKAP1L/IL12RB1/CD86/RSAD2/NLRP3/IL6/ANXA1/CD80/IFNG
GO_REGULATION_OF_VIRAL_LIFE_CYCLE	GO_REGULATION_OF_VIRAL_LIFE_CYCLE	137	-0.411977	-1.60886	0.000726988	0.008531	0.00682582	3900	tags=36%, list=20%, signal=29%	BCL2/ADAR/EIF2AK2/GSN/ZC3HAV1/TRIM21/TNIP1/PLSCR1/CCNK/FBXL2/AICDA/IFITM2/TOP2A/STOM/PC/OAS3/IFNB1/IFIT5/KPNA2/CD4/LGALS1/FCN1/IFNL3/OASL/OAS2/LTF/CAV2/LAMP3/CD28/TNF/MX1/CCL5/TRIM10/CD74/IFITM3/ISG20/APOBEC3A/IFITM1/BST2/RSAD2/IFI16/CCL8/IFIT1/CXCL8/IFI27/SLPI/TRIM15/PTX3/HMGA2
GO_POSITIVE_REGULATION_OF_CD4_POSITIVE_ALPHA_BETA_T_CELL_DIFFERENTIATION	GO_POSITIVE_REGULATION_OF_CD4_POSITIVE_ALPHA_BETA_T_CELL_DIFFERENTIATION	29	-0.625106	-1.84706	0.000729655	0.00854738	0.00683892	4251	tags=55%, list=22%, signal=43%	MYB/IL18/IL12B/CD83/MALT1/FOXP3/SOCS1/TNFSF4/SASH3/NCKAP1L/IL12RB1/CD86/NLRP3/ANXA1/CD80/IFNG
GO_REGULATION_OF_CHONDROCYTE_DIFFERENTIATION	GO_REGULATION_OF_CHONDROCYTE_DIFFERENTIATION	46	-0.563718	-1.80813	0.000746169	0.00872004	0.00697707	2542	tags=43%, list=13%, signal=38%	GLI2/LOXL2/TGFBR1/NKX3-2/MAF/PKDCC/GLI3/RUNX2/GDF6/ANXA2/GDF5/SNAI2/ADAMTS12/TRPS1/SOX9/EFEMP1/SHOX2/GREM1/BMPR1B/PTHLH
GO_EXOGENOUS_DRUG_CATABOLIC_PROCESS	GO_EXOGENOUS_DRUG_CATABOLIC_PROCESS	22	0.706571	1.91166	0.000746987	0.00872004	0.00697707	3654	tags=59%, list=19%, signal=48%	CYP4B1/CYP1A2/CYP2C9/CYP2C8/CYP2J2/CYP2D6/CYP2C18/CYP2B6/CYP2E1/CYP2A6/CYP2W1/CYP2C19/NR1I2
GO_REACTIVE_OXYGEN_SPECIES_METABOLIC_PROCESS	GO_REACTIVE_OXYGEN_SPECIES_METABOLIC_PROCESS	255	-0.352768	-1.47904	0.000758596	0.00882608	0.00706191	3355	tags=29%, list=17%, signal=24%	CPS1/NRROS/BRCA1/RFK/MAPK14/RORA/PINK1/JAK2/PRDX4/XDH/NOX4/DRD5/ATP2B4/STAT3/LPO/ACP5/FANCC/SH3PXD2B/DDIT4/CRYAB/RAC2/SNCA/CYP1B1/PTGIS/TPO/STK17A/VAV1/CD47/TGFB1/PXDN/KLF4/HIF1A/THBS1/CD36/RAB27A/MPO/ABCD2/TMEM106A/ACE2/SOD2/KLRC4-KLRK1/LRRK2/TNF/TFAP2A/MMP3/NOS2/FOXM1/NCF1/CAV1/TLR2/EGFR/MAOB/MT3/P2RX7/TYROBP/IL10/HBE1/PMAIP1/AIF1/CD177/SFTPD/IFI6/CLEC7A/ITGAM/MMP8/SIRPA/ITGB2/ICAM1/TLR6/NCF2/I…
GO_NEGATIVE_REGULATION_OF_B_CELL_PROLIFERATION	GO_NEGATIVE_REGULATION_OF_B_CELL_PROLIFERATION	16	-0.746355	-1.87537	0.000758696	0.00882608	0.00706191	1550	tags=50%, list=8%, signal=46%	FCGR2B/LYN/BTK/TYROBP/IL10/CTLA4/CD300A/MNDA
GO_RESPONSE_TO_FUNGUS	GO_RESPONSE_TO_FUNGUS	52	-0.541305	-1.78189	0.000761825	0.00884717	0.00707879	2082	tags=42%, list=11%, signal=38%	CTSG/MALT1/HAMP/COTL1/BAK1/GAPDH/CHGA/MPO/SPON2/LTF/S100A12/IL36RN/BTK/SCIMP/CLEC6A/NLRP10/CLEC7A/RNASE7/GNLY/PTX3/S100A9/S100A8
GO_POSITIVE_REGULATION_OF_LYMPHOCYTE_CHEMOTAXIS	GO_POSITIVE_REGULATION_OF_LYMPHOCYTE_CHEMOTAXIS	21	-0.684439	-1.85371	0.000764827	0.00886672	0.00709443	2131	tags=48%, list=11%, signal=43%	XCL2/TNFSF14/CCL5/CCR2/CCL21/CCL3/CXCL13/CCL4/CCL7/S100A7
GO_POSITIVE_REGULATION_OF_TUMOR_NECROSIS_FACTOR_SECRETION	GO_POSITIVE_REGULATION_OF_TUMOR_NECROSIS_FACTOR_SECRETION	20	-0.700096	-1.87648	0.000776906	0.00899125	0.00719407	1271	tags=40%, list=6%, signal=37%	LRRK2/DDX58/IFIH1/LILRA2/MMP8/HAVCR2/LILRA5/IFNG
GO_POSITIVE_REGULATION_OF_NIK_NF_KAPPAB_SIGNALING	GO_POSITIVE_REGULATION_OF_NIK_NF_KAPPAB_SIGNALING	75	-0.482853	-1.72293	0.000781837	0.00901456	0.00721272	4753	tags=45%, list=24%, signal=35%	EDN1/IL1B/NLRP12/LIMS1/COPS8/TRIM44/IL18/IL12B/EIF2AK2/MALT1/APP/TLR7/ZFP91/CARD10/RC3H2/TNFRSF10A/CD27/IL18R1/TLR3/ILK/IRAK1/TNFSF14/TNF/TLR2/EGFR/TREM2/MMP8/HAVCR2/CD14/TLR6/NOD2/CHI3L1/GREM1/SPHK1
GO_POSITIVE_REGULATION_OF_PROTEIN_SERINE_THREONINE_KINASE_ACTIVITY	GO_POSITIVE_REGULATION_OF_PROTEIN_SERINE_THREONINE_KINASE_ACTIVITY	325	-0.341728	-1.46505	0.000782114	0.00901456	0.00721272	5338	tags=41%, list=27%, signal=30%	CHRNA7/PDE6H/PIK3CB/SYK/MNAT1/MAP3K4/CD40/RHOA/NGF/MAPK1/MAP3K14/TNFRSF11A/EZH2/CDKN1B/MAGED1/HSP90AB1/MAPKAPK2/EDN1/PTPN11/CALM2/TAB2/IL1B/ALK/CXCR4/MAP4K1/MAP3K3/F2R/PDGFRB/CDC6/MAP2K1/MAP3K15/CCND3/CKS2/S1PR2/MUL1/PAK1/SHC1/PDE6G/STK3/FGF2/MAP3K6/EIF2AK2/TGFA/CAB39/FZD8/TENM1/FGD2/CCNK/CDK1/MAP3K1/CCND2/RAPGEF1/ZEB2/HGF/IKBKG/CSPG4/MAPK14/LPAR1/TCL1A/IQGAP1/GHR/ARHGEF5/PTPN1/JAK2/ADAM17/CAMK1/…
GO_FORMATION_OF_PRIMARY_GERM_LAYER	GO_FORMATION_OF_PRIMARY_GERM_LAYER	115	-0.425816	-1.61284	0.000782942	0.00901456	0.00721272	2884	tags=34%, list=15%, signal=29%	EXT2/GJA1/FGFR1/ACVR1/COL12A1/ITGAV/SNAI1/LAMB3/MMP14/COL7A1/KLF4/ITGB5/ITGB1/SOX7/GATA6/NOG/COL5A1/HAND1/COL6A1/COL5A2/COL11A1/TXNRD1/EYA1/ITGA5/ITGA4/ITGB3/ITGA2/INHBA/EOMES/MMP8/WNT11/ITGB2/FN1/TRIM15/LHX1/MMP9/SFRP2/LAMA3/HMGA2
GO_LAMELLIPODIUM_MEMBRANE	GO_LAMELLIPODIUM_MEMBRANE	22	-0.672391	-1.83428	0.000793098	0.00911588	0.00729379	3225	tags=64%, list=16%, signal=53%	CSPG4/SYNE2/PLEK2/ANTXR1/APC2/KCNA2/FERMT2/ITGAV/PDXP/PDPN/ITGB3/CD44/FAP/DPP4
GO_REGULATION_OF_CYTOSOLIC_CALCIUM_ION_CONCENTRATION	GO_REGULATION_OF_CYTOSOLIC_CALCIUM_ION_CONCENTRATION	357	-0.328918	-1.42717	0.000797007	0.00914518	0.00731723	3005	tags=26%, list=15%, signal=22%	DRD2/JAK2/CD52/PLN/CORO1A/ATP2B4/GALR1/TRDN/GJA1/PLCZ1/JPH2/CALCR/P2RY1/BAK1/BDKRB1/ITGAV/C1QTNF1/SNCA/DIAPH1/CCKBR/GRIA1/AKAP6/NCS1/CCR6/TMEM38B/CXCR5/RASA3/ITPR3/LCK/CXCR6/HTR2A/PROK2/GRM5/LRP1/CD4/CD36/CCR4/GRIN2A/CALCA/ITPR2/CCL28/MYO5A/HAP1/CEMIP/LYN/RYR1/CCR8/GPR55/ADORA1/PIK3CG/ANXA2/GPR65/PTGER3/P2RY10/CAV1/ADCYAP1R1/CXCR3/CCR1/CXCR1/P2RX7/TGM2/PTPRC/GPR174/PTGDR/MCOLN2/C5AR1/P2RY6/NMU/PL…
GO_INTERLEUKIN_2_BIOSYNTHETIC_PROCESS	GO_INTERLEUKIN_2_BIOSYNTHETIC_PROCESS	23	-0.671291	-1.85158	0.000801342	0.00914654	0.00731832	1847	tags=52%, list=9%, signal=47%	IRF4/CD4/CD3E/CD28/PTPRC/CD86/SFTPD/CLEC7A/LAG3/IL1RAP/CD80/PRKCQ
GO_FICOLIN_1_RICH_GRANULE	GO_FICOLIN_1_RICH_GRANULE	124	-0.423067	-1.62378	0.000801861	0.00914654	0.00731832	5764	tags=48%, list=29%, signal=34%	VCL/ACLY/PSMA5/PSMD11/ACTR2/PSMB7/CTSS/XRCC6/HSP90AA1/ATG7/KPNB1/APAF1/ACTR10/MAPK1/AMPD3/VCP/PSMD7/GLB1/HSP90AB1/PSMD14/CAND1/PRG2/PSMC3/CTSD/CRISPLD2/FTH1/A1BG/IMPDH1/PYGL/GSN/PLEKHO2/CAB39/MAPK14/EEF1A1/COTL1/PRDX4/CANT1/CTSZ/ARSB/DERA/PNP/PSMD2/PKM/FCN1/TIMP2/HSPA6/CTSB/BIN2/PGAM1/FGL2/HSPA8/PGM1/CDA/KRT1/MNDA/TNFAIP6/SERPINA1/HK3/MMP9/CALML5
GO_POSITIVE_REGULATION_OF_NEUROINFLAMMATORY_RESPONSE	GO_POSITIVE_REGULATION_OF_NEUROINFLAMMATORY_RESPONSE	13	-0.761501	-1.81374	0.000801968	0.00914654	0.00731832	3948	tags=85%, list=20%, signal=68%	IL18/IL33/NUPR1/CTSC/STAP1/LRRK2/TNF/TREM2/MMP8/IL6/CCL3
GO_SULFATION	GO_SULFATION	18	0.737835	1.89932	0.000802567	0.00914654	0.00731832	1041	tags=44%, list=5%, signal=42%	SULT2A1/HS3ST5/SULT1E1/SULT1A2/SULT1C2/SULT1A1/SULT1A3/UST
GO_DNA_DEPENDENT_DNA_REPLICATION	GO_DNA_DEPENDENT_DNA_REPLICATION	140	-0.411828	-1.60424	0.000810392	0.00922009	0.00737717	5743	tags=44%, list=29%, signal=32%	TIPIN/FANCM/RFC2/SMARCAL1/STOML2/ATG7/DONSON/SENP2/RFWD3/POLD2/GINS3/POLD1/CDC6/POLA2/RPA3/DSCC1/MCMBP/BRCA2/CDC7/GINS4/PRIM2/ALYREF/MCM5/REV3L/POLD3/CDC45/POLE2/TICRR/TIMELESS/POLE3/RAD51/GINS2/GINS1/POLA1/RPA1/AICDA/GMNC/CDT1/HELB/MMS22L/RFC4/PCNA/MCM4/RFC1/CHTF8/FGFR1/CCNE2/FEN1/WDHD1/RFC3/HMGA1/MCM6/MCM10/FBXO5/MCM2/PRIM1/RECQL/SAMHD1/ORC1/E2F7/SLFN11/ZNF365
GO_DEFENSE_RESPONSE_TO_GRAM_POSITIVE_BACTERIUM	GO_DEFENSE_RESPONSE_TO_GRAM_POSITIVE_BACTERIUM	92	-0.462978	-1.70616	0.000813543	0.00924031	0.00739335	2963	tags=32%, list=15%, signal=27%	ADAM17/DEFB4A/ACP5/DMBT1/GBP4/IL12A/LCE3A/CHGA/CD36/LTA/KLRC4-KLRK1/DEFB1/TNF/TNFSF8/TLR2/P2RX7/IL27RA/MPEG1/LYZ/C5AR1/RNASE6/GBP6/NLRP3/HAVCR2/RNASE7/IL6/PGLYRP4/PGLYRP3/KRT6A
GO_NEGATIVE_REGULATION_OF_CANONICAL_WNT_SIGNALING_PATHWAY	GO_NEGATIVE_REGULATION_OF_CANONICAL_WNT_SIGNALING_PATHWAY	174	-0.376465	-1.50571	0.000827136	0.00936572	0.00749369	3668	tags=28%, list=19%, signal=23%	IGFBP1/DKK3/ISL1/LATS2/MAD2L2/RAPGEF1/MAPK14/RBMS3/CYLD/PSMD1/APC2/PSMA6/WWTR1/PSMB8/SLC9A3R1/PSMD2/CSNK1A1/PSMC1/APOE/NOG/DACT1/NKX2-5/SFRP1/HECW1/WNT5B/MAPK8IP2/DRAXIN/GLI3/TNN/PRICKLE1/SOSTDC1/ZNRF3/BICC1/SOST/TBX18/SFRP4/IGFBP6/CAV1/SNAI2/PTPRO/KREMEN2/CDH2/WNT11/CTHRC1/PSMB9/ROR2/SOX9/GREM1/SFRP2
GO_PHOSPHATIDIC_ACID_METABOLIC_PROCESS	GO_PHOSPHATIDIC_ACID_METABOLIC_PROCESS	41	0.571419	1.76394	0.00082737	0.00936572	0.00749369	3873	tags=49%, list=20%, signal=39%	PLA2G2F/NR1H4/PLA2G2A/PLA2G10/GPD1L/PLA2G4B/LIPH/ACP6/LPCAT4/DGKH/DGKA/DDHD1/LIPI/PLA2G1B/GPAT2/PLA2G2E/DGKQ/AGPAT2/LPCAT1/PLA2G12A
GO_REGULATION_OF_CD8_POSITIVE_ALPHA_BETA_T_CELL_ACTIVATION	GO_REGULATION_OF_CD8_POSITIVE_ALPHA_BETA_T_CELL_ACTIVATION	14	-0.751493	-1.83455	0.000834751	0.00941756	0.00753517	2286	tags=50%, list=12%, signal=44%	HLA-E/SOCS1/IRF1/LILRB1/RUNX3/NCKAP1L/CD274
GO_TOLL_LIKE_RECEPTOR_2_SIGNALING_PATHWAY	GO_TOLL_LIKE_RECEPTOR_2_SIGNALING_PATHWAY	14	-0.751426	-1.83438	0.000834751	0.00941756	0.00753517	1856	tags=64%, list=9%, signal=58%	PJA2/TNFAIP3/MFHAS1/IRAK1/LYN/TLR2/PIK3AP1/TLR6/TLR1
GO_ALPHA_BETA_T_CELL_PROLIFERATION	GO_ALPHA_BETA_T_CELL_PROLIFERATION	32	-0.614697	-1.84991	0.000870405	0.00980335	0.00784385	3948	tags=50%, list=20%, signal=40%	IL18/HLA-E/IL12B/ZAP70/EBI3/IRF1/CD3E/LGALS9C/TNFSF4/CD28/IL15/PTPRC/CCR2/DOCK2/LGALS9B/CD274
GO_DOUBLE_STRAND_BREAK_REPAIR	GO_DOUBLE_STRAND_BREAK_REPAIR	213	-0.367596	-1.51094	0.000876079	0.00985076	0.00788178	4185	tags=40%, list=21%, signal=32%	WDR70/RBBP8/RNF168/FIGNL1/ZFYVE26/PALB2/RAD51C/ACTR2/DNTT/MLH1/NABP2/ERCC8/XRCC6/RMI2/UBE2V2/RNF8/VCP/RFWD3/MSH2/PSMD14/RAD21/RPA3/FANCB/BRCA2/MORF4L1/PML/PARP1/CDC7/GINS4/MCM5/SETX/REV3L/RIF1/CDC45/TRIP12/TIMELESS/USP51/AP5S1/MDC1/RAD51/BRIP1/NHEJ1/GINS2/MAD2L2/ERCC4/POLA1/RPA1/KDM4D/BRCA1/RNF138/MCM8/RNF169/HELB/RAD54L/MMS22L/CHEK1/MCM4/XRCC4/TRIP13/FEN1/BARD1/NABP1/DTX3L/WAS/DCLRE1B/RAD21L1/FM…
GO_REGULATION_OF_SYNAPSE_STRUCTURE_OR_ACTIVITY	GO_REGULATION_OF_SYNAPSE_STRUCTURE_OR_ACTIVITY	222	-0.354084	-1.4589	0.000889439	0.00998429	0.00798862	4121	tags=38%, list=21%, signal=30%	GPC4/SLC17A7/FYN/LRRN3/SPARC/DCTN1/GRIN2B/SSH1/THBS2/DISC1/PPT1/LRRTM2/SLITRK1/IL1RAPL1/EIF4G1/NRCAM/APP/CAPRIN1/RELN/MAPK14/CTNNA2/BAIAP2/FZD9/CAMK2B/DRD2/NEURL1/CAMK1/SLITRK5/SLITRK3/LRFN4/DNM1/EPHB3/SNCA/SLITRK2/CLSTN1/ZNF804A/PCDH8/DBN1/TUBA1A/MDGA1/APOE/NLGN1/PAK3/CDC20/CDK5R1/ARHGAP22/EPHB2/DGKB/PTPRD/EPHB1/FCGR2B/GPM6A/LRP8/SRGN/CLSTN2/LRRK2/TNF/NTRK2/MX1/TPBG/IL10RA/ETV5/ITPKA/TLR2/NRP2/N…
GO_NEGATIVE_REGULATION_OF_MITOTIC_CELL_CYCLE	GO_NEGATIVE_REGULATION_OF_MITOTIC_CELL_CYCLE	303	-0.339845	-1.43734	0.000900841	0.0100954	0.00807754	4945	tags=39%, list=25%, signal=30%	PSMD10/CRADD/PSMA5/TIPIN/PSMD11/FBXL7/BRSK1/PSMB7/NABP2/DYNC1LI1/CDKN1A/FBXO31/DONSON/CDKN2D/NACC2/PSMB5/PSMB2/RFWD3/EZH2/PSMD7/CDKN1B/CDC25C/ABL1/MSH2/PSMD9/PSMD14/FOXC1/GPNMB/TOPBP1/CTNNB1/RAD21/PINX1/PSMC3/SPDL1/CDC6/MUC1/DUSP1/FHL1/PSMA8/TTK/PML/PSMA7/ZWINT/BCL2/TICRR/WNT9A/E2F1/MDC1/RAD9B/GTSE1/CDK5RAP2/BTN2A2/MAD2L2/CDK1/CENPF/AURKB/CDC73/BUB1/BUB1B/BRCA1/CNOT1/RBL1/CDKN2B/CDT1/TOP2A/PSMD1/…
GO_POSITIVE_REGULATION_OF_INTERLEUKIN_8_PRODUCTION	GO_POSITIVE_REGULATION_OF_INTERLEUKIN_8_PRODUCTION	49	-0.541707	-1.75485	0.000924624	0.0103447	0.008277	1814	tags=51%, list=9%, signal=46%	LBP/IL1B/F2R/BCL10/F2RL1/AFAP1L2/FFAR2/TLR7/FADD/CD244/FCN1/TLR3/TNF/CD2/DDX58/SERPINE1/CD74/TLR2/ADIPOQ/NLRP10/CLEC7A/CD14/NOD2/TLR1/TLR8
GO_RESPONSE_TO_INTERLEUKIN_12	GO_RESPONSE_TO_INTERLEUKIN_12	50	-0.528489	-1.71066	0.000942254	0.0105245	0.00842081	2435	tags=28%, list=12%, signal=25%	LMNB1/IL12A/CD47/SOD2/ANXA2/STAT4/MSN/IL10/LCP1/IL12RB1/SIRPA/IFNG/IL12RB2/SERPINB2
GO_APICAL_PLASMA_MEMBRANE	GO_APICAL_PLASMA_MEMBRANE	320	0.34604	1.45191	0.000956742	0.0106685	0.0085361	2462	tags=22%, list=12%, signal=19%	UPK1A/UPK3A/UPK2/SCNN1G/SLC9A4/CYP4F12/SCNN1B/CA4/MAL/UPK1B/CYP4F2/SLC44A4/PKHD1/CLCA4/MUC20/KISS1/SHROOM1/CYP4A11/ERBB3/IGSF5/RAB17/MTCL1/CRB3/SLC23A2/SLC34A3/SLC7A9/CLDN4/ATP1B2/P2RX2/ERBB2/ABCG8/AGER/SLC22A5/CASR/DUOX2/SHANK2/CEACAM7/KCNA5/HIP1R/SLC10A2/CDHR5/ATP8B1/GNAT1/SLC5A12/CACNB3/SLC39A4/EPCAM/NHS/SLC22A13/FZD3/MAL2/SLC2A2/IGFBP2/PARD6B/ABCG5/GPIHBP1/AQP1/SLC29A4/PARD6A/PROM1/SLC17A4/ST…
GO_CLATHRIN_COATED_VESICLE_MEMBRANE	GO_CLATHRIN_COATED_VESICLE_MEMBRANE	110	-0.432308	-1.63188	0.000961066	0.010699	0.00856049	4506	tags=47%, list=23%, signal=37%	FZD2/NECAP2/LDLRAP1/AP3B2/CLTB/CLTC/KIAA0319/DAB2/VAMP3/SLC17A7/DNAJC5/RAB35/TGFA/SLC18A2/TYRP1/CLTCL1/SYT1/SLC18A1/DENND1A/IGF2R/CD3D/ADRB2/HBEGF/SLC18A3/HLA-DQB2/APOE/CD4/M6PR/LRP2/HLA-DQA2/CD3G/CEMIP/LDLR/CD74/EGFR/HSPA8/HLA-DPB1/RASSF9/AREG/EPGN/HLA-DQB1/HLA-DQA1/HLA-DRA/EGF/HLA-DPA1/HLA-DRB5/HLA-DRB1/IL7R/FCGR1B/ROR2/FCGR1A/EREG
GO_PLATELET_ALPHA_GRANULE	GO_PLATELET_ALPHA_GRANULE	90	-0.454132	-1.66653	0.000969523	0.0107753	0.00862154	4020	tags=46%, list=20%, signal=36%	SPARC/LHFPL2/A1BG/THBS2/TREML1/ORM1/GAS6/APP/HGF/PROS1/F8/VEGFC/PF4/SNCA/IGF1/SERPINA5/TGFB1/ISLR/THBS1/CD36/FERMT3/ACTN2/TOR4A/TGFB3/SRGN/LEFTY2/STXBP1/PCDH7/SERPINA3/TGFB2/ACTN1/SERPINE1/F13A1/ITGB3/SERPING1/SERPINE2/PPBP/EGF/FN1/SERPINA1/CD109
GO_NEGATIVE_REGULATION_OF_WNT_SIGNALING_PATHWAY	GO_NEGATIVE_REGULATION_OF_WNT_SIGNALING_PATHWAY	206	-0.365435	-1.50038	0.000974716	0.0108152	0.00865341	3668	tags=28%, list=19%, signal=23%	IGFBP1/DKK3/ISL1/LATS2/MAD2L2/GSC/RAPGEF1/MAPK14/RBMS3/CYLD/PSMD1/APC2/PSMA6/WWTR1/PSMB8/SLC9A3R1/PSMD2/NFATC1/CSNK1A1/PSMC1/LRP1/APOE/NOG/DACT1/NKX2-5/BARX1/SFRP1/HECW1/WNT5B/MAPK8IP2/DRAXIN/GLI3/TNN/PRICKLE1/SOSTDC1/ZNRF3/TRABD2A/BICC1/SOST/TBX18/ALPK2/SFRP4/IGFBP6/CAV1/SNAI2/NXN/PTPRO/KREMEN2/CDH2/WNT11/CTHRC1/PSMB9/ROR2/SOX9/GREM1/SFRP2/APCDD1L
GO_LIGASE_ACTIVITY_FORMING_CARBON_SULFUR_BONDS	GO_LIGASE_ACTIVITY_FORMING_CARBON_SULFUR_BONDS	40	0.581382	1.78378	0.000978517	0.0108395	0.00867286	3311	tags=35%, list=17%, signal=29%	ACSM6/ACSBG1/ACSM3/ACSL5/ACSF2/SLC27A2/ACSM1/SLC27A5/ACSS1/ACSBG2/ACSL1/ACSM2A/UBA7/ACSM2B
GO_POSITIVE_REGULATION_OF_INTERLEUKIN_2_PRODUCTION	GO_POSITIVE_REGULATION_OF_INTERLEUKIN_2_PRODUCTION	31	-0.620121	-1.84371	0.000990382	0.0109519	0.00876285	1847	tags=42%, list=9%, signal=38%	IRF4/CD4/CD3E/PDE4B/CD28/SASH3/PTPRC/CD86/CLEC7A/CCR2/ANXA1/CD80/PRKCQ
GO_ACTIN_FILAMENT	GO_ACTIN_FILAMENT	116	-0.422093	-1.60218	0.000991928	0.0109519	0.00876285	3456	tags=38%, list=18%, signal=31%	MICAL3/TMOD1/MYO3A/IQGAP1/PLS3/PDLIM2/COTL1/PDLIM7/CORO1A/MICAL2/COBL/ESPN/APC2/RCSD1/TPM1/PDLIM3/RAC2/WAS/ACTG1/EHBP1/DBN1/GNG12/WIPF1/ACTL8/ACTN2/ESPNL/MYO5A/ACTB/PALLD/WIPF3/ACTN1/SMTNL1/MYO1B/SPECC1/ACTC1/DPYSL3/AIF1/PDLIM4/LCP1/FLNA/HCK/ANXA1/FMN1/ACTBL2
GO_PLATELET_DEGRANULATION	GO_PLATELET_DEGRANULATION	125	-0.409705	-1.57348	0.00101119	0.0111463	0.00891835	3615	tags=42%, list=18%, signal=34%	TLN1/SPARC/LHFPL2/A1BG/ORM1/TAGLN2/GAS6/APP/P2RX1/HGF/FAM3C/PROS1/F8/VEGFC/ENDOD1/PF4/PSAP/IGF1/TGFB1/ISLR/THBS1/CD36/FERMT3/SCG3/LAMP2/ACTN2/TOR4A/TIMP3/TUBA4A/TGFB3/SRGN/ECM1/LYN/LEFTY2/STXBP1/PCDH7/SERPINA3/TGFB2/ACTN1/SERPINE1/F13A1/ITGB3/ANXA5/SERPING1/PPBP/FLNA/PLEK/FCER1G/EGF/FN1/SERPINA1/CD109
GO_POSITIVE_REGULATION_OF_ALPHA_BETA_T_CELL_ACTIVATION	GO_POSITIVE_REGULATION_OF_ALPHA_BETA_T_CELL_ACTIVATION	60	-0.501774	-1.68645	0.00102186	0.0112455	0.00899773	3948	tags=47%, list=20%, signal=37%	IL18/HLA-E/IL12B/CD83/MALT1/ZAP70/FOXP3/EBI3/SOCS1/PNP/IL12A/CD3E/GLI3/TNFSF4/CD28/ADA/SASH3/PTPRC/RUNX3/NCKAP1L/IL12RB1/CD86/CCR2/NLRP3/ANXA1/CD80/IFNG/PRKCQ
GO_TOLERANCE_INDUCTION	GO_TOLERANCE_INDUCTION	22	-0.665878	-1.81651	0.00102811	0.0112958	0.00903796	3180	tags=68%, list=16%, signal=57%	HLA-G/FOXP3/CLC/IRAK3/TNFAIP3/CCR4/CD3E/LYN/ICOS/HAVCR2/LILRB2/PDCD1/IL2RA/CD274/IDO1
GO_SPECIFIC_GRANULE_LUMEN	GO_SPECIFIC_GRANULE_LUMEN	62	-0.502978	-1.71385	0.00104697	0.0114843	0.00918877	4228	tags=44%, list=21%, signal=34%	CTSD/CHIT1/HP/CAMP/ORM1/LCN2/NFKB1/CANT1/CTSZ/BPI/GGH/OLFM4/TIMP2/RAB27A/LTF/B2M/LYZ/RETN/OSCAR/MMP8/DOCK2/FOLR3/SLPI/CHI3L1/PTX3/CXCL1/HPSE
GO_RETINOL_METABOLIC_PROCESS	GO_RETINOL_METABOLIC_PROCESS	44	0.575937	1.79047	0.00104958	0.011494	0.0091966	991	tags=34%, list=5%, signal=32%	TTR/CYP1A1/ADH1C/ADH6/CYP1A2/CYP3A5/ADH1A/AKR1C3/CYP2C8/ADH4/ADH1B/ALDH1A2/DGAT2/CYP3A7/CYP2D6
GO_RESPONSE_TO_IONIZING_RADIATION	GO_RESPONSE_TO_IONIZING_RADIATION	136	-0.406248	-1.58827	0.0010513	0.0114942	0.00919673	5657	tags=46%, list=29%, signal=33%	RNF168/ELK1/FIGNL1/RAD1/LZIC/NABP2/CLOCK/ERCC8/CDKN1A/XRCC6/EGR1/APOBEC1/RNF8/GRB2/CBL/RFWD3/MSH2/VCAM1/TOPBP1/AEN/BRCA2/PML/PARP1/INTS7/BCL2/TICRR/YAP1/IKBIP/POLE3/THBD/RAD51/RAD9B/NHEJ1/KDM4D/BRCA1/HSPA5/MAPK14/HAMP/TMEM109/RAD54L/NOX4/XRCC4/BAK1/CRYAB/NABP1/NAMPT/PRKDC/RAD51AP1/SFRP1/RRM1/ECT2/EYA1/SNAI2/PTPRC/MYC/IFI16/ICAM1/ANXA1/CXCL10/SFRP2/HMGA2/KRT14
GO_OLIGOPEPTIDE_BINDING	GO_OLIGOPEPTIDE_BINDING	12	0.800547	1.844	0.00107171	0.0116983	0.00936007	618	tags=33%, list=3%, signal=32%	GSTM2/GSTM1/GSTM4/GSTM3
GO_LEUKOCYTE_ADHESION_TO_VASCULAR_ENDOTHELIAL_CELL	GO_LEUKOCYTE_ADHESION_TO_VASCULAR_ENDOTHELIAL_CELL	36	-0.595193	-1.8295	0.0010847	0.011821	0.00945817	2051	tags=47%, list=10%, signal=42%	CCL25/KLF4/ITGB1/CCL28/IRAK1/ADD2/CXCL12/SPN/TNF/PTAFR/ITGA4/SELPLG/CCR2/CCL21/ITGB2/ICAM1/GCNT1
GO_REGULATION_OF_IMMUNOGLOBULIN_PRODUCTION	GO_REGULATION_OF_IMMUNOGLOBULIN_PRODUCTION	59	-0.517178	-1.72479	0.00110212	0.0119914	0.00959452	5742	tags=54%, list=29%, signal=39%	TNFRSF4/MLH1/IL5/CD40/TFRC/MSH2/IL4R/CD22/RBP4/RIF1/HLA-E/EXOSC3/IL33/MAD2L2/IL13RA2/FOXP3/CD40LG/MZB1/FCRL3/TGFB1/PRKDC/FCGR2B/TNFSF4/CD28/CLCF1/TNF/SASH3/TBX21/IL27RA/IL10/PTPRC/IL6
GO_GLUTATHIONE_TRANSFERASE_ACTIVITY	GO_GLUTATHIONE_TRANSFERASE_ACTIVITY	24	0.676413	1.86151	0.00110405	0.011993	0.00959582	1172	tags=33%, list=6%, signal=31%	GSTM2/GSTA1/GSTM1/GSTM4/GSTA2/GSTM5/GSTM3/MGST2
GO_FATTY_ACID_DERIVATIVE_BIOSYNTHETIC_PROCESS	GO_FATTY_ACID_DERIVATIVE_BIOSYNTHETIC_PROCESS	90	0.458206	1.61746	0.00111263	0.0120666	0.00965475	1455	tags=20%, list=7%, signal=19%	HMGCS2/HPGD/GGT2/GGT6/CYP2C9/AKR1C3/ACSBG1/ALOX15/PLA2G4F/CYP2C8/ACSL5/ALOX5/HMGCLL1/MGST2/AVP/ELOVL6/BDH1/SLC27A5
GO_POSITIVE_REGULATION_OF_INTERLEUKIN_17_PRODUCTION	GO_POSITIVE_REGULATION_OF_INTERLEUKIN_17_PRODUCTION	17	-0.724274	-1.8539	0.00114831	0.0124335	0.00994828	3948	tags=76%, list=20%, signal=61%	IL18/IL12B/CCL1/IL21/TGFB1/LY9/IL15/SLAMF6/OSM/IL6/NOD2/PRKCQ/SPHK1
GO_POSITIVE_REGULATION_OF_SIGNALING_RECEPTOR_ACTIVITY	GO_POSITIVE_REGULATION_OF_SIGNALING_RECEPTOR_ACTIVITY	33	-0.608801	-1.84081	0.00115304	0.0124573	0.00996734	3275	tags=61%, list=17%, signal=51%	TGFA/RELN/PINK1/NEURL1/ADAM17/ADRB2/RGS9/CCL2/NRP1/NCAPG2/ITGB1/EPHB2/ADORA1/NCF1/EPGN/CCR2/EGF/IFNG/GREM1/EREG
GO_RECEPTOR_ANTAGONIST_ACTIVITY	GO_RECEPTOR_ANTAGONIST_ACTIVITY	32	0.619174	1.80144	0.00115496	0.0124573	0.00996734	2457	tags=47%, list=12%, signal=41%	MTRNR2L12/WFIKKN1/MTRNR2L9/MTRNR2L10/MTRNR2L6/MTRNR2L8/MTRNR2L3/MTRNR2L1/ESR2/ADH7/IL1RN/DKK4/MTRNR2L4/MTRNR2L11/MTRNR2L13
GO_REGULATION_OF_DNA_BINDING_TRANSCRIPTION_FACTOR_ACTIVITY	GO_REGULATION_OF_DNA_BINDING_TRANSCRIPTION_FACTOR_ACTIVITY	410	-0.314174	-1.38113	0.00115606	0.0124573	0.00996734	3566	tags=26%, list=18%, signal=21%	TRIM21/MALT1/GAS6/MAD2L2/SAV1/APP/MBTPS2/WNT2/NLRC4/BHLHE40/RPS6KA4/RELN/IKBKG/TNFSF18/MAPK14/OTULIN/NFKB1/FOXP3/PINK1/ARHGEF5/TRAF3/JAK2/NUPR1/CYLD/DDR2/NLRP2/NKX2-2/CD40LG/NWD1/STAT3/FOSL1/NHLH2/PSMA6/HIPK2/CDKN2A/CYP1B1/TRIM14/CTH/PTGIS/PRKCB/IRAK3/GLIS2/FER/ERC1/KLF4/NEUROG2/TNFAIP3/WNT10B/CARD16/CD36/IL18R1/TLR3/RAB7B/IRAK1/RHEBL1/PPARGC1A/LRP8/HAND1/LTF/TWIST1/S100A12/TNFSF4/NKX3-1/NLRC5/TN…
GO_ASTROCYTE_ACTIVATION	GO_ASTROCYTE_ACTIVATION	23	-0.657546	-1.81367	0.00117222	0.012591	0.0100743	3401	tags=57%, list=17%, signal=47%	APP/NR1D1/BACE2/LRP1/TNF/LDLR/EGFR/C5AR1/TREM2/IL6/C1QA/IFNG/FPR2
GO_HETEROPHILIC_CELL_CELL_ADHESION_VIA_PLASMA_MEMBRANE_CELL_ADHESION_MOLECULES	GO_HETEROPHILIC_CELL_CELL_ADHESION_VIA_PLASMA_MEMBRANE_CELL_ADHESION_MOLECULES	41	-0.556448	-1.73103	0.00117222	0.012591	0.0100743	3606	tags=54%, list=18%, signal=44%	CRB1/ALCAM/TENM1/SCARF2/IL1RAPL1/CEACAM5/PVR/HMCN1/CEACAM6/ITGAL/NLGN1/PTPRD/CD6/ITGA5/CDH2/CADM3/IGSF21/ICAM1/CD209/LGALS7B/TENM3/TENM2
GO_REGULATION_OF_LYMPHOCYTE_APOPTOTIC_PROCESS	GO_REGULATION_OF_LYMPHOCYTE_APOPTOTIC_PROCESS	54	-0.52928	-1.75467	0.00117849	0.0126221	0.0100991	3365	tags=39%, list=17%, signal=32%	IRS2/AURKB/FADD/CD27/BIRC7/HIF1A/RAG1/PTCRA/CD3G/LYN/CCL5/BTK/CD74/ADA/P2RX7/IL10/PDCD1/IL7R/CD274/PRKCQ/IDO1
GO_REGULATION_OF_CD4_POSITIVE_ALPHA_BETA_T_CELL_ACTIVATION	GO_REGULATION_OF_CD4_POSITIVE_ALPHA_BETA_T_CELL_ACTIVATION	59	-0.51575	-1.72003	0.00118015	0.0126221	0.0100991	1373	tags=42%, list=7%, signal=40%	IL18/IL12B/CD83/MALT1/FOXP3/LOXL3/RC3H2/SOCS1/IRF4/LGALS9C/TNFSF4/IL27/SASH3/TBX21/RUNX3/NCKAP1L/IL12RB1/CD86/NLRP3/LGALS9B/ANXA1/CD80/CD274/IFNG/PRKCQ
GO_TUMOR_NECROSIS_FACTOR_MEDIATED_SIGNALING_PATHWAY	GO_TUMOR_NECROSIS_FACTOR_MEDIATED_SIGNALING_PATHWAY	157	-0.388224	-1.53538	0.00118074	0.0126221	0.0100991	5313	tags=40%, list=27%, signal=30%	SYK/LTB/CD40/PSMB5/PSMB2/MAP3K14/TNFRSF11A/PSMD7/PSMD9/RNF31/PSMD14/LIMS1/PSMC3/BIRC2/PSMA8/PSMA7/F2RL1/TNFRSF17/CASP4/TNFRSF1A/CHUK/FOXO3/GAS6/IKBKG/TNFSF18/OTULIN/TNFRSF1B/TRAF3/JAK2/ADAM17/CYLD/PSMD1/CD40LG/CDIP1/PSMA6/CD27/TNFRSF12A/PSMB8/PSMD2/PSMC1/TNFAIP3/CARD16/ILK/LTA/TNFRSF18/TNFSF14/TNFRSF8/TNFSF4/TNF/BIRC3/TNFRSF19/TNFSF8/TNFRSF11B/ADIPOQ/TNFSF9/TNFSF13B/STAT1/CASP1/TNFRSF9/PSMB9/CD70…
GO_REGULATION_OF_ANTIGEN_RECEPTOR_MEDIATED_SIGNALING_PATHWAY	GO_REGULATION_OF_ANTIGEN_RECEPTOR_MEDIATED_SIGNALING_PATHWAY	61	-0.502779	-1.70331	0.00119054	0.0126919	0.0101551	2958	tags=38%, list=15%, signal=32%	CYLD/GCSAML/DUSP3/FCRL3/PRKCB/STAP1/LCK/UBASH3A/FCGR2B/PTPRJ/LYN/ADA/PTPN22/CD226/TRAT1/PTPRC/GBP1/PAX5/PLCL2/CD300A/PRNP/NFAM1/LILRB4
GO_CELL_CYCLE_G1_S_PHASE_TRANSITION	GO_CELL_CYCLE_G1_S_PHASE_TRANSITION	256	-0.347408	-1.45715	0.00119105	0.0126919	0.0101551	5277	tags=39%, list=27%, signal=29%	CDKN2D/MNAT1/NACC2/LSM11/SENP2/EIF4E/TMEM14B/RFWD3/EZH2/CDKN1B/NPAT/PPP3CA/CDC25C/GPNMB/DHFR/CDC6/MUC1/POLA2/RPA3/GSPT1/FHL1/CCND3/PPAT/PML/CDC7/PRIM2/MCM5/PIM2/BCL2/CDC25A/CDC45/POLE2/E2F1/POLE3/LATS2/GTSE1/BTN2A2/EIF4G1/CDK1/POLA1/RPA1/CCND2/CDC73/CNOT1/MCM8/RBL1/CDKN2B/RDX/CDT1/ADAM17/CDKN2C/ATP2B4/PCNA/TRIM71/MCM4/GPR132/SFN/ACVR1/BACH1/CCNE2/TFDP1/KLF11/CDKN2A/PLAGL1/CTDSP2/CCL2/KIF14/CDK4/K…
GO_CLATHRIN_COATED_ENDOCYTIC_VESICLE	GO_CLATHRIN_COATED_ENDOCYTIC_VESICLE	57	-0.518229	-1.74518	0.00119789	0.0127402	0.0101937	2279	tags=35%, list=12%, signal=31%	HBEGF/SLC18A3/HLA-DQB2/APOE/HLA-DQA2/CEMIP/LDLR/CD74/HLA-DPB1/CTLA4/SFTPD/HLA-DQB1/HLA-DQA1/HLA-DRA/HLA-DPA1/HLA-DRB5/HLA-DRB1/FCGR1B/ROR2/FCGR1A
GO_REGULATION_OF_TRANSCRIPTION_INVOLVED_IN_G1_S_TRANSITION_OF_MITOTIC_CELL_CYCLE	GO_REGULATION_OF_TRANSCRIPTION_INVOLVED_IN_G1_S_TRANSITION_OF_MITOTIC_CELL_CYCLE	28	-0.628039	-1.82028	0.00119947	0.0127402	0.0101937	4924	tags=64%, list=25%, signal=48%	NPAT/DHFR/CDC6/CDC45/E2F1/POLA1/CDT1/PCNA/BACH1/TFDP1/KLF11/TYMS/FBXO5/RRM2/GFI1/ORC1/E2F7/CCNA1
GO_SPROUTING_ANGIOGENESIS	GO_SPROUTING_ANGIOGENESIS	110	-0.429748	-1.62222	0.00120127	0.0127402	0.0101937	3137	tags=35%, list=16%, signal=29%	OTULIN/FOXC2/EGR3/CREB3L1/PPP1R16B/PDCD10/CARD10/VEGFC/PGF/LOXL2/EPHB4/FGF1/SPRED1/SMAD1/EFNB2/NRP1/KLF4/MEOX2/PKM/ITGB1/AKT3/THBS1/BMPER/ROBO1/ADTRP/E2F2/SLIT2/PLK2/ITGA5/HDAC9/E2F7/IL10/RSPO3/NGFR/ANXA1/CCBE1/GREM1/FGFBP1
GO_GROWTH_FACTOR_RECEPTOR_BINDING	GO_GROWTH_FACTOR_RECEPTOR_BINDING	130	-0.40897	-1.57933	0.00121539	0.0128697	0.0102973	3744	tags=38%, list=19%, signal=31%	IL36A/TGFA/SNX2/FGF7/PLSCR1/SDCBP/APP/IL6ST/IL21/IL6R/JAK2/ADAM17/FGF20/ERAP1/IL7/VEGFC/IL11/PGF/IL1F10/FGF16/FGF1/HBEGF/SLC9A3R1/IL12A/FER/FGF19/CSF2/PTPRJ/ECM1/LYN/IL36RN/ITGA5/IL36G/PDGFC/ITGB3/CD300LF/IL10/FLRT2/AREG/IL12RB1/EPGN/EGF/IL6/IL1RAP/EFEMP1/GREM1/EREG/CSF3/FGF5
GO_BENZENE_CONTAINING_COMPOUND_METABOLIC_PROCESS	GO_BENZENE_CONTAINING_COMPOUND_METABOLIC_PROCESS	23	0.671328	1.8376	0.00122299	0.01291	0.0103295	1162	tags=43%, list=6%, signal=41%	CYP4B1/GSTM2/UGT1A1/TH/GSTM1/GSTM4/GSTM3/AADAT/ACSM1/ACAA1
GO_POSITIVE_REGULATION_OF_RESPONSE_TO_CYTOKINE_STIMULUS	GO_POSITIVE_REGULATION_OF_RESPONSE_TO_CYTOKINE_STIMULUS	56	-0.525781	-1.76137	0.00122303	0.01291	0.0103295	3520	tags=48%, list=18%, signal=40%	EDN1/CXCR4/PAFAH1B1/TRIM44/CASP4/GAS6/FADD/PARP14/ADAM17/IL7/IRF7/HIF1A/PARP9/TICAM2/NLRC5/GFI1/AXL/DDX58/CD74/CSF1/TLR2/CD300LF/IFIH1/ZBP1/TREM2/CASP1/MMP12
GO_RESPONSE_TO_IMMOBILIZATION_STRESS	GO_RESPONSE_TO_IMMOBILIZATION_STRESS	25	0.643395	1.77746	0.00122771	0.012939	0.0103528	1429	tags=32%, list=7%, signal=30%	CRH/CYP1A1/CYP1A2/PPARG/TH/TFF1/REN/HNMT
GO_MULTI_ORGANISM_LOCALIZATION	GO_MULTI_ORGANISM_LOCALIZATION	60	-0.499442	-1.67862	0.00123196	0.0129635	0.0103724	5525	tags=40%, list=28%, signal=29%	KPNA6/NUP93/KPNA3/KPNB1/TCP1/NUP98/NUP133/NUP37/NDC1/NUP188/NUP160/UBAP1/NUP205/RAN/NUP153/NUP155/NMT2/KPNA2/CAV2/CAV1/BST2/IFIT1/TRIM15/CD209
GO_INTEGRIN_MEDIATED_SIGNALING_PATHWAY	GO_INTEGRIN_MEDIATED_SIGNALING_PATHWAY	98	-0.443714	-1.65018	0.00123816	0.0130084	0.0104083	3092	tags=35%, list=16%, signal=29%	ITGAD/LOXL3/CD40LG/FERMT2/ITGAV/ITGA6/ITGA11/ITGAL/VAV1/ADAM9/CD47/NRP1/ITGB8/ITGB5/ITGB1/FERMT3/ILK/ITGBL1/ITGAX/COL3A1/ITGA5/ITGA4/COL16A1/ITGB3/TYROBP/ITGA2/FLNA/CD177/PLEK/FCER1G/ITGAM/HCK/ITGB2/LAMA3
GO_METALLOPEPTIDASE_ACTIVITY	GO_METALLOPEPTIDASE_ACTIVITY	173	-0.376497	-1.50661	0.00125817	0.013196	0.0105583	2784	tags=28%, list=14%, signal=24%	ERAP1/CPA3/NLN/BMP1/ADAM23/PAPPA/MMP25/ADAMTS20/MMP17/CPE/AEBP1/MMP14/ADAM9/ANPEP/ADAM21/ADAMTS14/ADAMTS6/MMP20/MME/CPXM1/TLL1/MMP7/MMP10/ACE2/TRABD2A/ECEL1/ADAMTS3/MMP3/LAP3/XPNPEP2/ADAMTS2/PHEX/ADAM12/AMZ1/ADAMDEC1/MMP11/ADAM19/ADAMTS15/ADAMTS16/ADAMTS12/MMP8/MMP13/MMP1/FAP/MMP9/MMP12/CLCA2/CPA4
GO_TRIGLYCERIDE_CATABOLIC_PROCESS	GO_TRIGLYCERIDE_CATABOLIC_PROCESS	33	0.620057	1.81759	0.00125994	0.013196	0.0105583	3092	tags=48%, list=16%, signal=41%	PLIN5/FABP6/SORL1/AADAC/APOB/LIPC/LIPE/APOC3/GPLD1/FABP1/FABP4/FABP3/APOA1/PNPLA2/APOA5/FABP9
GO_DETECTION_OF_MOLECULE_OF_BACTERIAL_ORIGIN	GO_DETECTION_OF_MOLECULE_OF_BACTERIAL_ORIGIN	11	-0.788496	-1.83432	0.00126615	0.0132404	0.0105939	1695	tags=73%, list=9%, signal=67%	SSC5D/LY96/C4B/TLR2/TREM2/TLR6/NOD2/TLR1
GO_INTRINSIC_APOPTOTIC_SIGNALING_PATHWAY_IN_RESPONSE_TO_DNA_DAMAGE	GO_INTRINSIC_APOPTOTIC_SIGNALING_PATHWAY_IN_RESPONSE_TO_DNA_DAMAGE	101	-0.438183	-1.62944	0.00130009	0.0135546	0.0108453	5656	tags=44%, list=29%, signal=31%	MLH1/HIPK1/CDKN1A/CDKN2D/NACC2/SNW1/HIC1/ABL1/MSH2/BCL2L11/AEN/MUC1/BRCA2/PML/BCL2L2/TNFRSF1A/BCL2/E2F1/ING2/BRCA1/ELL3/MCL1/TNFRSF1B/CRIP1/NUPR1/TMEM109/CDIP1/SFN/BAK1/HIPK2/MSH6/DDIT4/SNAI1/TP73/PRKDC/CIDEB/CXCL12/TNF/CD74/SNAI2/IFI16/CD44/BCL2A1/SFRP2
GO_DESMOSOME	GO_DESMOSOME	25	-0.641304	-1.80678	0.00130023	0.0135546	0.0108453	396	tags=28%, list=2%, signal=27%	DSC1/DSP/PKP1/CDSN/DSC2/DSC3/DSG3
GO_INNATE_IMMUNE_RESPONSE_ACTIVATING_CELL_SURFACE_RECEPTOR_SIGNALING_PATHWAY	GO_INNATE_IMMUNE_RESPONSE_ACTIVATING_CELL_SURFACE_RECEPTOR_SIGNALING_PATHWAY	113	-0.422738	-1.60304	0.00130558	0.0135893	0.0108731	4794	tags=41%, list=24%, signal=31%	PSMB5/PSMB2/PSMD7/PSMD9/PSMD14/TAB2/PSMC3/MUC1/BCL10/FBXW11/PSMA8/PAK1/PSMA7/FYN/MUC12/CHUK/FFAR2/MALT1/RELB/IKBKG/NRAS/NFKB1/PSMD1/MUC5B/PSMA6/MUC13/PSMB8/PSMD2/MUC4/CLEC10A/PSMC1/FCN1/PAK3/CLEC4C/ICAM3/KLRC4-KLRK1/LYN/CLEC4A/CLEC6A/LILRA2/FCER1G/PSMB9/CLEC4D/CLEC4E/CD209/MUC16
GO_REGULATION_OF_T_CELL_CHEMOTAXIS	GO_REGULATION_OF_T_CELL_CHEMOTAXIS	17	-0.720893	-1.84525	0.00131366	0.0136318	0.0109071	2131	tags=53%, list=11%, signal=47%	ADAM17/XCL2/TNFSF14/CCL5/CCR2/CCL21/CXCL13/CXCL10/S100A7
GO_T_CELL_EXTRAVASATION	GO_T_CELL_EXTRAVASATION	13	-0.750365	-1.78721	0.00131371	0.0136318	0.0109071	3391	tags=69%, list=17%, signal=57%	CD99/FADD/CD99L2/CCL2/ITGAL/XG/IL27RA/CCR2/ICAM1
GO_BIOMINERALIZATION	GO_BIOMINERALIZATION	154	-0.398346	-1.57122	0.00131964	0.0136722	0.0109394	2658	tags=31%, list=13%, signal=27%	ACVR1/COMP/ASGR2/ADRB2/OSR2/IGF1/TGFB1/TMEM38B/HIF1A/MMP20/WNT10B/KLF10/CEBPB/SNX10/PKDCC/RSPO2/IBSP/FBXO5/LTF/TWIST1/TGFB3/BMP2K/SRGN/ECM1/COL1A2/TFAP2A/ANKH/ANXA2/ENPP1/COL1A1/AMTN/PHEX/CCR1/P2RX7/FAM20C/OMD/LOX/SPP1/FAM20A/WNT11/MMP13/CCL3/ROR2/SOX9/FBN2/GREM1/BMPR1B/PTHLH
GO_MEMBRANE_PROTEIN_ECTODOMAIN_PROTEOLYSIS	GO_MEMBRANE_PROTEIN_ECTODOMAIN_PROTEOLYSIS	41	-0.552103	-1.71751	0.0013247	0.0137035	0.0109644	3301	tags=39%, list=17%, signal=33%	BACE2/TIMP4/TNFRSF1B/ADAM17/ERAP1/BACE1/ADAM9/APOE/TIMP2/TIMP3/TNF/P2RX7/IL10/ADAM19/IFNG/PRKCQ
GO_TELOMERE_MAINTENANCE_VIA_SEMI_CONSERVATIVE_REPLICATION	GO_TELOMERE_MAINTENANCE_VIA_SEMI_CONSERVATIVE_REPLICATION	27	-0.618011	-1.77342	0.00133235	0.0137615	0.0110108	4918	tags=59%, list=25%, signal=45%	POLD2/POLD1/POLA2/RPA3/PRIM2/POLD3/POLE2/POLE3/POLA1/RPA1/RFC4/PCNA/RFC1/FEN1/RFC3/PRIM1
GO_NEGATIVE_REGULATION_OF_EXTRINSIC_APOPTOTIC_SIGNALING_PATHWAY	GO_NEGATIVE_REGULATION_OF_EXTRINSIC_APOPTOTIC_SIGNALING_PATHWAY	101	-0.437564	-1.62714	0.00133861	0.0138049	0.0110456	3274	tags=31%, list=17%, signal=26%	BRCA1/HGF/FADD/MCL1/COL2A1/EYA4/IL7/ACVR1/TNFRSF10A/ITGAV/PF4/ITGA6/IGF1/TGFBR1/ITPRIP/NRP1/TNFAIP3/THBS1/SCG2/CSF2/TNF/TNFSF10/EYA1/SERPINE1/FAS/FAIM2/SNAI2/IFI6/FASLG/ICAM1/SFRP2
GO_T_CELL_APOPTOTIC_PROCESS	GO_T_CELL_APOPTOTIC_PROCESS	49	-0.529883	-1.71654	0.00134376	0.0138368	0.0110711	2871	tags=35%, list=15%, signal=30%	FADD/CLC/BAK1/CD27/HIF1A/RAG1/PTCRA/GLI3/CCL5/ADA/FASLG/PDCD1/IL2RA/IL7R/CD274/PRKCQ/IDO1
GO_HOMOTYPIC_CELL_CELL_ADHESION	GO_HOMOTYPIC_CELL_CELL_ADHESION	80	-0.466716	-1.66976	0.0013488	0.0138674	0.0110956	3068	tags=36%, list=16%, signal=31%	RDX/RAP2B/CEACAM5/PKP2/COMP/SH2B3/DSG2/C1QTNF1/ACTG1/LGALS1/FERMT3/ILK/XG/PDPN/ACTB/LYN/STXBP1/PIK3CG/MEGF10/CCL5/ITGB3/P2RY12/SERPINE2/SLC7A11/FLNA/PLEK/DSP/PRKCQ/DSC2
GO_FATTY_ACID_LIGASE_ACTIVITY	GO_FATTY_ACID_LIGASE_ACTIVITY	22	0.689451	1.86534	0.00135921	0.0139532	0.0111642	2586	tags=50%, list=13%, signal=43%	ACSM6/ACSBG1/ACSM3/ACSL5/ACSF2/SLC27A2/ACSM1/SLC27A5/ACSBG2/ACSL1/ACSM2A
GO_ESTABLISHMENT_OF_ORGANELLE_LOCALIZATION	GO_ESTABLISHMENT_OF_ORGANELLE_LOCALIZATION	392	-0.319055	-1.39842	0.00140658	0.0144135	0.0115325	5384	tags=36%, list=27%, signal=27%	ESPL1/TBC1D23/KIF1C/KIF3B/SYK/VPS4B/KPNB1/GOSR2/CDC23/LAMP1/ACTR10/CBL/AP3B1/BLOC1S6/NDEL1/KIF3C/TOR1A/BECN1/NUF2/SDAD1/IL4R/STARD3NL/ARFGAP3/CTNNB1/PINX1/SPDL1/AP3B2/AP3S1/CNIH1/GEM/PAFAH1B1/KIF13A/DOCK7/ACTR3/BICD2/KLHL21/TRAPPC10/DCTN1/TTL/YKT6/STX5/TGFA/CENPQ/CDK5RAP2/LMAN1/CENPF/KIFAP3/IL13RA2/SEC24A/SEC24D/IKBKG/BICD1/SYNE2/CD59/C12orf4/CNIH2/CHAMP1/KIF1B/PINK1/CDT1/MEI1/RAN/CTSZ/MAP1B/SEC2…
GO_GLYCOSIDE_METABOLIC_PROCESS	GO_GLYCOSIDE_METABOLIC_PROCESS	19	0.697044	1.82602	0.00140834	0.0144135	0.0115325	2013	tags=37%, list=10%, signal=33%	AKR1C2/TH/AKR1C3/FUCA1/AKR1C4/AKR1C1/CBR4
GO_ANAPHASE_PROMOTING_COMPLEX_DEPENDENT_CATABOLIC_PROCESS	GO_ANAPHASE_PROMOTING_COMPLEX_DEPENDENT_CATABOLIC_PROCESS	80	-0.466017	-1.66725	0.00142425	0.014545	0.0116378	7801	tags=64%, list=40%, signal=39%	UBE2S/UBB/PSMA4/PSME1/PSMB10/PSME4/PSMA1/PSME2/PSMD13/CDC26/PSMB6/PSMD8/PSMC2/PSMB1/PSMD5/UBE2C/ANAPC10/PSME3/CUL3/PSMD10/PSMA5/PSMD11/PSMB7/FBXO31/CDC23/PSMB5/PSMB2/PSMD7/CDC27/PSMD9/ANAPC1/PSMD14/PSMC3/PSMA8/PSMA7/CDK1/AURKB/BUB1B/PSMD1/PSMA6/PSMB8/PSMD2/PTTG1/MAD2L1/PSMC1/CCNB1/AURKA/CDC20/FBXO5/PLK1/PSMB9
GO_ADHESION_OF_SYMBIONT_TO_HOST	GO_ADHESION_OF_SYMBIONT_TO_HOST	13	-0.749005	-1.78397	0.00142552	0.014545	0.0116378	1472	tags=46%, list=7%, signal=43%	ACE2/LTF/SFTPD/ICAM1/CD209/LRRC15
GO_INTERACTION_WITH_SYMBIONT	GO_INTERACTION_WITH_SYMBIONT	75	-0.469543	-1.67544	0.00144122	0.014683	0.0117481	2536	tags=36%, list=13%, signal=31%	JUN/AZU1/F2RL1/CAMP/CTSG/CCNK/FBXL2/STOM/PC/IGF2R/PF4/GAPDH/APOE/LTF/CAV2/ANXA2/CCL5/SFTPD/CCL8/IFI27/CCL3/CSF1R/FN1/CCL4/PTX3/CXCL6/HMGA2
GO_DETECTION_OF_OTHER_ORGANISM	GO_DETECTION_OF_OTHER_ORGANISM	14	-0.734689	-1.79352	0.00145772	0.0148286	0.0118646	943	tags=50%, list=5%, signal=48%	TLR2/CLEC7A/TLR6/PGLYRP4/NOD2/TLR1/PGLYRP3
GO_REGULATION_OF_DEFENSE_RESPONSE_TO_BACTERIUM	GO_REGULATION_OF_DEFENSE_RESPONSE_TO_BACTERIUM	17	-0.717402	-1.83631	0.00146064	0.0148358	0.0118704	2309	tags=41%, list=12%, signal=36%	SYT11/SIGLEC11/NLRP10/HAVCR2/CXCL6/KLK5/KLK7
GO_REACTIVE_NITROGEN_SPECIES_METABOLIC_PROCESS	GO_REACTIVE_NITROGEN_SPECIES_METABOLIC_PROCESS	75	-0.468599	-1.67207	0.00149701	0.0151823	0.0121477	3355	tags=35%, list=17%, signal=29%	CPS1/RORA/JAK2/ATP2B4/ACP5/CYP1B1/PTGIS/CD47/KLF4/CD36/TMEM106A/KLRC4-KLRK1/TNF/NOS2/CAV1/TLR2/IL10/AIF1/CLEC7A/MMP8/SIRPA/ITGB2/ICAM1/TLR6/IFNG/PTX3
GO_REGULATION_OF_WNT_SIGNALING_PATHWAY	GO_REGULATION_OF_WNT_SIGNALING_PATHWAY	353	-0.322719	-1.39747	0.00150445	0.0152348	0.0121896	4118	tags=30%, list=21%, signal=24%	PSMA7/STK3/G3BP1/DKK2/TSKU/FZD7/DISC1/RUVBL1/FOXL1/YAP1/RECK/IGFBP1/DKK3/ISL1/LATS2/ITGA3/MAD2L2/GSC/APP/CDC73/RAPGEF1/ZEB2/MAPK14/FZD9/MACF1/OTULIN/NFKB1/FOXP3/RBMS3/TCF7L1/ZRANB1/CYLD/PSMD1/TMEM237/DEPDC1B/APC2/PSMA6/WWTR1/PTK7/PSMB8/PLEKHA4/SLC9A3R1/PSMD2/GPC5/LGR6/NFATC1/ARNTL/CSNK1A1/PSMC1/LRP1/TNFAIP3/WNT10B/APOE/SOX7/ILK/DIXDC1/NOG/DACT1/NKX2-5/BARX1/RSPO2/SFRP1/CDK14/HECW1/WNT5B/MAPK8IP2/…
GO_SIGNAL_TRANSDUCTION_IN_ABSENCE_OF_LIGAND	GO_SIGNAL_TRANSDUCTION_IN_ABSENCE_OF_LIGAND	71	-0.467946	-1.64722	0.00151869	0.0153162	0.0122548	4100	tags=34%, list=21%, signal=27%	FYN/BCL2L2/BCL2/BAG3/FADD/LCN2/MCL1/COL2A1/EYA4/FGFR1/RET/IL7/BAK1/ITGAV/PF4/CSF2/KITLG/TNF/EYA1/SNAI2/INHBA/SRPX/IFI6/BCL2A1
GO_FATTY_ACID_BIOSYNTHETIC_PROCESS	GO_FATTY_ACID_BIOSYNTHETIC_PROCESS	144	0.404676	1.53558	0.00151932	0.0153162	0.0122548	3112	tags=28%, list=16%, signal=24%	ACSM6/CYP1A1/HPGD/CYP1A2/CYP2C9/FADS6/AKR1C3/GSTM4/ALOX15/FA2H/PLA2G4F/CYP2C8/ACSM3/CYP4A11/LIPC/ALOX5/APOC3/CYP2D6/ACSM1/AVP/DECR2/ELOVL6/ABCD3/CYP4F11/ACSS1/SCAP/SLC45A3/EPHX2/CBR4/ACADVL/APOA1/ACSM2A/PLA2G1B/CEACAM1/ACADL/CYP2E1/APOA5/PRKAG3/LTC4S/OXSM/MLXIPL
GO_NEUTRAL_LIPID_METABOLIC_PROCESS	GO_NEUTRAL_LIPID_METABOLIC_PROCESS	119	0.437586	1.62326	0.00151932	0.0153162	0.0122548	3139	tags=30%, list=16%, signal=26%	PLIN5/MOGAT2/FABP6/SORL1/AADAC/G6PC/DGKK/APOA2/PLCE1/APOB/LIPC/LIPE/DGAT2/FAAH/APOC3/APOH/ABHD12/LMF1/GPLD1/LPIN3/FABP1/SLC27A5/FABP4/DGKH/DGKA/DGAT1/FABP3/APOA1/ACSL1/GPAT2/CYP2E1/PNPLA2/APOA5/APOBR/FABP9/DGKE
GO_NEGATIVE_REGULATION_OF_PEPTIDE_SECRETION	GO_NEGATIVE_REGULATION_OF_PEPTIDE_SECRETION	130	-0.405585	-1.56626	0.00152162	0.0153165	0.012255	2020	tags=26%, list=10%, signal=24%	ACVR1C/TNFAIP3/APOE/CARD16/CD200R1/CYP51A1/ADTRP/FCGR2B/FFAR4/SFRP1/SRGN/TNF/IL36RN/LILRB1/CD74/HDAC9/IL27RA/PTPN22/ANXA5/IL10/IL1R2/GBP1/CARD18/RSAD2/SERPINB1/C5AR2/NLRP3/ANXA1/TLR6/FN1/LILRA5/CARD17/TLR8/VSNL1
GO_NEGATIVE_REGULATION_OF_LEUKOCYTE_APOPTOTIC_PROCESS	GO_NEGATIVE_REGULATION_OF_LEUKOCYTE_APOPTOTIC_PROCESS	47	-0.533311	-1.71637	0.00153744	0.0154525	0.0123638	3520	tags=49%, list=18%, signal=40%	GAS6/IRS2/AURKB/FADD/CD27/IRF7/HIF1A/RAG1/PTCRA/CXCL12/KITLG/AXL/CCL5/LILRB1/CD74/ADA/CCR5/FCER1G/CCL21/IL7R/NOD2/PRKCQ/IDO1
GO_SYNCYTIUM_FORMATION	GO_SYNCYTIUM_FORMATION	53	-0.522313	-1.73471	0.00154341	0.0154894	0.0123933	2165	tags=28%, list=11%, signal=25%	EHD2/ADAM9/CDON/TNFSF14/CAPN2/PTGFRN/ADAM12/TYROBP/CD53/DCSTAMP/TREM2/CCL8/CXCL10/CXCL9/CD109
GO_NEGATIVE_REGULATION_OF_INNATE_IMMUNE_RESPONSE	GO_NEGATIVE_REGULATION_OF_INNATE_IMMUNE_RESPONSE	56	-0.520165	-1.74256	0.00155912	0.0156238	0.0125009	4292	tags=48%, list=22%, signal=38%	ARRB2/MUL1/MICA/NLRC3/HLA-E/ADAR/HLA-G/PARP14/DRD2/DUSP10/NMI/IRAK3/TNFAIP3/NLRC5/SAMHD1/LILRB1/HLA-F/SERPINB9/SERPING1/CR1/IFI16/SLAMF8/HAVCR2/MMP12/VSIG4/KIR2DL4/SERPINB4
GO_REGULATION_OF_EXTRACELLULAR_MATRIX_DISASSEMBLY	GO_REGULATION_OF_EXTRACELLULAR_MATRIX_DISASSEMBLY	14	-0.731661	-1.78613	0.00156773	0.0156866	0.0125512	2895	tags=57%, list=15%, signal=49%	DDR2/TGFB1/LRP1/PDPN/FSCN1/IL6/FAP/DPP4
GO_CELLULAR_RESPIRATION	GO_CELLULAR_RESPIRATION	180	0.385559	1.50786	0.0015798	0.0157839	0.012629	5293	tags=36%, list=27%, signal=27%	MT-ND4L/CYP1A2/MT-ND6/MT-ND5/MT-ND3/MT-ND1/MT-CYB/MT-ND2/ME3/ALDH5A1/IDH1/MT-CO2/COX4I2/UQCR10/MT-CO1/NDUFA3/MT-ND4/MT-CO3/COX6B1/COX6C/UQCRQ/COX5B/MTFR1L/COX6A1/BLOC1S1/NDUFA13/NDUFA1/NDUFV2/COX4I1/NDUFA11/UQCRB/DNAJC15/NDUFV3/BID/IL4/COX7C/NDUFS5/POLG2/NDUFA2/TREX1/COX7B/NDUFB8/NDUFA5/COQ9/NDUFB7/NDUFB1/NDUFB10/TAZ/NDUFC1/COX5A/FAHD1/NDUFS8/UQCRH/PRDM16/UQCRHL/GPD1/NDUFA6/NFATC4/SLC25A23/NDUFS7…
GO_RESPONSE_TO_LIGHT_INTENSITY	GO_RESPONSE_TO_LIGHT_INTENSITY	11	0.785592	1.75771	0.0016035	0.015987	0.0127915	1322	tags=27%, list=7%, signal=25%	MT-ND3/RS1/GNAT1
GO_NEGATIVE_REGULATION_OF_PROTEIN_BINDING	GO_NEGATIVE_REGULATION_OF_PROTEIN_BINDING	99	-0.433493	-1.60646	0.00160488	0.015987	0.0127915	4510	tags=40%, list=23%, signal=31%	GNL3L/STYX/ARRB2/CRMP1/DAB2/NES/ROCK1/PIM2/FRMD7/DISC1/ISL1/AURKB/HSPA5/CAMK1/CTSZ/RALB/MET/EIF2S1/ADRB2/BAG2/CARD16/AURKA/NOG/DACT1/MAP2/ACTB/NKX3-1/LRRK2/CAV1/B2M/ITGA4/IL10/ADIPOQ/CARD18/CCL23/IFIT2/IFIT1/SLPI/XIRP1/PCSK9
GO_NEGATIVE_REGULATION_OF_TYPE_I_INTERFERON_PRODUCTION	GO_NEGATIVE_REGULATION_OF_TYPE_I_INTERFERON_PRODUCTION	42	-0.550173	-1.72137	0.00160859	0.0160002	0.0128021	3348	tags=33%, list=17%, signal=28%	RELB/CYLD/LILRA4/NMI/TNFAIP3/NLRC5/DDX58/LILRB1/UBE2L6/IL10/IFIH1/SIRPA/HAVCR2/HERC5
GO_REGULATION_OF_CELL_CELL_ADHESION_MEDIATED_BY_INTEGRIN	GO_REGULATION_OF_CELL_CELL_ADHESION_MEDIATED_BY_INTEGRIN	11	-0.78113	-1.81719	0.00163583	0.0162471	0.0129996	1818	tags=55%, list=9%, signal=50%	FERMT3/CD3E/CCL5/ADA/CXCL13/DPP4
GO_PHAGOSOME_MATURATION	GO_PHAGOSOME_MATURATION	44	-0.545486	-1.72302	0.00165248	0.0163823	0.0131078	3467	tags=39%, list=18%, signal=32%	ATP6V1A/ATP6V0A4/RAB43/CORO1A/ATP6V1B2/ATP6V0D1/MYO7A/SYT11/RAB38/RAB7B/RAB32/ATP6V0D2/P2RX7/RAB31/SRPX/SLAMF8/RAB39A
GO_REGULATION_OF_NEUTROPHIL_ACTIVATION	GO_REGULATION_OF_NEUTROPHIL_ACTIVATION	11	-0.780922	-1.8167	0.00165431	0.0163823	0.0131078	1550	tags=91%, list=8%, signal=84%	GRN/SYK/PRAM1/BCR/FCGR2B/PTAFR/CD177/CD300A/ITGAM/ITGB2
GO_HEPARIN_BINDING	GO_HEPARIN_BINDING	161	-0.38214	-1.51959	0.00165907	0.0164052	0.0131261	2729	tags=35%, list=14%, signal=31%	FGFR1/SERPINA10/PGF/COMP/PF4/THBS4/FSTL1/NAV2/FGF1/HBEGF/LTBP2/CFH/SERPINA5/PF4V1/NRP1/LGR6/APOE/THBS1/EVA1C/MPO/COL5A1/MMP7/RSPO2/SLIT2/SFRP1/LTF/COL5A3/COL11A1/ADAMTS3/SOST/PLA2G2D/FBN1/FBLN7/NRP2/COL16A1/ANXA5/SERPINE2/PTPRC/POSTN/APLP1/CCL23/ADAMTS15/RSPO3/PRNP/CCDC80/CCL8/LAMC2/FN1/NELL2/PCOLCE2/CXCL13/CXCL10/CXCL11/CCL7/CXCL6/SAA1/FGFBP1
GO_CELLULAR_RESPONSE_TO_AMINO_ACID_STIMULUS	GO_CELLULAR_RESPONSE_TO_AMINO_ACID_STIMULUS	63	-0.485554	-1.65709	0.00167125	0.0165015	0.0132031	4323	tags=40%, list=22%, signal=31%	MMP2/SESN2/RRAGC/IPO5/FYN/CPEB1/BAIAP2/NEURL1/SOCS1/SH3BP4/DNMT1/RRAGD/CEBPB/COL3A1/COL6A1/COL5A2/CAPN2/COL1A2/TNF/NTRK2/COL1A1/EGFR/PDGFC/COL16A1/CYBB
GO_MITOTIC_SPINDLE_ORGANIZATION	GO_MITOTIC_SPINDLE_ORGANIZATION	102	-0.434173	-1.61784	0.0016766	0.01653	0.013226	5414	tags=45%, list=27%, signal=33%	TACC3/KIF3B/SBDS/VPS4B/KPNB1/RHOA/VCP/BORA/NUF2/MZT1/POC1A/GNAI1/CLTC/TTK/DCTN1/AURKB/SMC3/ARHGEF10/SMC1A/RAN/NDC80/CENPE/STAG1/PSRC1/STIL/KIF23/NEK2/GPSM2/KIF4B/WDR62/BIRC5/KIF11/KIFC1/KIF4A/CCNB1/PRC1/AURKA/CDC20/SPC25/TPX2/MYBL2/RACGAP1/KIF2A/PLK2/PLK1/FLNA
GO_REGULATION_OF_CELL_SHAPE	GO_REGULATION_OF_CELL_SHAPE	151	-0.392823	-1.54605	0.00171778	0.0169112	0.0135309	3472	tags=36%, list=18%, signal=30%	FGD2/EPB41L3/FGD1/LPAR1/BAIAP2/RND2/RHOC/HEXB/RDX/CORO1A/CDC42EP4/P2RY1/TPM1/SYNE3/FERMT2/RND3/MYH10/RAC2/DIAPH1/SLC9A3R1/CCL2/FMNL1/ATP10A/FGD6/GNA12/CDC42EP1/SHROOM3/BVES/STRIP2/LST1/COCH/FMNL2/PARVB/PLXNC1/PDPN/MYO10/RHOD/CCL11/S100B/RHOF/PLXNA4/MSN/ERMN/SPTA1/CCL13/HCK/ITGB2/ICAM1/ANXA1/CCL3/CSF1R/FN1/CCL24/CCL7
GO_ACID_THIOL_LIGASE_ACTIVITY	GO_ACID_THIOL_LIGASE_ACTIVITY	30	0.633557	1.8348	0.00172998	0.0170064	0.0136071	2586	tags=40%, list=13%, signal=35%	ACSM6/ACSBG1/ACSM3/ACSL5/ACSF2/SLC27A2/ACSM1/SLC27A5/ACSS1/ACSBG2/ACSL1/ACSM2A
GO_NEGATIVE_REGULATION_OF_OSSIFICATION	GO_NEGATIVE_REGULATION_OF_OSSIFICATION	69	-0.468484	-1.64068	0.00173779	0.0170582	0.0136486	1949	tags=29%, list=10%, signal=26%	HIF1A/GDF10/NOG/CALCA/SFRP1/TWIST1/SRGN/ECM1/TNN/TNF/TWIST2/SOST/ENPP1/CCR1/KREMEN2/AREG/CCL3/CDK6/SOX9/GREM1
GO_NEGATIVE_REGULATION_OF_BINDING	GO_NEGATIVE_REGULATION_OF_BINDING	159	-0.383067	-1.51779	0.00175329	0.0171853	0.0137503	4302	tags=35%, list=22%, signal=28%	SP100/ARRB2/CRMP1/DAB2/JUN/NES/ROCK1/EIF4A3/PIM2/FRMD7/DISC1/E2F1/ISL1/MAD2L2/SUMO3/ERCC4/AURKB/SLN/HSPA5/JAK2/PLN/CAMK1/CTSZ/RALB/P2RY1/MET/EIF2S1/ADRB2/NEK2/BAG2/SOX11/CARD16/AURKA/NOG/DACT1/MAP2/HAND1/ACTB/NKX3-1/LRRK2/CAV1/B2M/ITGA4/IL10/ADIPOQ/LHX2/CARD18/CCL23/IFI16/IFIT2/IFIT1/GZMA/SLPI/XIRP1/PCSK9/HMGA2
GO_LONG_CHAIN_FATTY_ACID_TRANSPORTER_ACTIVITY	GO_LONG_CHAIN_FATTY_ACID_TRANSPORTER_ACTIVITY	11	0.78305	1.75202	0.00178468	0.0174487	0.013961	1952	tags=55%, list=10%, signal=49%	SLC27A2/ABCD3/FABP1/SLC27A5/FABP4/FABP3
GO_RECEPTOR_METABOLIC_PROCESS	GO_RECEPTOR_METABOLIC_PROCESS	186	-0.364405	-1.48106	0.00178535	0.0174487	0.013961	2516	tags=22%, list=13%, signal=19%	CACNG8/ITGAV/DNM1/APLN/DTX3L/SNCA/GRIA1/EFNB2/TGFB1/HIF1A/ITGB1/LRP1/APOE/CD36/BVES/ACE2/OPTN/TNF/ZNRF3/MX1/ANXA2/NECAB2/LILRB1/SFRP4/SNAP25/CAV1/NRG1/ITGB3/CXCR1/IL10/RAB31/RAMP1/ADIPOQ/TRAT1/FCER1G/EGF/ITGB2/CXCL8/IFNG/GREM1/PCSK9
GO_REGULATION_OF_NEUTROPHIL_CHEMOTAXIS	GO_REGULATION_OF_NEUTROPHIL_CHEMOTAXIS	28	-0.618207	-1.79178	0.00179455	0.0175131	0.0140126	2417	tags=39%, list=12%, signal=35%	THBS4/RAC2/SLIT2/CD74/MPP1/NCKAP1L/C5AR1/CCL21/C5AR2/CXCL8/C3AR1
GO_CONDENSED_CHROMOSOME	GO_CONDENSED_CHROMOSOME	203	-0.361173	-1.47828	0.00181612	0.017698	0.0141605	4878	tags=37%, list=25%, signal=28%	HJURP/CENPH/NUF2/NCAPD3/NUP133/NUP37/TOPBP1/RAD21/PINX1/MEI4/SPDL1/MIS18BP1/SKA1/SKA2/SKA3/HMGB2/BRCA2/ERCC6L/RNF212/P3H4/ZWINT/RIF1/HORMAD1/CENPO/CENPU/CENPK/KNSTRN/FAM9C/RAD51/RAD9B/CKAP5/CENPF/KIFAP3/DCTN3/SMC4/AURKB/BUB1/SMC3/BUB1B/BRCA1/INCENP/CHAMP1/SMC1A/CDT1/SYCE3/TOP2A/SYN1/CHEK1/NDC80/CENPW/CENPE/STAG1/ZW10/KIF2C/RAD21L1/NCAPH/NEK2/MKI67/BIRC5/MAD2L1/NCAPD2/EID3/NCAPG2/CSNK1A1/CCNB1/AUR…
GO_NEGATIVE_REGULATION_OF_T_CELL_MEDIATED_IMMUNITY	GO_NEGATIVE_REGULATION_OF_T_CELL_MEDIATED_IMMUNITY	19	-0.676558	-1.78462	0.00182814	0.0177893	0.0142336	3180	tags=58%, list=16%, signal=49%	HLA-G/FOXP3/IFNB1/FCGR2B/LILRB1/HLA-F/TBX21/PTPRC/IL7R/IL20RB/CLEC4G
GO_LEUKOTRIENE_METABOLIC_PROCESS	GO_LEUKOTRIENE_METABOLIC_PROCESS	29	0.627643	1.78553	0.00187916	0.0182594	0.0146097	1172	tags=31%, list=6%, signal=29%	CYP4F12/GGT2/GGT6/CYP4F2/ALOX15/CYP4F3/CYP4A11/ALOX5/MGST2
GO_LIPID_MODIFICATION	GO_LIPID_MODIFICATION	222	0.365068	1.46264	0.00188339	0.0182741	0.0146214	4161	tags=33%, list=21%, signal=26%	ACOXL/CYP1A1/PLIN5/CYP3A5/PPARG/FA2H/CYP2C8/DGKK/ADH4/ABO/APOA2/CROT/PIK3C2B/APOD/ST3GAL4/DGAT2/ECHDC2/CYP3A7/ACOX1/SLC27A2/CPT1B/ACSM1/ACAA1/AGT/DECR2/DECR1/ABCD3/IP6K2/FABP1/LCAT/CYP4A22/EPHX2/ADH7/TMEM150A/HAO2/DGKH/DGKA/FABP3/AMACR/ACADVL/APOA1/CYGB/ECH1/SPHK2/ACADL/IVD/ECHS1/CYP2E1/APOA5/INPP5J/ECI1/DGKE/HADH/MTMR3/MTMR7/A3GALT2/SOCS2/ACOX3/ALOX12/PDK4/DGKQ/ACAD10/MTMR4/ACADS/PHYH/INPP5A/MTM…
GO_CELLULAR_RESPONSE_TO_ABIOTIC_STIMULUS	GO_CELLULAR_RESPONSE_TO_ABIOTIC_STIMULUS	318	-0.327027	-1.39387	0.00189362	0.0183468	0.0146796	4180	tags=29%, list=21%, signal=23%	PDE6G/METAP2/BNIP3/PARP1/INTS7/RHO/BDKRB2/TNFRSF1A/CDC25A/POLD3/HDAC4/DYSF/YAP1/HVCN1/POLE3/PKD2L1/POLH/BAG3/MTPN/CAB39/RAD51/RAD9B/YBX3/ERCC4/MAP3K1/RELB/TLR7/AURKB/KDM4D/GNGT1/FADD/HSPA5/MAPK14/HAMP/NFKB1/RAB11FIP5/PTPRK/CRIP1/TMEM109/NOX4/CHEK1/PCNA/GJA1/RCSD1/BAK1/EIF2S1/TNFRSF10A/CRYAB/AQP5/ATP1A1/LRRC8C/NMT2/NAMPT/GUCY2D/SCN2A/PBK/IRF1/CARD16/MME/TLR3/OPN3/RAD51AP1/MMP7/SLC2A1/PPEF1/TNFSF14…
GO_CEREBRAL_CORTEX_DEVELOPMENT	GO_CEREBRAL_CORTEX_DEVELOPMENT	112	-0.419201	-1.58178	0.00190593	0.0184395	0.0147538	2404	tags=32%, list=12%, signal=28%	CCDC85C/HTR6/WDR62/KIF14/GNG12/NRP1/HIF1A/CDON/SRD5A1/LRP1/TBR1/CDK5R1/DIXDC1/ROBO1/SLC2A1/PAX6/CDK5R2/SLIT2/COL3A1/ASPM/LRP8/GLI3/NDE1/NTRK2/SEMA3A/EGFR/NRP2/P2RY12/PAX5/CDH2/LHX2/FLNA/EOMES/CNTNAP2/NEFL/BCL2A1
GO_DIGESTION	GO_DIGESTION	134	0.408448	1.52901	0.00191424	0.0184449	0.0147581	2956	tags=31%, list=15%, signal=26%	CRH/SLC9A4/GUCA2A/MOGAT2/AKR1C2/CAPN9/CAPN8/CHIA/TFF2/GKN1/TFF1/PRSS1/SST/APOA2/CEL/SLC26A7/KCNN4/PIR/ABCG8/SLC22A5/HIP1R/TAC1/GUCA2B/FABP1/KCNQ1/SLC2A2/PLS1/ABCG5/AQP1/AKR1C1/WNK3/ADRA2A/APOA1/ARX/EPB41/VSIG1/LRCOL1/TFF3/TRPV1/APOA5/TLR9
GO_CELL_CELL_JUNCTION	GO_CELL_CELL_JUNCTION	472	-0.299511	-1.3234	0.00191456	0.0184449	0.0147581	3531	tags=29%, list=18%, signal=24%	ZAP70/YBX3/CDH7/EPB41L3/SDCBP/APP/YWHAH/DSG1/MYO1E/FRMD6/CTNNA2/PDZD2/DES/BAIAP2/HAMP/CLDN1/IQGAP1/SSX2IP/CD99L2/PDLIM2/FGFRL1/RDX/RAP2B/PTPRK/CLDN16/WASF2/PVR/ADAM17/GJB5/PDLIM7/CLDN19/CORO1A/PKP2/CNN3/HMCN1/AJUBA/SYNM/GJA1/TMEM65/SCN1B/CDC42EP4/KCNA2/PDLIM3/PCDHGA12/NDRG1/GJC1/GJA3/DSG2/CCDC85C/CLDN14/NCK1/ITGA6/WAS/PTK7/HEG1/GJB3/AKAP6/ATP1A1/CLDN10/DBN1/TGFBR1/AMOTL2/CYTH3/VAV1/CDH15/AHNAK/SC…
GO_MAST_CELL_GRANULE	GO_MAST_CELL_GRANULE	22	-0.64744	-1.76621	0.00191472	0.0184449	0.0147581	1894	tags=50%, list=10%, signal=45%	CHGA/PLA2G3/LAT2/SRGN/LYN/RASGRP1/PIK3CG/BTK/MILR1/PIK3CD/ANXA1
GO_LIPASE_ACTIVITY	GO_LIPASE_ACTIVITY	115	0.42658	1.57385	0.00191873	0.0184571	0.0147679	2904	tags=27%, list=15%, signal=23%	PLA2G2F/GDPD3/PLA2G4F/PLA2G2A/AADAC/PLA2G10/PLA2G6/PLCH2/PLCD1/CES4A/PLA2G4B/PLCE1/LIPC/LIPE/LIPH/PLCH1/FAAH/CEL/PLCD3/ABHD12/CASR/GPLD1/PROCA1/SMPD3/SMPD2/DDHD1/LIPI/GDPD1/PLA2G1B/CES3/PNPLA2
GO_MONOVALENT_INORGANIC_CATION_HOMEOSTASIS	GO_MONOVALENT_INORGANIC_CATION_HOMEOSTASIS	156	0.386656	1.49127	0.00192798	0.0185196	0.0148179	1687	tags=15%, list=9%, signal=14%	UPK3A/SCNN1G/SLC9A4/ATP1A4/CYP4F12/SCNN1B/SLC9A2/CYP4F2/ATP4A/TFAP2B/CYP4A11/SLC4A9/ATP1B2/SLC4A4/NOX1/COMT/KCNA5/AVP/AGT/TAC1/SLC9C1/C7/ATP1A2/NEDD4L
GO_CHROMOSOME_LOCALIZATION	GO_CHROMOSOME_LOCALIZATION	72	-0.460243	-1.61609	0.00194463	0.0186529	0.0149245	5701	tags=50%, list=29%, signal=36%	ACTR2/MLH1/UBE2B/VPS4B/KPNB1/CDC23/NUP98/NDEL1/BECN1/NUF2/PINX1/SPDL1/GEM/ACTR3/TTL/CENPQ/CENPF/CHAMP1/CDT1/MEI1/NDC80/CENPE/CDCA8/PSRC1/ZW10/KIF2C/RAD21L1/FMN2/KIF14/KIFC1/CCNB1/KIF18A/CDCA5/NDE1/DLGAP5/FAM83D
GO_T_CELL_DIFFERENTIATION_INVOLVED_IN_IMMUNE_RESPONSE	GO_T_CELL_DIFFERENTIATION_INVOLVED_IN_IMMUNE_RESPONSE	67	-0.496916	-1.72556	0.00195666	0.0187415	0.0149955	3540	tags=43%, list=18%, signal=36%	MALT1/RELB/RORA/FOXP3/LOXL3/RC3H2/STAT3/LY9/IRF4/IL18R1/GPR183/TNFSF4/SPN/FGL2/IFNL1/SLAMF6/IL27/TBX21/IL12RB1/CD86/EOMES/FCER1G/NLRP3/IL6/ANXA1/CLEC4D/CLEC4E/CD80/IFNG
GO_TRANSFORMING_GROWTH_FACTOR_BETA_RECEPTOR_BINDING	GO_TRANSFORMING_GROWTH_FACTOR_BETA_RECEPTOR_BINDING	49	0.529182	1.69084	0.00196292	0.0187748	0.0150221	1568	tags=27%, list=8%, signal=24%	BMP3/GDF7/BMP5/BAMBI/GDF15/BMP7/TGFBR3/SMAD6/BMP2/MSTN/GDF9/RASL11B/LRG1
GO_NEGATIVE_REGULATION_OF_EXTRINSIC_APOPTOTIC_SIGNALING_PATHWAY_VIA_DEATH_DOMAIN_RECEPTORS	GO_NEGATIVE_REGULATION_OF_EXTRINSIC_APOPTOTIC_SIGNALING_PATHWAY_VIA_DEATH_DOMAIN_RECEPTORS	37	-0.550695	-1.69869	0.00197833	0.0188953	0.0151185	3274	tags=35%, list=17%, signal=29%	BRCA1/HGF/FADD/TNFRSF10A/ITPRIP/TNFAIP3/TNFSF10/SERPINE1/FAS/FAIM2/FASLG/ICAM1/SFRP2
GO_G_PROTEIN_COUPLED_RECEPTOR_SIGNALING_PATHWAY_COUPLED_TO_CYCLIC_NUCLEOTIDE_SECOND_MESSENGER	GO_G_PROTEIN_COUPLED_RECEPTOR_SIGNALING_PATHWAY_COUPLED_TO_CYCLIC_NUCLEOTIDE_SECOND_MESSENGER	227	-0.346381	-1.43161	0.0020055	0.0191276	0.0153044	4028	tags=34%, list=20%, signal=27%	PTGFR/EDNRA/MC4R/CNR2/CHRM1/CCR3/ADM/NPY/GRK5/ADCYAP1/GRM7/MRAP/CALCB/HTR1B/ADRA1B/RGS2/LPAR1/ADRA1D/DRD2/WASF2/PLN/HRH1/DRD5/ATP2B4/GALR1/CALCR/MTNR1A/P2RY1/TSHR/FFAR3/PF4/ADRB2/AKAP5/ADCY9/PSAP/ADCY3/HTR6/SLC9A3R1/CCL2/GNA12/CHGA/HTR2A/PRMT5/CALCA/GNG2/RGS1/GPR161/UCN2/GNAO1/GRM4/ADORA1/ADM2/GPR65/PTGER3/CCR1/P2RY12/SSTR3/ADORA2B/RAMP1/CHRM4/FLNA/APLP1/MCHR1/HTR7/GPR176/ANXA1/HRH2/HTR1D/ADCY7/C…
GO_POSITIVE_REGULATION_OF_NITRIC_OXIDE_METABOLIC_PROCESS	GO_POSITIVE_REGULATION_OF_NITRIC_OXIDE_METABOLIC_PROCESS	41	-0.542834	-1.68868	0.00201124	0.0191552	0.0153264	1987	tags=32%, list=10%, signal=29%	KLF4/CD36/TMEM106A/KLRC4-KLRK1/TNF/AIF1/CLEC7A/MMP8/ITGB2/ICAM1/TLR6/IFNG/PTX3
GO_POSITIVE_REGULATION_OF_TYROSINE_PHOSPHORYLATION_OF_STAT_PROTEIN	GO_POSITIVE_REGULATION_OF_TYROSINE_PHOSPHORYLATION_OF_STAT_PROTEIN	68	-0.489646	-1.71206	0.00202429	0.0192523	0.0154041	4100	tags=54%, list=21%, signal=43%	FYN/IL24/IL18/IL12B/TNFRSF1A/LIF/ISL1/LEP/IL6ST/IL21/IL6R/TNFSF18/PARP14/GHR/JAK2/SOCS3/STAT3/IL20/FLT3/IGF1/IL12A/ARL2BP/TNFRSF18/PARP9/CSF2/LYN/CLCF1/TNF/IFNL1/IL15/CCL5/IL27RA/OSM/IL6/CSF1R/IFNG/IL31RA
GO_AGING	GO_AGING	303	-0.329556	-1.39382	0.00204082	0.0193821	0.015508	4955	tags=43%, list=25%, signal=32%	KRT25/CDKN1A/NPM1/HELT/CALR/TGFBR2/VASH1/ATG7/GCLM/CREB1/GRB2/SRF/SMC6/APAF1/MAPK1/WNT1/NPY2R/SLC30A10/PPP3CA/CX3CL1/KMO/BECN1/ABL1/MSH2/CANX/EDN1/KCNMB1/SLC32A1/VCAM1/NPY5R/LIMS1/MAP3K3/FOXG1/CISD2/PDGFRB/MAP2K1/CNP/KRT83/JUN/BRCA2/PML/BCL2/ADM/PENK/IGFBP5/GSN/RPN2/IGFBP1/DCN/LEP/CDK1/APP/ING2/AURKB/MAPK14/HAMP/HLA-G/CLDN1/RBL1/TNFRSF1B/LITAF/CDKN2B/RAD54L/NOX4/CHEK1/KYNU/STAT3/P2RY1/BAK1/EIF2S1…
GO_ORGANIC_ANION_TRANSPORT	GO_ORGANIC_ANION_TRANSPORT	475	0.307821	1.33557	0.00204917	0.0194113	0.0155313	3171	tags=25%, list=16%, signal=22%	PLA2G2F/CA4/NR1H4/CYP4F2/HRH3/PPARG/SLC44A4/SLC10A1/ATP10B/SLC38A4/PLA2G4F/PLA2G2A/G6PC/LCN12/ABCC3/PLA2G10/CYP4A11/PLA2G6/SLC4A9/APOA2/SLC36A2/SLC26A5/CROT/SLC38A11/SLC7A4/SLC1A7/SLC16A8/SLCO4C1/SLC23A2/ABAT/SLC16A9/SLC7A9/SLC7A13/APOC3/SLC26A7/SLC4A4/SLC1A6/SLC3A1/SLC25A2/KCNN4/SLC19A2/SLC27A2/ABCG8/CPT1B/SLC16A5/HBA2/CASR/SLC13A3/AVP/SLC10A2/AGT/SLC26A8/NMUR2/SLC6A1/ABCC5/ATP8B1/AGXT/ABCD3/GLT…
GO_INTRINSIC_APOPTOTIC_SIGNALING_PATHWAY	GO_INTRINSIC_APOPTOTIC_SIGNALING_PATHWAY	272	-0.340854	-1.43657	0.00204967	0.0194113	0.0155313	4232	tags=28%, list=21%, signal=22%	ZNF622/BRCA2/PML/BNIP3/PARP1/BCL2L2/CASP4/BDKRB2/TNFRSF1A/BCL2/PERP/E2F1/YBX3/VDAC2/ING2/BRCA1/HINT1/ELL3/MCL1/UBQLN1/TNFRSF1B/PINK1/CRIP1/PTPN1/CREB3L1/JAK2/NUPR1/MLLT11/DNAJA1/CYLD/TMEM109/SGPP1/PDCD10/CDIP1/HYOU1/SFN/BAK1/HIPK2/MSH6/DDIT4/NCK1/CYP1B1/SNAI1/SLC9A3R1/TP73/SCN2A/HIF1A/PRKDC/LCK/CIDEB/CEBPB/MELK/ENO1/E2F2/CXCL12/SOD2/NKX3-1/LRRK2/TNF/TRIB3/CD74/CAV1/SNAI2/PMAIP1/IFI6/IFI16/PLAUR/C…
GO_REGULATION_OF_DNA_METABOLIC_PROCESS	GO_REGULATION_OF_DNA_METABOLIC_PROCESS	314	-0.32907	-1.40127	0.00205454	0.01943	0.0155463	4593	tags=38%, list=23%, signal=30%	ACTR2/NEK7/RFC2/MLH1/NABP2/UBE2B/ERCC8/CDKN1A/RMI2/NPM1/HSP90AA1/DHX9/UBE2V2/RNF8/POT1/USP9X/TCP1/MAP3K4/APAF1/CD40/MAPK1/TFRC/CCT6A/MSH2/MORC1/HSP90AB1/CTNNB1/PINX1/GNL3L/NAF1/PDGFRB/FANCB/FAM168A/DUSP1/DSCC1/ARRB2/PTGES3/KDM1B/PML/PARP1/PIK3CA/ALYREF/FGF2/RIF1/PARG/EXOSC3/TICRR/TRIP12/TIMELESS/USP51/POLH/RAD51/MAD2L2/ERCC4/SMG6/AURKB/KDM4D/TINF2/BRCA1/HGF/FOXP3/CDT1/RNF169/HELB/NOX4/CHEK1/RFC4/…
GO_POSITIVE_REGULATION_OF_INTERLEUKIN_6_BIOSYNTHETIC_PROCESS	GO_POSITIVE_REGULATION_OF_INTERLEUKIN_6_BIOSYNTHETIC_PROCESS	15	-0.719533	-1.77238	0.0020579	0.0194345	0.0155499	1268	tags=67%, list=6%, signal=62%	APP/STAT3/TNF/CD74/PTAFR/TYROBP/CLEC7A/TLR6/EREG/TLR1
GO_TYROSINE_METABOLIC_PROCESS	GO_TYROSINE_METABOLIC_PROCESS	10	0.809177	1.781	0.00206902	0.0195121	0.015612	1485	tags=40%, list=8%, signal=37%	IYD/TH/TAT/PAH
GO_COATED_VESICLE	GO_COATED_VESICLE	280	-0.340554	-1.44322	0.00208044	0.0195774	0.0156642	4506	tags=34%, list=23%, signal=27%	SLC32A1/SNX18/ARFGAP3/TGOLN2/FZD2/NECAP2/LDLRAP1/AP3B2/CLTB/FURIN/CNIH1/CLTC/KIAA0319/DAB2/VAMP3/SLC17A7/KLHL21/DNAJC5/RAB35/HLA-E/ECE1/STX5/TGFA/SLC18A2/TYRP1/CLTCL1/LMAN1/GPR107/APP/MYO1E/SEC24A/SYT1/SEC24D/HLA-G/CD59/CNIH2/SLC18A1/DENND1A/TMED1/CTSZ/YIPF5/SEC23A/F8/SFTPB/SEC23B/IGF2R/CD3D/ADRB2/SEC24C/HBEGF/SH3BP4/GRIA1/CTSC/SLC18A3/HLA-DQB2/COL7A1/MCFD2/LRP1/APOE/CD4/M6PR/LRP2/RAB27A/HLA-DQA2…
GO_DNA_CONFORMATION_CHANGE	GO_DNA_CONFORMATION_CHANGE	239	-0.343476	-1.42153	0.00208177	0.0195774	0.0156642	5669	tags=36%, list=29%, signal=26%	RFC2/SMARCAL1/ERCC8/XRCC6/NPM1/DHX9/RNF8/SMARCA5/POT1/MNAT1/TOP3A/GTF2H1/HJURP/NAP1L3/SET/UBN1/CENPH/ABL1/NCAPD3/PADI4/SMARCA1/MIS18BP1/ASF1B/DSCC1/HMGB2/RAD23B/ERCC6L/PARP1/GINS4/GTF2H3/G3BP1/MCM5/SETX/CENPO/CENPU/CDC45/RUVBL1/CENPK/POLE3/SPTY2D1/NAP1L2/CENPQ/RAD51/BRIP1/GINS2/CDK1/ANP32B/GINS1/SMC4/RPA1/CENPL/MCM8/SETSIP/TOP2A/HELB/RAD54L/RFC4/CENPW/MCM4/CHTF8/OIP5/NUSAP1/CDKN2A/M1AP/ASCC3/CHAF…
GO_TRANSFORMING_GROWTH_FACTOR_BETA_PRODUCTION	GO_TRANSFORMING_GROWTH_FACTOR_BETA_PRODUCTION	37	-0.549288	-1.69434	0.00209138	0.0196403	0.0157145	5303	tags=54%, list=27%, signal=40%	CREB1/LUM/CX3CL1/LTBP1/HSP90AB1/FURIN/MYB/LAPTM4B/NRROS/FOXP3/ITGAV/ITGB8/HIF1A/THBS1/GATA6/TGFB2/TYROBP/CDH3/WNT11/SERPINB7
GO_DNA_PACKAGING	GO_DNA_PACKAGING	132	-0.403813	-1.56046	0.00210096	0.019679	0.0157456	4878	tags=35%, list=25%, signal=26%	HJURP/NAP1L3/SET/UBN1/CENPH/NCAPD3/PADI4/SMARCA1/MIS18BP1/ASF1B/HMGB2/CENPO/CENPU/RUVBL1/CENPK/POLE3/SPTY2D1/NAP1L2/CENPQ/CDK1/ANP32B/SMC4/CENPL/SETSIP/TOP2A/CENPW/OIP5/NUSAP1/CDKN2A/M1AP/CHAF1B/NCAPH/CENPI/HAT1/NCAPD2/NCAPG2/HMGA1/CCNB1/SMC2/NCAPG/CENPA/CDCA5/MCM2/CENPN/SOX9/HMGA2
GO_NEUROTRANSMITTER_CATABOLIC_PROCESS	GO_NEUROTRANSMITTER_CATABOLIC_PROCESS	21	0.669254	1.78467	0.00210225	0.019679	0.0157456	1686	tags=43%, list=9%, signal=39%	BHMT/MAOA/COLQ/AMT/ABAT/ALDH5A1/COMT/HNMT/CHDH
GO_CELLULAR_RESPONSE_TO_MECHANICAL_STIMULUS	GO_CELLULAR_RESPONSE_TO_MECHANICAL_STIMULUS	78	-0.457222	-1.63334	0.00210429	0.019679	0.0157456	3907	tags=37%, list=20%, signal=30%	TNFRSF1A/HDAC4/BAG3/MTPN/MAP3K1/TLR7/FADD/NFKB1/CHEK1/GJA1/BAK1/TNFRSF10A/ATP1A1/IRF1/TLR3/MMP7/SLC2A1/TNFSF14/TNFRSF8/ANKRD1/COL1A1/FAS/EGFR/ITGA2/CASP1/WNT11/SOX9/CASP5/TLR8
GO_FATTY_ACID_BETA_OXIDATION	GO_FATTY_ACID_BETA_OXIDATION	70	0.480438	1.63095	0.00210952	0.0196944	0.0157578	4027	tags=36%, list=20%, signal=29%	ACOXL/PLIN5/CROT/ECHDC2/ACOX1/SLC27A2/CPT1B/ACAA1/DECR2/DECR1/ABCD3/FABP1/AMACR/ACADVL/ECH1/ACADL/IVD/ECHS1/ECI1/HADH/ACOX3/ACAD10/ACADS/SCP2/HADHB
GO_CYTOKINE_PRODUCTION_INVOLVED_IN_INFLAMMATORY_RESPONSE	GO_CYTOKINE_PRODUCTION_INVOLVED_IN_INFLAMMATORY_RESPONSE	42	-0.544817	-1.70461	0.00211178	0.0196944	0.0157578	1637	tags=29%, list=8%, signal=26%	ABCD2/CD6/NOS2/IL1R2/CLEC7A/SIRPA/MEFV/TLR6/NOD2/ADCY7/GBP5/IDO1
GO_MUSCLE_ORGAN_DEVELOPMENT	GO_MUSCLE_ORGAN_DEVELOPMENT	370	-0.316709	-1.37999	0.00216902	0.0202001	0.0161625	3909	tags=33%, list=20%, signal=27%	FZD7/BCL2/PAX3/EID2B/LIF/TLL2/HDAC4/YAP1/AKIRIN1/RBM24/G6PD/MTPN/ISL1/HLF/SOX15/DCN/YBX3/PAX7/GSC/CDK1/MYBPC3/CENPF/SAV1/MTM1/WNT2/MAPK12/MAPK14/RGS2/HAMP/FHL3/FGFRL1/FOXC2/EGR3/CHODL/NEURL1/NUPR1/ALX4/ZFPM2/FGF20/PKP2/STRA6/MYL2/GJA1/FGFR1/MRAS/JPH2/SAP30/NLN/TPM1/ASB2/CRYAB/HEG1/HBEGF/SGCD/AKAP6/IGF1/COL6A3/CFL2/TGFBR1/ITGA11/EFNB2/TGFB1/CHRNA1/BCL9L/TP73/EGR2/MEOX2/CDON/MSC/ARNTL/SOX11/CCNB1/W…
GO_REGULATION_OF_T_CELL_MIGRATION	GO_REGULATION_OF_T_CELL_MIGRATION	42	-0.544073	-1.70228	0.00222391	0.0206827	0.0165486	2131	tags=50%, list=11%, signal=45%	APP/FADD/CD99L2/ADAM17/XCL2/CCR6/CD200R1/TNFSF14/CXCL12/ECM1/SPN/CCL5/ITGA4/IL27RA/AIF1/CCR2/CCL20/CCL21/CXCL13/CXCL10/S100A7
GO_NEGATIVE_REGULATION_OF_MYELOID_CELL_DIFFERENTIATION	GO_NEGATIVE_REGULATION_OF_MYELOID_CELL_DIFFERENTIATION	77	-0.466084	-1.6696	0.00225671	0.0209587	0.0167695	1911	tags=27%, list=10%, signal=25%	NCAPG2/TLR3/FSTL3/LILRB3/GPR171/SFRP1/LTF/LYN/GPR55/MAFB/GPR68/FBN1/LILRB1/KLF13/INHBA/ADIPOQ/MYC/CCL3/CDK6/C1QC/LILRB4
GO_SPECIFICATION_OF_SYMMETRY	GO_SPECIFICATION_OF_SYMMETRY	129	0.400448	1.49971	0.0022725	0.0210763	0.0168636	3004	tags=26%, list=15%, signal=22%	IHH/SHH/TBX2/TBX3/TBX1/FOXH1/PKD1L1/FOXJ1/FOXN4/RIPPLY2/WNT8B/ALDH1A2/RNF207/GREM2/TBX6/IFT140/C9orf116/CFAP53/NEK8/OVOL2/OFD1/FOXF1/CER1/ACVR2B/CCDC151/WNT5A/MMP21/ACVR2A/CCDC39/NPHP3/AP1B1/BMP4/SOX17
GO_POSITIVE_REGULATION_OF_INTERLEUKIN_4_PRODUCTION	GO_POSITIVE_REGULATION_OF_INTERLEUKIN_4_PRODUCTION	23	-0.633904	-1.74846	0.00227939	0.0210857	0.016871	3928	tags=74%, list=20%, signal=59%	HLA-E/ZP3/IL33/FOXP3/CD40LG/IRF4/CD3E/CEBPB/TNFSF4/CD28/SASH3/CD86/FCER1G/NLRP3/HAVCR2/IL20RB/PRKCQ
GO_REGULATION_OF_CHROMOSOME_SEGREGATION	GO_REGULATION_OF_CHROMOSOME_SEGREGATION	96	-0.426268	-1.58253	0.00227978	0.0210857	0.016871	5604	tags=46%, list=28%, signal=33%	DYNC1LI1/RMI2/TACC3/ESPL1/CDC23/SMC6/CDC27/BECN1/ANAPC1/CTNNB1/RAD21/SPDL1/CDC6/DUSP1/TTK/HORMAD1/TTL/KNSTRN/CDK5RAP2/MAD2L2/CENPF/AURKB/BUB1/BUB1B/CDT1/NDC80/CENPE/TRIP13/FEN1/ZW10/KIF2C/NEK2/MKI67/PTTG1/MAD2L1/CCNB1/CDC20/CDCA5/FBXO5/RACGAP1/ECT2/PLK1/DLGAP5/NEK6
GO_HUMORAL_IMMUNE_RESPONSE_MEDIATED_BY_CIRCULATING_IMMUNOGLOBULIN	GO_HUMORAL_IMMUNE_RESPONSE_MEDIATED_BY_CIRCULATING_IMMUNOGLOBULIN	47	-0.520321	-1.67456	0.00233177	0.0215369	0.017232	2715	tags=45%, list=14%, signal=39%	C4A/CFI/FCER2/C1S/EXO1/LTA/FCGR2B/C4B/IGLL5/CR2/C1R/TNF/C2/SERPING1/PTPRC/C3/CR1/HLA-DQB1/C1QA/C1QC/C1QB
GO_RECEPTOR_INTERNALIZATION	GO_RECEPTOR_INTERNALIZATION	108	-0.408991	-1.53854	0.00233772	0.0215621	0.0172523	2516	tags=23%, list=13%, signal=20%	CACNG8/DNM1/APLN/SNCA/GRIA1/EFNB2/ITGB1/LRP1/CD36/MX1/NECAB2/LILRB1/SFRP4/SNAP25/CAV1/ITGB3/CXCR1/RAB31/RAMP1/FCER1G/EGF/ITGB2/CXCL8/GREM1/PCSK9
GO_NEGATIVE_REGULATION_OF_PHAGOCYTOSIS	GO_NEGATIVE_REGULATION_OF_PHAGOCYTOSIS	17	-0.705444	-1.80571	0.00234488	0.0215986	0.0172814	3803	tags=59%, list=19%, signal=48%	DYSF/ATG3/SYT11/CD47/FCGR2B/TLR2/CD300LF/ADIPOQ/CD300A/SIRPA
GO_TYPE_I_INTERFERON_SECRETION	GO_TYPE_I_INTERFERON_SECRETION	10	-0.791339	-1.77867	0.00235601	0.0216714	0.0173397	1162	tags=50%, list=6%, signal=47%	CHUK/DDX58/LILRB1/IFIH1/MMP12
GO_MICROTUBULE_BINDING	GO_MICROTUBULE_BINDING	239	-0.342109	-1.41588	0.00237033	0.0217733	0.0174213	4439	tags=33%, list=23%, signal=26%	STIM1/MID2/STARD9/PAFAH1B1/KIF13A/KIF18B/KIF17/SKA1/SKA2/CEP57L1/KIF26B/DCTN1/DCX/GABARAPL1/KIF24/DYSF/CDK5RAP2/KATNA1/TUBGCP3/DCDC1/MAPRE2/MACF1/KIF1B/REEP1/MAP1A/KIF6/HAUS4/MAP1B/CNN3/KIF20A/CENPE/DPYSL2/PSRC1/APC2/KIF19/KIF20B/NDRG1/DNM1/NUSAP1/CRYAB/SNCA/KIF23/KIF2C/CAPN6/NEFH/KIF4B/BIRC5/KIF11/SPATA4/GAPDH/KIF14/KIFC1/KIF4A/MAP4K4/EML5/PRC1/KIF18A/DPYSL5/MAP2/RACGAP1/KLC3/NDE1/KIF2A/LRRK2/MX…
GO_NEGATIVE_REGULATION_OF_INTERFERON_GAMMA_PRODUCTION	GO_NEGATIVE_REGULATION_OF_INTERFERON_GAMMA_PRODUCTION	33	-0.591499	-1.7885	0.00239283	0.02195	0.0175626	1373	tags=45%, list=7%, signal=42%	LGALS9C/TNFSF4/IL36RN/AXL/LILRB1/IL10/INHBA/PRNP/HAVCR2/LGALS9B/IL20RB/PGLYRP4/CD274/PDCD1LG2/PGLYRP3
GO_NEGATIVE_REGULATION_OF_NATURAL_KILLER_CELL_MEDIATED_IMMUNITY	GO_NEGATIVE_REGULATION_OF_NATURAL_KILLER_CELL_MEDIATED_IMMUNITY	15	-0.715798	-1.76318	0.00239773	0.0219651	0.0175747	1025	tags=67%, list=5%, signal=63%	ARRB2/MICA/HLA-E/HLA-G/LILRB1/HLA-F/SERPINB9/HAVCR2/KIR2DL4/SERPINB4
GO_REGULATION_OF_CELL_CYCLE_G2_M_PHASE_TRANSITION	GO_REGULATION_OF_CELL_CYCLE_G2_M_PHASE_TRANSITION	204	-0.359531	-1.47427	0.00241947	0.022134	0.0177099	5778	tags=37%, list=29%, signal=27%	PSMD10/PSMA5/DYNC1I2/PSMD11/RAD51C/FBXL7/BRSK1/PSMB7/NPM1/MAPRE1/HSP90AA1/HAUS1/DONSON/VPS4B/PSMB5/PSMB2/PSMD7/CDC25C/TUBB/PSMD9/PSMD14/TOPBP1/RAD21/PINX1/YWHAG/PSMC3/CDC6/CCP110/NEDD1/FHL1/PAFAH1B1/PSMA8/CDC7/PSMA7/PLK4/DCTN1/CDC25A/TICRR/GTSE1/CDK5RAP2/CKAP5/CDK1/HAUS2/CENPF/DCTN3/APP/AURKB/BRCA1/HAUS4/PSMD1/CHEK1/GPR132/PSMA6/PSMB8/NEK2/PSMD2/TUBA1A/DYRK3/KIF14/CDK4/PSMC1/CCNB1/WNT10B/AURKA/HM…
GO_MONOCARBOXYLIC_ACID_TRANSPORT	GO_MONOCARBOXYLIC_ACID_TRANSPORT	162	0.384556	1.4887	0.00243008	0.0222009	0.0177633	2029	tags=24%, list=10%, signal=22%	PLA2G2F/NR1H4/CYP4F2/PPARG/SLC10A1/PLA2G4F/PLA2G2A/LCN12/ABCC3/PLA2G10/CYP4A11/PLA2G6/CROT/SLC16A8/ABAT/SLC16A9/SLC27A2/CPT1B/SLC16A5/CASR/SLC10A2/NMUR2/SLC6A1/ATP8B1/ABCD3/SLC5A12/FABP1/SLC27A5/SLC22A13/SLC10A5/PROCA1/FABP4/SLCO1C1/SLC6A11/SLC22A9/AKR1C4/FABP3/AKR1C1/APBA1
GO_MITOCHONDRIAL_MATRIX	GO_MITOCHONDRIAL_MATRIX	444	0.315325	1.35954	0.00246871	0.022519	0.0180179	4434	tags=25%, list=22%, signal=20%	HMGCS2/DHRS2/ACSM6/CASQ1/ACSM3/BCAT2/ERBB4/AMT/ACSF2/ABAT/ACP6/ME3/AADAT/ALDH5A1/TST/ACSM1/SUOX/ALDH4A1/ACADSB/ADHFE1/HOGA1/DECR1/AGXT/BDH1/D2HGDH/ACOT11/MPST/ACSS1/MTG1/MCCC2/PAM16/ALAS1/MTERF2/HYKK/CBR4/ETNPPL/TRIT1/BCKDHB/SARS2/NME4/ACADVL/GPT2/SMDT1/GLS2/MCCC1/BLOC1S1/MRPS21/FTMT/MRPS26/ACSM2A/ALKBH7/FASTK/ACADL/MRPL53/IVD/ECHS1/MRM1/PTCD1/DNAJC15/MCEE/PYCR2/NUDT13/LIPT2/MRPL27/ECI1/HADH/NUDT…
GO_MHC_CLASS_II_BIOSYNTHETIC_PROCESS	GO_MHC_CLASS_II_BIOSYNTHETIC_PROCESS	15	-0.715352	-1.76208	0.00247325	0.022519	0.0180179	2987	tags=53%, list=15%, signal=45%	JAK2/PF4/CIITA/TMEM106A/SLC11A1/SPI1/IL10/IFNG
GO_TRANSFERASE_ACTIVITY_TRANSFERRING_SULFUR_CONTAINING_GROUPS	GO_TRANSFERASE_ACTIVITY_TRANSFERRING_SULFUR_CONTAINING_GROUPS	71	0.480472	1.63516	0.00247495	0.022519	0.0180179	1479	tags=24%, list=8%, signal=22%	SULT2A1/HS3ST5/HS3ST6/HS6ST3/SULT1E1/SULT1A2/ACSM3/SULT1C2/HS6ST2/SULT1A1/SULT1A3/CHST8/TST/UST/ACAA1/TSTD1/MPST
GO_CELL_RECOGNITION	GO_CELL_RECOGNITION	145	-0.384449	-1.50272	0.00250743	0.0227837	0.0182297	2708	tags=30%, list=14%, signal=26%	ATP8B3/MFGE8/CCT5/CCT4/EPHB3/NEXN/CD5/ADAM21/TUB/NRP1/CD36/FCN1/MYPN/CDK5R1/EPHB2/ROBO1/CLGN/EPHB1/VCAN/CD6/IGLL5/TNN/PALLD/VSTM2L/MEGF10/SEMA3A/NCR3/MSN/CD226/COLEC12/CLEC7A/CRTAM/DSCAM/CCL21/DOCK2/HAVCR2/GAP43/CNTNAP2/NCAM2/PRF1/CD209/CNTNAP3/PAEP
GO_PHOSPHOLIPID_BIOSYNTHETIC_PROCESS	GO_PHOSPHOLIPID_BIOSYNTHETIC_PROCESS	253	0.345955	1.40254	0.00251739	0.0228434	0.0182774	4853	tags=34%, list=25%, signal=26%	HMGCS2/PLA2G2F/NR1H4/SLC44A4/ALOX15/PLA2G2A/PIGZ/PLA2G10/PLA2G6/SLC44A3/APOA2/GPD1L/PLA2G4B/SH3YL1/PIK3C2B/LIPH/ISYNA1/ACP6/HTR2C/DPM3/IDH1/CHKB/PCYT2/LPIN3/CHKA/LCAT/INPP4A/LPCAT4/CPNE6/FITM1/PIGL/DGKA/FABP3/ETNPPL/BMX/INPP4B/APOA1/PGAP1/DDHD1/PGAP3/LIPI/PTPN13/PLA2G1B/SPHK2/GPAT2/MFSD2A/MVK/INPP5J/DGKE/MBOAT7/PLA2G2E/MTMR3/MTMR7/CHPT1/FIG4/DGKQ/SLC44A5/SLC44A2/TAMM41/MTMR4/CRLS1/AGPAT2/LPCAT1/S…
GO_MULTI_ORGANISM_CELLULAR_PROCESS	GO_MULTI_ORGANISM_CELLULAR_PROCESS	43	-0.524793	-1.64784	0.00257597	0.0233434	0.0186775	1841	tags=26%, list=9%, signal=23%	CD4/LTF/DDX58/BIRC3/IFIH1/CCR5/DDX60/PGLYRP4/TRIM15/PGLYRP3/KRT6A
GO_NEGATIVE_REGULATION_OF_CELL_AGING	GO_NEGATIVE_REGULATION_OF_CELL_AGING	23	-0.63061	-1.73938	0.00258586	0.0233926	0.0187169	2170	tags=61%, list=11%, signal=54%	WNT1/SLC30A10/ABL1/MAP3K3/RBL1/NAMPT/PRKDC/AKT3/FBXO5/TWIST1/PLK2/FOXM1/CDK6/HMGA2
GO_TRIGLYCERIDE_METABOLIC_PROCESS	GO_TRIGLYCERIDE_METABOLIC_PROCESS	95	0.442524	1.57593	0.00258901	0.0233926	0.0187169	3092	tags=31%, list=16%, signal=26%	PLIN5/MOGAT2/FABP6/SORL1/AADAC/G6PC/APOA2/APOB/LIPC/LIPE/DGAT2/APOC3/APOH/LMF1/GPLD1/LPIN3/FABP1/SLC27A5/FABP4/DGAT1/FABP3/APOA1/ACSL1/GPAT2/CYP2E1/PNPLA2/APOA5/APOBR/FABP9
GO_CHROMATIN_ASSEMBLY	GO_CHROMATIN_ASSEMBLY	90	-0.434393	-1.5941	0.00259184	0.0233926	0.0187169	4878	tags=38%, list=25%, signal=29%	HJURP/NAP1L3/SET/UBN1/CENPH/PADI4/SMARCA1/MIS18BP1/ASF1B/HMGB2/CENPO/CENPU/RUVBL1/CENPK/POLE3/SPTY2D1/NAP1L2/CENPQ/ANP32B/CENPL/SETSIP/CENPW/OIP5/CDKN2A/M1AP/CHAF1B/CENPI/HAT1/HMGA1/CENPA/MCM2/CENPN/SOX9/HMGA2
GO_TOLL_LIKE_RECEPTOR_BINDING	GO_TOLL_LIKE_RECEPTOR_BINDING	12	-0.774119	-1.82675	0.00259767	0.0234139	0.0187339	1825	tags=58%, list=9%, signal=53%	CD36/LY96/TLR2/TLR6/TLR1/S100A9/S100A8
GO_REGULATION_OF_INTERLEUKIN_4_PRODUCTION	GO_REGULATION_OF_INTERLEUKIN_4_PRODUCTION	28	-0.607525	-1.76082	0.00263505	0.0236891	0.0189541	3928	tags=64%, list=20%, signal=52%	HLA-E/ZP3/CD83/IL33/FOXP3/CD40LG/IRF4/CD3E/CEBPB/TNFSF4/CD28/SASH3/CD86/FCER1G/NLRP3/HAVCR2/IL20RB/PRKCQ
GO_STRESS_ACTIVATED_PROTEIN_KINASE_SIGNALING_CASCADE	GO_STRESS_ACTIVATED_PROTEIN_KINASE_SIGNALING_CASCADE	277	-0.332566	-1.40585	0.00263525	0.0236891	0.0189541	4756	tags=35%, list=24%, signal=27%	MAPKAPK2/EDN1/TAB2/IL1B/NPHS1/MAP4K1/MAP3K3/HDAC3/MAP2K1/FBXW11/DUSP1/DUSP22/PAFAH1B1/MUL1/PAK1/ZNF622/F2RL1/STK3/HIPK3/IGF1R/FZD7/MAP3K6/EIF2AK2/CHUK/IL36A/FZD8/RAP2A/LEP/FGD2/SDCBP/IL26/APP/RAPGEF1/ZEB2/HGF/IKBKG/MAPK14/PJA2/NFKB1/PINK1/ARHGEF5/PTPN1/DNAJA1/CYLD/XDH/AIDA/PDCD10/DUSP10/DUSP3/PER1/CD40LG/HIPK2/CD27/IL1F10/CRYAB/BIRC7/PBK/FGF19/MAP4K4/SLAMF1/TLR3/MFHAS1/DACT1/RELL1/IRAK1/EPHB1/FCG…
GO_TUBULIN_BINDING	GO_TUBULIN_BINDING	323	-0.319106	-1.36588	0.00264704	0.0237633	0.0190134	4439	tags=31%, list=23%, signal=24%	STIM1/AGBL1/MID2/STARD9/PAFAH1B1/KIF13A/KIF18B/KIF17/SKA1/SKA2/BRCA2/CEP57L1/FYN/VBP1/KIF26B/DCTN1/DCX/GABARAPL1/KIF24/DYSF/CDK5RAP2/KATNA1/TUBGCP3/SMC3/BRCA1/RGS2/DCDC1/MAPRE2/MACF1/RAB11FIP5/STMN3/KIF1B/REEP1/MAP1A/KIF6/HAUS4/MAP1B/CNN3/KIF20A/CENPE/DPYSL2/GJA1/PSRC1/APC2/KIF19/CCT5/KIF20B/NDRG1/DNM1/NUSAP1/CRYAB/SNCA/KIF23/KIF2C/CAPN6/SYT11/STMND1/TTLL7/NEFH/KIF4B/BIRC5/KIF11/SPATA4/GAPDH/KIF1…
GO_REGULATION_OF_NIK_NF_KAPPAB_SIGNALING	GO_REGULATION_OF_NIK_NF_KAPPAB_SIGNALING	101	-0.422993	-1.57295	0.00265173	0.0237737	0.0190218	4793	tags=43%, list=24%, signal=32%	TRIM40/EDN1/IL1B/NLRP12/LIMS1/BIRC2/FBXW11/COPS8/TRIM44/NLRC3/IL18/IL12B/EIF2AK2/MALT1/APP/TLR7/ZFP91/LITAF/AKIP1/CYLD/CARD10/RC3H2/TNFRSF10A/CD27/IL18R1/TLR3/ILK/IRAK1/TNFSF14/TNF/TLR2/EGFR/PTPN22/TREM2/MMP8/NLRP3/HAVCR2/CD14/TLR6/NOD2/CHI3L1/GREM1/SPHK1
GO_NUCLEAR_TRANSCRIBED_MRNA_CATABOLIC_PROCESS_NONSENSE_MEDIATED_DECAY	GO_NUCLEAR_TRANSCRIBED_MRNA_CATABOLIC_PROCESS_NONSENSE_MEDIATED_DECAY	119	0.425362	1.57792	0.00266977	0.0239035	0.0191256	6020	tags=54%, list=31%, signal=38%	RPL14/RPL28/RPL29/DHX34/RPL18/RPL34/RPS28/RPS6/RPL32/PABPC1/RPS15/RPL36A/RPL23/RPL38/RPL19/RPL13/RPL9/RPL37/RPS11/RPL30/PNRC2/RPL36/RPL24/RPS2/RPL31/RPS7/RPL39/RPL27A/RPL15/RPL6/RPL12/RPL23A/RPS19/RPSA/RPLP2/RPL3/RPS25/RPS20/RPS24/RPL4/RPS18/RPLP1/UPF3A/RPS14/SMG9/RPS9/RPL18A/RPS16/RPL37A/RPS4X/RPS8/RPS21/RPL11/RPL22/RPL35/RPL13A/NCBP2/RPS23/RPS4Y1/RPS26/RPS3/UBA52/RPL27/PPP2R1A
GO_SOMATIC_DIVERSIFICATION_OF_IMMUNE_RECEPTORS_VIA_GERMLINE_RECOMBINATION_WITHIN_A_SINGLE_LOCUS	GO_SOMATIC_DIVERSIFICATION_OF_IMMUNE_RECEPTORS_VIA_GERMLINE_RECOMBINATION_WITHIN_A_SINGLE_LOCUS	58	-0.492884	-1.65373	0.0026896	0.024049	0.0192421	4195	tags=40%, list=21%, signal=31%	HMGB2/RIF1/EXOSC3/TCF7/MAD2L2/AICDA/FOXP3/CD40LG/XRCC4/MSH6/CCR6/TGFB1/PRKDC/RAG1/EXO1/BCL11B/TNFSF4/CD28/CLCF1/TBX21/IL27RA/IL10/PTPRC
GO_CELL_TRAILING_EDGE	GO_CELL_TRAILING_EDGE	13	-0.725035	-1.72688	0.00275276	0.0245811	0.0196678	1762	tags=38%, list=9%, signal=35%	PSTPIP1/SPN/SCIMP/MSN/SELPLG
GO_REGULATION_OF_B_CELL_PROLIFERATION	GO_REGULATION_OF_B_CELL_PROLIFERATION	61	-0.484255	-1.64055	0.00276964	0.0246991	0.0197622	1550	tags=33%, list=8%, signal=30%	MZB1/IL7/FCRL3/FCGR2B/GPR183/LYN/CLCF1/BTK/CD74/ADA/SASH3/TYROBP/IL10/CTLA4/PTPRC/TNFSF13B/NCKAP1L/CD300A/MNDA/CD38
GO_MEMBRANE_INVAGINATION	GO_MEMBRANE_INVAGINATION	68	-0.483282	-1.68981	0.00278102	0.0247677	0.0198171	2394	tags=37%, list=12%, signal=32%	MFGE8/RAC2/SYT11/STAP1/THBS1/CD36/FCGR2B/GULP1/SPIRE1/IGLL5/BIN2/MEGF10/ITGA2/RAB31/AIF1/C3/NCKAP1L/TREM2/CD300A/MSR1/FCER1G/ITGAM/ITGB2/FCGR1A/MARCO
GO_ACYL_COA_LIGASE_ACTIVITY	GO_ACYL_COA_LIGASE_ACTIVITY	16	0.715842	1.79137	0.00278918	0.0248075	0.019849	2586	tags=62%, list=13%, signal=54%	ACSM6/ACSBG1/ACSM3/ACSL5/ACSF2/SLC27A2/ACSM1/ACSBG2/ACSL1/ACSM2A
GO_ENDOPEPTIDASE_COMPLEX	GO_ENDOPEPTIDASE_COMPLEX	63	-0.472519	-1.6126	0.00282158	0.0250567	0.0200484	7761	tags=63%, list=39%, signal=39%	PSMA4/HTRA2/PSME1/PSMB10/PSME4/PSMA1/PSME2/UBQLN4/PSMD13/UCHL5/PSMB6/PSMD8/PSMC2/PSMB1/PSMD5/UBR1/PSME3/PSMD10/PSMA5/PSMD11/PSMB7/PSMB5/PSMB2/VCP/PSMD7/PSMD9/PSMD14/UBE3C/PSMC3/USP14/PSMA8/RAD23B/PSMA7/UBQLN1/PSMD1/PSMA6/PSMB8/PSMD2/PSMC1/PSMB9
GO_NEGATIVE_REGULATION_OF_CELL_CYCLE_G2_M_PHASE_TRANSITION	GO_NEGATIVE_REGULATION_OF_CELL_CYCLE_G2_M_PHASE_TRANSITION	95	-0.438682	-1.62434	0.00282466	0.0250567	0.0200484	5778	tags=45%, list=29%, signal=32%	HUS1B/PSMD5/SKP1/BRCC3/PSME3/PSMD10/PSMA5/PSMD11/FBXL7/BRSK1/PSMB7/DONSON/PSMB5/PSMB2/PSMD7/PSMD9/PSMD14/TOPBP1/RAD21/PINX1/PSMC3/CDC6/FHL1/PSMA8/PSMA7/TICRR/CDK1/AURKB/BRCA1/PSMD1/CHEK1/GPR132/PSMA6/PSMB8/PSMD2/PSMC1/AURKA/DTL/PLK1/ORC1/CLSPN/PSMB9/HMGA2
GO_POSITIVE_REGULATION_OF_SMALL_GTPASE_MEDIATED_SIGNAL_TRANSDUCTION	GO_POSITIVE_REGULATION_OF_SMALL_GTPASE_MEDIATED_SIGNAL_TRANSDUCTION	70	-0.470792	-1.65247	0.00283342	0.0251013	0.0200841	4513	tags=47%, list=23%, signal=36%	F2R/PDGFRB/SHC1/F2RL1/FRMD7/RTN4R/IRS2/RAPGEF1/RELN/LPAR1/MAPRE2/JAK2/SYNPO2L/IGF1/VAV1/MAP4K4/CDON/NOTCH2/RASGRF1/ROBO1/COL3A1/KITLG/LYN/GPR55/RASGRP1/RASGRP4/GPR65/P2RY10/CSF1/ADCYAP1R1/NTRK1/NRG1/GPR174
GO_ORGANIC_ACID_BIOSYNTHETIC_PROCESS	GO_ORGANIC_ACID_BIOSYNTHETIC_PROCESS	328	0.33189	1.39787	0.00286158	0.0253174	0.020257	3112	tags=25%, list=16%, signal=21%	BHMT/ACSM6/CYP1A1/HPGD/GGT2/GGT6/NR1H4/CYP1A2/CYP2C9/FADS6/AKR1C3/GSTM4/ALOX15/FA2H/PLA2G4F/CYP2C8/ACSM3/BCAT2/CYP4A11/ALDH1A2/LIPC/BAAT/ALOX5/CSAD/ABAT/GPT/APOC3/ASPA/GAD1/GATM/HAS3/CYP2D6/SLC27A2/UST/ACSM1/ACCS/MGST2/AVP/DECR2/ABCC5/ELOVL6/HOGA1/AGXT/ABCD3/CYP4F11/SLC27A5/ACMSD/PAH/NOXRED1/ACSS1/SCAP/OSBPL7/SLC45A3/EPHX2/SMPD3/HAO2/PKLR/AKR1C4/CBR4/AMACR/RIMKLA/ACADVL/APOA1/GPT2/GLS2/ALDH8A1/AC…
GO_ETHANOL_OXIDATION	GO_ETHANOL_OXIDATION	12	0.770443	1.77466	0.00287803	0.0254295	0.0203466	1718	tags=58%, list=9%, signal=53%	ADH1C/ADH6/ADH1A/ADH4/ADH1B/ACSS1/ADH7
GO_POSITIVE_REGULATION_OF_NITRIC_OXIDE_SYNTHASE_BIOSYNTHETIC_PROCESS	GO_POSITIVE_REGULATION_OF_NITRIC_OXIDE_SYNTHASE_BIOSYNTHETIC_PROCESS	15	-0.713368	-1.75719	0.0028886	0.0254894	0.0203946	2987	tags=60%, list=15%, signal=51%	JAK2/FCER2/NAMPT/CCL2/LRRK2/TLR2/STAT1/NOD2/IFNG
GO_PROTEIN_NITROSYLATION	GO_PROTEIN_NITROSYLATION	13	-0.722621	-1.72113	0.00290257	0.0255791	0.0204663	2859	tags=46%, list=15%, signal=39%	ATP2B4/NCOA7/GAPDH/NOS2/S100A9/S100A8
GO_REGULATION_OF_LEUKOCYTE_DEGRANULATION	GO_REGULATION_OF_LEUKOCYTE_DEGRANULATION	43	-0.522729	-1.64136	0.00291441	0.0256499	0.020523	2394	tags=35%, list=12%, signal=31%	RAC2/FER/FCGR2B/LYN/STXBP1/HLA-F/PTAFR/ADORA2B/CD177/CD300A/CCR2/FCER1G/ITGAM/ITGB2/CD84
GO_PROTEIN_PROCESSING	GO_PROTEIN_PROCESSING	204	-0.355496	-1.45773	0.00292271	0.0256893	0.0205545	3351	tags=29%, list=17%, signal=25%	SIRT4/BACE2/PLGRKT/FADD/GLG1/CGA/CTSZ/PCSK5/CPA3/GGT1/BAK1/COMP/NLRP7/BIRC7/F12/CES1/CPE/AEBP1/LDLRAD3/MMP14/SCG5/BAG2/CIDEB/THBS1/CARD16/MME/CD5L/CPXM1/GRIN2A/ENO1/KLK1/ACE2/DHCR24/SRGN/PGK1/GLI3/C1R/LRRK2/ADAMTS3/ANXA2/BIRC3/PRSS12/SERPINE1/ADAMTS2/PLAU/P2RX7/IL1R2/SERPINE2/CST7/CARD18/CASP1/IFI16/PRNP/F3/PCSK1/CCBE1/GAS1/KLK13/PCSK9/KLK6
GO_SECOND_MESSENGER_MEDIATED_SIGNALING	GO_SECOND_MESSENGER_MEDIATED_SIGNALING	412	-0.303661	-1.33371	0.00293611	0.0257734	0.0206218	2444	tags=22%, list=12%, signal=19%	PF4/ADRB2/PCLO/ADCY9/PEX5L/ADCY3/SGCD/SLC9A3R1/AKAP6/IGF1/MT1F/CCR6/HOMER2/TMEM38B/NFATC1/CXCR5/MCTP1/ITPR3/CXCR6/CHGA/RIMS2/GRM5/APOE/CD4/THBS1/CD36/CCR4/CD3E/GRIN2A/CALCA/GNG2/ITPR2/GPR161/LAT2/UCN2/PTPRJ/MYO5A/HAP1/DEFB1/CCR8/LRRK2/TNF/ADM2/NOS2/SLA2/GPR65/PTGER3/BTK/ADA/ADCYAP1R1/EGFR/CXCR3/CCR1/NRG1/P2RY12/CXCR1/P2RX7/ADORA2B/RAMP1/TRAT1/PTPRC/GBP1/TREM2/APLP1/P2RY6/CMKLR1/PLEK/CCR5/CCR2/PRN…
GO_COAGULATION	GO_COAGULATION	322	-0.321757	-1.37641	0.00294086	0.0257814	0.0206282	2927	tags=25%, list=15%, signal=22%	JAK2/ZFPM2/HPS5/PROS1/F8/CD40LG/SERPINA10/P2RY1/COMP/SH2B3/PF4/C1QTNF1/WAS/IFNB1/ACTG1/F12/PIK3R6/SERPINA5/EHD2/PRKCB/VAV1/PF4V1/GNA12/ITPR3/LCK/IRF1/APOE/THBS1/CD36/FERMT3/LCP2/RAB27A/GATA6/ILK/PRKCG/GNG2/DGKB/DGKG/ADTRP/ITPR2/PDPN/COL3A1/PAPSS2/ACTB/LYN/COL1A2/STXBP1/AXL/PIK3CG/ANXA2/DOCK11/SERPINE1/COL1A1/CAV1/F13A1/PIK3R5/ITGB3/PLAU/P2RY12/P2RX7/ANXA5/ITGA2/HBE1/SERPING1/SERPINE2/SLC7A11/FLNA…
GO_CELL_JUNCTION_ASSEMBLY	GO_CELL_JUNCTION_ASSEMBLY	241	-0.341327	-1.41607	0.00296873	0.0259919	0.0207966	3481	tags=28%, list=18%, signal=23%	CDH7/EPB41L3/GPM6B/DSG1/RAPGEF1/CLDN1/MACF1/RHOC/IQGAP1/PTPRK/CLDN19/PKP2/AJUBA/DUSP3/GJA1/PHLDB2/FERMT2/GJC1/ITGA6/HEG1/ACTG1/SNAI1/LAMB3/MMP14/CDH15/NRP1/MAP4K4/LRP1/THBS1/ILK/CDH10/ACTN2/CORO1C/SFRP1/ACE2/RHOD/PTPRJ/FSCN1/ACTB/TNF/ECT2/ACTN1/ITGA5/CAV1/SNAI2/GJB2/COL16A1/PTPRO/ITGA2/S100A10/CDH18/FLNC/CDH2/FLNA/CDH3/COL17A1/WNT11/LAMC2/PKP1/ANK2/FN1/FMN1/GREM1/UGT8/LAMA3/KRT14/KRT5
GO_PURINERGIC_RECEPTOR_ACTIVITY	GO_PURINERGIC_RECEPTOR_ACTIVITY	25	-0.614264	-1.7306	0.0029948	0.026186	0.0209519	1517	tags=56%, list=8%, signal=52%	GPR87/P2RX1/P2RY1/GPR171/ADORA3/ADORA1/P2RY10/PTAFR/P2RY13/P2RY12/P2RX7/ADORA2B/GPR34/P2RY6
GO_APICAL_JUNCTION_COMPLEX	GO_APICAL_JUNCTION_COMPLEX	135	0.392239	1.473	0.00300009	0.0261982	0.0209617	4296	tags=39%, list=22%, signal=30%	PDZD3/POF1B/TJP3/CGN/SHROOM1/FRMPD2/CLDN23/IGSF5/CRB3/CAMSAP3/CLDN4/CLDN3/MAGI1/MAPK15/CXADR/CLDN9/TRAF4/LIN7B/CLDN18/CLDN11/EPB41L4B/EPCAM/NHS/PARD6B/WNK3/PARD6A/CLDN15/CLDN5/CYTH2/EPPK1/LIN7A/PLEKHA7/CLDN2/MARVELD3/CDH1/ESAM/MPP7/SH3BP1/OCLN/MICALL2/AMOT/PARD6G/SHROOM4/MAGI2/USP53/CDH5/SHROOM2/JAM2/DLG3/TJAP1/PRKCZ/SAPCD2
GO_T_HELPER_17_TYPE_IMMUNE_RESPONSE	GO_T_HELPER_17_TYPE_IMMUNE_RESPONSE	28	-0.602781	-1.74707	0.0030088	0.0262402	0.0209953	3917	tags=61%, list=20%, signal=49%	IL12B/MALT1/RORA/FOXP3/LOXL3/RC3H2/STAT3/LY9/IRF4/SLAMF6/TBX21/IL27RA/NLRP10/IL12RB1/NLRP3/IL6/PRKCQ
GO_POSITIVE_REGULATION_OF_SPROUTING_ANGIOGENESIS	GO_POSITIVE_REGULATION_OF_SPROUTING_ANGIOGENESIS	38	-0.541535	-1.68651	0.00309582	0.0269641	0.0215745	3058	tags=39%, list=16%, signal=33%	FOXC2/PPP1R16B/FGF1/SMAD1/NRP1/KLF4/PKM/AKT3/BMPER/PLK2/ITGA5/HDAC9/IL10/ANXA1/FGFBP1
GO_METAL_ION_TRANSMEMBRANE_TRANSPORTER_ACTIVITY	GO_METAL_ION_TRANSMEMBRANE_TRANSPORTER_ACTIVITY	438	0.313193	1.34941	0.00311958	0.0271359	0.021712	2450	tags=20%, list=12%, signal=18%	SCNN1G/FXYD4/SLC5A7/SLC9A4/ATP1A4/SLC30A2/CACNA1D/SCNN1B/SLC9A2/TRPM5/CACNA1I/SLC10A1/ASIC5/PKD1L1/TRPV6/SCN5A/KCNJ15/KCNH4/ATP4A/NIPAL4/SLC6A4/SLC4A9/KCNC3/KCNG1/SCN11A/TTYH1/NIPAL1/SLC23A2/SLC8A2/GRIK4/SLC34A3/ANXA9/ATP2C2/CATSPER2/ATP1B2/FAM155B/KCNAB3/KCNJ13/SLC4A4/SLC1A6/KCNN4/LRRC26/CACNB1/TRPA1/SLC13A3/KCNA5/HCN3/TPCN1/SLC10A2/SLC5A4/SLC6A1/CACNB2/TRPM4/CHRNA10/SLC5A12/CACNB3/SLC9C1/GRIN2D…
GO_REGULATION_OF_CARTILAGE_DEVELOPMENT	GO_REGULATION_OF_CARTILAGE_DEVELOPMENT	62	-0.477557	-1.62723	0.00312797	0.0271737	0.0217422	2632	tags=37%, list=13%, signal=32%	BMP1/GLI2/LOXL2/TGFBR1/NKX3-2/MAF/NOG/PKDCC/GLI3/RUNX2/GDF6/ANXA2/GDF5/SNAI2/ADAMTS12/TRPS1/WNT11/SOX9/EFEMP1/SHOX2/GREM1/BMPR1B/PTHLH
GO_RESPONSE_TO_MACROPHAGE_COLONY_STIMULATING_FACTOR	GO_RESPONSE_TO_MACROPHAGE_COLONY_STIMULATING_FACTOR	12	-0.768854	-1.81432	0.00315831	0.0274019	0.0219248	2028	tags=50%, list=10%, signal=45%	FER/STAP1/CSF1/TLR2/DCSTAMP/CSF1R
GO_MAST_CELL_MEDIATED_IMMUNITY	GO_MAST_CELL_MEDIATED_IMMUNITY	46	-0.52683	-1.68981	0.00316588	0.0274322	0.021949	2394	tags=39%, list=12%, signal=34%	RAC2/FER/CHGA/PLA2G3/LAT2/SPON2/LYN/STXBP1/RASGRP1/PIK3CG/BTK/SERPINB9/MILR1/ADORA2B/PIK3CD/CD300A/FCER1G/CD84
GO_LARGE_RIBOSOMAL_SUBUNIT	GO_LARGE_RIBOSOMAL_SUBUNIT	114	0.409327	1.50806	0.0031752	0.0274775	0.0219853	6272	tags=49%, list=32%, signal=34%	RPL14/RPL28/RPL29/RPL18/RPL34/RPL32/MRPL53/RPL36A/RPL23/MRPL27/RPL38/RPL19/MRPL41/RPL13/RPL9/RPL37/MRPL57/RPL30/RPL36/RPL24/MRPL24/RPL31/RPL39/MRPL34/RPL27A/RPL15/RPL6/RPL12/RPL23A/MRPL16/MRPL55/MRPL38/RPLP2/RPL3/MRPL32/MRPL12/MRPL40/RPL4/RPLP1/RPL18A/RPL37A/MPV17L2/MRPL21/RPL11/RPL22/RPL35/RPL13A/MRPL54/RPL3L/MRPL43/C12orf65/UBA52/RPL27/MRPL20/RPL35A/RPL26
GO_RESPONSE_TO_DSRNA	GO_RESPONSE_TO_DSRNA	51	-0.514274	-1.68159	0.00320546	0.0276682	0.0221378	4249	tags=33%, list=22%, signal=26%	MUL1/RFTN1/SLC3A2/NFKB1/RALB/IFNB1/DDX21/IRAK3/TLR3/DDX58/IFNK/CAV1/P2RX7/PMAIP1/IFIH1/COLEC12/IFIT1
GO_SCAVENGER_RECEPTOR_ACTIVITY	GO_SCAVENGER_RECEPTOR_ACTIVITY	51	-0.514477	-1.68226	0.00320546	0.0276682	0.0221378	3796	tags=59%, list=19%, signal=48%	TMPRSS3/TINAG/SCARF2/SCARA3/SSC5D/LOXL3/STAB1/TMPRSS15/ENDOU/DMBT1/SSC4D/CFI/LOXL2/CD5/LRP1/CXCL16/CD36/CD5L/HHIPL1/CD6/ENPP3/MEGF10/PRSS12/ENPP1/CD163L1/COLEC12/TMPRSS13/MSR1/CD163/MARCO
GO_NEGATIVE_REGULATION_OF_CD4_POSITIVE_ALPHA_BETA_T_CELL_ACTIVATION	GO_NEGATIVE_REGULATION_OF_CD4_POSITIVE_ALPHA_BETA_T_CELL_ACTIVATION	28	-0.598898	-1.73582	0.00323306	0.027835	0.0222713	3099	tags=36%, list=16%, signal=30%	FOXP3/LOXL3/RC3H2/LGALS9C/TNFSF4/TBX21/RUNX3/LGALS9B/ANXA1/CD274
GO_REGULATION_OF_SYNCYTIUM_FORMATION_BY_PLASMA_MEMBRANE_FUSION	GO_REGULATION_OF_SYNCYTIUM_FORMATION_BY_PLASMA_MEMBRANE_FUSION	28	-0.599147	-1.73654	0.00323306	0.027835	0.0222713	3223	tags=46%, list=16%, signal=39%	MAPK14/CAMK1/EHD2/ADAM9/TNFSF14/CAPN2/TYROBP/CD53/DCSTAMP/TREM2/CCL8/CXCL10/CXCL9
GO_OPSONIN_BINDING	GO_OPSONIN_BINDING	15	-0.709647	-1.74803	0.00326619	0.0280842	0.0224707	2715	tags=53%, list=14%, signal=46%	C4A/ITGAV/MEGF10/CR1/ITGAM/ITGB2/PTX3/VSIG4
GO_DEFENSE_RESPONSE_TO_FUNGUS	GO_DEFENSE_RESPONSE_TO_FUNGUS	39	-0.544235	-1.69335	0.0033417	0.0286968	0.0229609	2082	tags=33%, list=11%, signal=30%	GAPDH/CHGA/MPO/SPON2/LTF/S100A12/IL36RN/CLEC6A/NLRP10/RNASE7/GNLY/S100A9/S100A8
GO_TUMOR_NECROSIS_FACTOR_BIOSYNTHETIC_PROCESS	GO_TUMOR_NECROSIS_FACTOR_BIOSYNTHETIC_PROCESS	30	-0.604764	-1.77802	0.0033974	0.0291379	0.0233138	1840	tags=37%, list=9%, signal=33%	THBS1/TNFRSF8/SPN/LILRB1/TYROBP/IL10/CLEC7A/CCR2/IFNG/CYBB/TLR1
GO_CONDENSED_CHROMOSOME_OUTER_KINETOCHORE	GO_CONDENSED_CHROMOSOME_OUTER_KINETOCHORE	14	-0.706269	-1.72415	0.00344577	0.0295151	0.0236156	4698	tags=79%, list=24%, signal=60%	NUP133/SPDL1/SKA1/SKA2/SKA3/CENPF/BUB1/BUB1B/NDC80/CCNB1/PLK1
GO_B_CELL_HOMEOSTASIS	GO_B_CELL_HOMEOSTASIS	27	-0.591398	-1.69705	0.00346435	0.0296365	0.0237127	4825	tags=59%, list=24%, signal=45%	ABL1/BCL2L11/BCL10/BCL2/FOXP3/RC3H2/BAK1/HIF1A/TNFAIP3/LYN/DOCK11/DOCK10/CD74/ADA/TNFSF13B/NCKAP1L
GO_INTERLEUKIN_35_MEDIATED_SIGNALING_PATHWAY	GO_INTERLEUKIN_35_MEDIATED_SIGNALING_PATHWAY	11	-0.75928	-1.76635	0.00347356	0.0296398	0.0237154	4079	tags=100%, list=21%, signal=79%	JAK1/IL6ST/JAK2/STAT3/EBI3/IL12A/STAT4/IL27RA/STAT1/IL12RB2
GO_NEUTROPHIL_EXTRAVASATION	GO_NEUTROPHIL_EXTRAVASATION	11	-0.759507	-1.76688	0.00347356	0.0296398	0.0237154	3391	tags=55%, list=17%, signal=45%	CD99/CD99L2/XG/PIK3CG/PIK3CD/CD177
GO_POSITIVE_REGULATION_OF_VASCULAR_ENDOTHELIAL_GROWTH_FACTOR_PRODUCTION	GO_POSITIVE_REGULATION_OF_VASCULAR_ENDOTHELIAL_GROWTH_FACTOR_PRODUCTION	28	-0.594834	-1.72404	0.00353207	0.0300859	0.0240723	3643	tags=57%, list=18%, signal=47%	ISL1/IL6ST/BRCA1/RORA/CYP1B1/TGFB1/HIF1A/SULF1/ADORA2B/C3/C5AR1/IL6/CCBE1/SULF2/C3AR1/HPSE
GO_MONONUCLEAR_CELL_DIFFERENTIATION	GO_MONONUCLEAR_CELL_DIFFERENTIATION	35	-0.546376	-1.66844	0.00353775	0.0300859	0.0240723	1841	tags=37%, list=9%, signal=34%	IRF7/CD4/CSF2/GPR68/CD74/CSF1/MYC/DCSTAMP/IFI16/CSF1R/CDK6/MT1G/IL31RA
GO_CHONDROITIN_SULFATE_BIOSYNTHETIC_PROCESS	GO_CHONDROITIN_SULFATE_BIOSYNTHETIC_PROCESS	26	-0.617073	-1.74826	0.00353925	0.0300859	0.0240723	3585	tags=69%, list=18%, signal=57%	NCAN/CHPF2/SLC35D1/BGN/CHSY1/DCN/CSGALNACT2/XYLT1/CSPG4/CHST7/CSPG5/CHST3/VCAN/CHST13/DSE/CHSY3/CHST15/CHST11
GO_AEROBIC_ELECTRON_TRANSPORT_CHAIN	GO_AEROBIC_ELECTRON_TRANSPORT_CHAIN	19	0.670077	1.75537	0.00357061	0.0303141	0.0242549	5138	tags=74%, list=26%, signal=55%	MT-CO2/COX4I2/MT-CO1/MT-CO3/COX6B1/COX6C/COX5B/COX6A1/COX4I1/COX7C/COX7B/COX5A/NDUFA4/COX6A2
GO_STEROID_HYDROXYLASE_ACTIVITY	GO_STEROID_HYDROXYLASE_ACTIVITY	36	0.582722	1.73808	0.00358889	0.0304289	0.0243467	1435	tags=28%, list=7%, signal=26%	CYP1A1/CYP1A2/CYP3A5/CYP2C9/CYP2C8/CYP2J2/CYP3A43/CYP3A7/CYP2D6/CYP2C18
GO_POSITIVE_REGULATION_OF_INTERLEUKIN_2_BIOSYNTHETIC_PROCESS	GO_POSITIVE_REGULATION_OF_INTERLEUKIN_2_BIOSYNTHETIC_PROCESS	14	-0.705032	-1.72113	0.00359318	0.0304289	0.0243467	1847	tags=64%, list=9%, signal=58%	IRF4/CD4/CD3E/CD28/PTPRC/CD86/CLEC7A/CD80/PRKCQ
GO_ODORANT_BINDING	GO_ODORANT_BINDING	85	0.450636	1.58139	0.00360286	0.0304469	0.0243612	4661	tags=11%, list=24%, signal=8%	OR13A1/OR5M11/OR5P3/OR6B3/OR9K2/OR5P2/OR5AU1/OR8G5/OR8A1
GO_PHAGOCYTIC_CUP	GO_PHAGOCYTIC_CUP	25	-0.609256	-1.71649	0.0036052	0.0304469	0.0243612	1280	tags=44%, list=6%, signal=41%	CORO1A/SYT11/BIN2/TICAM2/TNF/MEGF10/MYO1G/RAB31/AIF1/LCP1/ANXA1
GO_ORGANIC_ACID_TRANSPORT	GO_ORGANIC_ACID_TRANSPORT	318	0.325883	1.37108	0.00361079	0.0304469	0.0243612	2029	tags=21%, list=10%, signal=19%	PLA2G2F/NR1H4/CYP4F2/HRH3/PPARG/SLC10A1/SLC38A4/PLA2G4F/PLA2G2A/LCN12/ABCC3/PLA2G10/CYP4A11/PLA2G6/OSR1/SLC36A2/SLC26A5/CROT/SLC38A11/SLC7A4/SLC1A7/SLC16A8/SLC23A2/ABAT/SLC16A9/SLC7A9/SLC7A13/SLC26A7/SLC1A6/SLC3A1/SLC25A2/SLC19A2/SLC27A2/CPT1B/SLC16A5/CASR/SLC13A3/AVP/SLC10A2/AGT/SLC26A8/NMUR2/SLC6A1/ATP8B1/AGXT/ABCD3/SLC5A12/FABP1/SLC25A29/SLC27A5/SLC22A13/SLC7A2/SLC10A5/PROCA1/ATP1A2/FABP4/SLC2…
GO_COMPLEMENT_ACTIVATION	GO_COMPLEMENT_ACTIVATION	68	-0.478981	-1.67477	0.00361342	0.0304469	0.0243612	2825	tags=37%, list=14%, signal=32%	PROS1/C4A/CFI/CFH/C1S/CD5L/FCN1/C4B/IGLL5/CR2/C1R/C2/CR1L/SERPING1/C3/C5AR1/CFB/CR1/KRT1/C5AR2/C1QA/C1QC/C1QB/C3AR1/VSIG4
GO_REGULATION_OF_FC_RECEPTOR_MEDIATED_STIMULATORY_SIGNALING_PATHWAY	GO_REGULATION_OF_FC_RECEPTOR_MEDIATED_STIMULATORY_SIGNALING_PATHWAY	11	-0.757016	-1.76109	0.00362216	0.0304823	0.0243895	3490	tags=64%, list=18%, signal=52%	PLSCR1/RAPGEF1/CD47/PTPRJ/LYN/CD226/PTPRC
GO_RIBOSOME	GO_RIBOSOME	220	0.355077	1.41695	0.00364113	0.0306037	0.0244866	6272	tags=45%, list=32%, signal=31%	APOD/HBA2/MTG1/RPS6KL1/RPL14/RPL28/RPL29/RPL18/MRPS25/RPL34/RPS28/RPS6/RPL32/MRPS21/MRPS26/RPS15/MRPL53/RPL36A/HBA1/RPL23/MRPL27/PTCD3/RPL38/RPL19/MRPL41/RPL13/RPL9/RPL37/RPS11/MRPL57/RPL30/RPL36/RPL24/MRPL24/RPS2/RPL31/RPS7/RPL39/MRPL34/RPL27A/RPL15/RPL6/RPL12/MRPS31/RPL23A/MRPL16/MRPL55/MRPL38/RPS19/RPSA/RPLP2/RPL3/MRPL32/MRPL12/MRPL40/RPS25/RPS20/MRPS33/GADD45GIP1/RPS24/RPL4/RPS18/RPLP1/MRPS15…
GO_LAMELLIPODIUM	GO_LAMELLIPODIUM	188	-0.360495	-1.46393	0.00367353	0.0308374	0.0246736	4367	tags=38%, list=22%, signal=30%	APBB2/DUSP22/PAK1/ACTR3/ROCK1/PIK3CA/SSH1/PLXND1/RAPH1/DYSF/FGD4/KLHL2/PARVA/GSN/SNX2/ABI3/FGD2/APP/FGD1/CSPG4/CTNNA2/SYNE2/PLEK2/ANTXR1/RDX/ENAH/WASF2/APBB1IP/ARHGAP31/CORO1A/AJUBA/APC2/KCNA2/FERMT2/ITGAV/MYH10/RAC2/DBN1/FER/IQGAP2/FGD6/PDXP/ITGB1/PSTPIP1/ILK/CORO1C/PARVB/STX2/PDPN/MYO10/APBB1/FSCN1/KITLG/AMOTL1/PALLD/CCDC88A/MYO1G/SLC39A14/ITGB3/PTPRO/ACTC1/IGF2BP1/DPYSL3/AIF1/PDLIM4/CDH2/CD177…
GO_INTRONIC_TRANSCRIPTION_REGULATORY_REGION_DNA_BINDING	GO_INTRONIC_TRANSCRIPTION_REGULATORY_REGION_DNA_BINDING	15	0.708585	1.73427	0.00371076	0.0311111	0.0248926	2264	tags=40%, list=11%, signal=35%	EMX2/EMX1/NKX2-1/GRHL2/ZNF350/BCL6
GO_POSITIVE_REGULATION_OF_DNA_METABOLIC_PROCESS	GO_POSITIVE_REGULATION_OF_DNA_METABOLIC_PROCESS	179	-0.362249	-1.45821	0.00372872	0.0312228	0.0249819	5701	tags=42%, list=29%, signal=30%	ACTR2/NEK7/RFC2/MLH1/NABP2/UBE2B/ERCC8/HSP90AA1/DHX9/UBE2V2/RNF8/POT1/USP9X/TCP1/MAP3K4/CD40/MAPK1/TFRC/CCT6A/MSH2/HSP90AB1/CTNNB1/NAF1/PDGFRB/FANCB/FAM168A/DSCC1/ARRB2/PTGES3/PML/PARP1/FGF2/RIF1/EXOSC3/TIMELESS/RAD51/MAD2L2/AURKB/KDM4D/BRCA1/HGF/NOX4/RFC4/PCNA/CHTF8/EYA4/CCT5/CCT4/DTX3L/WAS/RFC3/NEK2/FMN2/TGFB1/KLF4/PRKDC/PAK3/PRKCG/PARP9/PPARGC1A/SPIRE1/APBB1/TNFSF4/CD28/CLCF1/FOXM1/EYA1/EGFR/T…
GO_TRANSMEMBRANE_RECEPTOR_PROTEIN_SERINE_THREONINE_KINASE_BINDING	GO_TRANSMEMBRANE_RECEPTOR_PROTEIN_SERINE_THREONINE_KINASE_BINDING	15	0.707625	1.73192	0.00378281	0.0316363	0.0253128	1027	tags=33%, list=5%, signal=32%	BMP3/BMP5/SMAD6/SRC/BMP2
GO_CYTOCHROME_COMPLEX	GO_CYTOCHROME_COMPLEX	32	0.586233	1.70561	0.00379759	0.0317205	0.0253801	5138	tags=66%, list=26%, signal=49%	UGT1A1/MT-CYB/MT-CO2/COX4I2/UQCR10/MT-CO1/MT-CO3/COX6B1/UQCRQ/COX6A1/COX4I1/UQCRB/NDUFA4L2/COX7B/COX5A/BCS1L/UQCRH/UQCRHL/COA3/NDUFA4/COX6A2
GO_T_CELL_CYTOKINE_PRODUCTION	GO_T_CELL_CYTOKINE_PRODUCTION	41	-0.525814	-1.63573	0.00385004	0.0321187	0.0256988	3948	tags=51%, list=20%, signal=41%	IL18/IL12B/MALT1/FOXP3/TNFRSF1B/CLC/IFNB1/IL12A/IL18R1/TNFSF4/SLC11A1/IL18RAP/SASH3/B2M/HLA-F/TBX21/RSAD2/CCR2/NLRP3/IL6/IL31RA
GO_OXIDOREDUCTASE_COMPLEX	GO_OXIDOREDUCTASE_COMPLEX	109	0.403969	1.47594	0.00385641	0.032132	0.0257094	5554	tags=45%, list=28%, signal=32%	MT-ND4L/MT-ND5/MT-ND3/MT-ND1/MT-CYB/MT-ND2/GPD1L/NOXA1/NOX1/DUOX2/UQCR10/MT-CO1/NDUFA3/MT-ND4/KAT2A/CBR4/BCKDHB/UQCRQ/DUOX1/NDUFA13/NDUFA1/NDUFV2/NDUFA11/UQCRB/NDUFV3/NDUFS5/NDUFA2/GLDC/NDUFB8/NDUFA5/WDR93/NDUFB7/NDUFB1/NDUFB10/NDUFC1/BCS1L/NDUFS8/UQCRH/FOXRED1/UQCRHL/GPD1/NDUFA6/NDUFS7/NDUFA4/NDUFB4/NDUFA7/NDUFC2/DBT/MRPS36
GO_VASCULAR_ENDOTHELIAL_GROWTH_FACTOR_PRODUCTION	GO_VASCULAR_ENDOTHELIAL_GROWTH_FACTOR_PRODUCTION	32	-0.57224	-1.72214	0.00389251	0.0323926	0.0259179	3643	tags=56%, list=18%, signal=46%	ISL1/IL6ST/BRCA1/RORA/CYP1B1/TGFB1/HIF1A/ADAMTS3/SULF1/ADORA2B/C3/C5AR1/CCR2/IL6/CCBE1/SULF2/C3AR1/HPSE
GO_MEMBRANE_PROTEIN_PROTEOLYSIS	GO_MEMBRANE_PROTEIN_PROTEOLYSIS	58	-0.482703	-1.61957	0.00394892	0.0327277	0.0261861	3373	tags=36%, list=17%, signal=30%	MBTPS2/BACE2/TIMP4/NFKB1/TNFRSF1B/ADAM17/ERAP1/RET/BACE1/ADAM9/TGFB1/APOE/TIMP2/TIMP3/TNF/P2RX7/IL10/ADAM19/NGFR/IFNG/PRKCQ
GO_NEGATIVE_REGULATION_OF_T_CELL_PROLIFERATION	GO_NEGATIVE_REGULATION_OF_T_CELL_PROLIFERATION	58	-0.482452	-1.61873	0.00394892	0.0327277	0.0261861	1373	tags=34%, list=7%, signal=32%	LGALS9C/SPN/PLA2G2D/LILRB1/IL10/CTLA4/CD86/SFTPD/PRNP/HAVCR2/LILRB2/LGALS9B/IL2RA/IL20RB/CD80/CLEC4G/CD274/PDCD1LG2/VSIG4/IDO1
GO_SOMATIC_DIVERSIFICATION_OF_IMMUNE_RECEPTORS	GO_SOMATIC_DIVERSIFICATION_OF_IMMUNE_RECEPTORS	66	-0.474223	-1.6401	0.00394892	0.0327277	0.0261861	4195	tags=38%, list=21%, signal=30%	HMGB2/RIF1/EXOSC3/ADAR/TCF7/MAD2L2/AICDA/FOXP3/CD40LG/XRCC4/MSH6/CCR6/TGFB1/PRKDC/RAG1/EXO1/BCL11B/TNFSF4/CD28/CLCF1/SAMHD1/TBX21/IL27RA/IL10/PTPRC
GO_SULFOTRANSFERASE_ACTIVITY	GO_SULFOTRANSFERASE_ACTIVITY	52	0.515585	1.67511	0.00395282	0.0327277	0.0261861	1041	tags=23%, list=5%, signal=22%	SULT2A1/HS3ST5/HS3ST6/HS6ST3/SULT1E1/SULT1A2/SULT1C2/HS6ST2/SULT1A1/SULT1A3/CHST8/UST
GO_RESPONSE_TO_ZINC_ION	GO_RESPONSE_TO_ZINC_ION	52	-0.496392	-1.63404	0.00395711	0.0327277	0.0261861	2207	tags=35%, list=11%, signal=31%	CA2/GGH/MT1F/SLC30A8/AANAT/SLC30A3/SLC30A4/MT3/P2RX7/MT1A/MT1E/MT1X/MT1M/MT2A/MT1G/MT1H/S100A8/KRT14
GO_REGULATION_OF_PROTEIN_BINDING	GO_REGULATION_OF_PROTEIN_BINDING	216	-0.349001	-1.43714	0.00396849	0.0327433	0.0261985	4825	tags=38%, list=24%, signal=29%	ABL1/HSP90AB1/PRMT8/PPARA/GCG/SPON1/GNL3L/STYX/LDLRAP1/MAP2K1/ARRB2/CRMP1/DAB2/NES/ROCK1/STK3/PIM2/MFNG/PLXND1/FRMD7/BCL2/DISC1/HDAC4/PPP2CB/ISL1/CCPG1/APP/PLCL1/AURKB/HSPA5/RAN/CYLD/AIDA/CAMK1/CTSZ/RALB/BAK1/HIPK2/MET/EIF2S1/ADRB2/DZIP1/DTX3L/TGFBR1/NRP1/CDON/BAG2/LRP1/APOE/CARD16/CD36/AURKA/NOG/DACT1/ADD2/MAP2/ACTB/NKX3-1/LRRK2/TRIB3/PLK2/PLK1/ANXA2/CAV1/B2M/ITGA4/NRG1/IL10/ADIPOQ/SPTA1/CARD18/…
GO_NEGATIVE_REGULATION_OF_BONE_MINERALIZATION	GO_NEGATIVE_REGULATION_OF_BONE_MINERALIZATION	17	-0.68654	-1.75732	0.00397074	0.0327433	0.0261985	1949	tags=47%, list=10%, signal=42%	HIF1A/SRGN/ECM1/ENPP1/CCR1/CCL3/SOX9/GREM1
GO_TUMOR_NECROSIS_FACTOR_RECEPTOR_BINDING	GO_TUMOR_NECROSIS_FACTOR_RECEPTOR_BINDING	30	-0.600637	-1.76589	0.0039736	0.0327433	0.0261985	3245	tags=47%, list=16%, signal=39%	FADD/TRAF3/CD40LG/LTA/TNFSF14/TNFSF4/TNF/TNFSF10/TNFSF8/TNFSF9/TNFSF13B/STAT1/FASLG/CD70
GO_PHOSPHATIDYLGLYCEROL_METABOLIC_PROCESS	GO_PHOSPHATIDYLGLYCEROL_METABOLIC_PROCESS	31	0.587958	1.70807	0.00398346	0.0327843	0.0262314	4050	tags=48%, list=21%, signal=39%	PLA2G2F/PLA2G4F/PLA2G2A/PLA2G10/PLA2G6/PLA2G4B/LPCAT4/PLA2G1B/PLA2G2E/TAMM41/CRLS1/LPCAT1/PLA2G12A/HADHB/TAZ
GO_PLATELET_ACTIVATION	GO_PLATELET_ACTIVATION	153	-0.379174	-1.49699	0.00400492	0.0329162	0.0263369	2808	tags=29%, list=14%, signal=25%	F8/CD40LG/P2RY1/COMP/SH2B3/PF4/C1QTNF1/ACTG1/PIK3R6/PRKCB/VAV1/PF4V1/GNA12/ITPR3/LCK/APOE/FERMT3/LCP2/ILK/PRKCG/GNG2/DGKB/DGKG/ITPR2/PDPN/COL3A1/ACTB/LYN/COL1A2/STXBP1/AXL/PIK3CG/COL1A1/PIK3R5/ITGB3/P2RY12/SERPINE2/SLC7A11/FLNA/PLEK/FCER1G/IL6/PRKCQ/SAA1
GO_MONOCARBOXYLIC_ACID_BIOSYNTHETIC_PROCESS	GO_MONOCARBOXYLIC_ACID_BIOSYNTHETIC_PROCESS	216	0.357909	1.4291	0.00401217	0.0329162	0.0263369	3112	tags=28%, list=16%, signal=24%	ACSM6/CYP1A1/HPGD/NR1H4/CYP1A2/CYP2C9/FADS6/AKR1C3/GSTM4/ALOX15/FA2H/PLA2G4F/CYP2C8/ACSM3/CYP4A11/ALDH1A2/LIPC/BAAT/ALOX5/ABAT/APOC3/GAD1/GATM/CYP2D6/SLC27A2/UST/ACSM1/ACCS/AVP/DECR2/ELOVL6/HOGA1/AGXT/ABCD3/CYP4F11/SLC27A5/ACMSD/ACSS1/SCAP/OSBPL7/SLC45A3/EPHX2/PKLR/AKR1C4/CBR4/AMACR/ACADVL/APOA1/ALDH8A1/ACSM2A/PLA2G1B/CEACAM1/CRABP2/ACADL/CYP2E1/APOA5/GAMT/PRKAG3/LTC4S/OXSM/MLXIPL
GO_ICOSANOID_BIOSYNTHETIC_PROCESS	GO_ICOSANOID_BIOSYNTHETIC_PROCESS	49	0.513682	1.64131	0.00401632	0.0329162	0.0263369	1184	tags=22%, list=6%, signal=21%	HPGD/GGT2/GGT6/CYP2C9/AKR1C3/ALOX15/PLA2G4F/CYP2C8/ALOX5/MGST2/AVP
GO_MYELOID_DENDRITIC_CELL_ACTIVATION	GO_MYELOID_DENDRITIC_CELL_ACTIVATION	28	-0.588479	-1.70562	0.00401906	0.0329162	0.0263369	1928	tags=54%, list=10%, signal=48%	SLAMF1/NOTCH2/IRF4/CAMK4/BATF3/CSF2/CD2/SPI1/IL10/DCSTAMP/BATF2/DOCK2/HAVCR2/CLEC4D/UBD
GO_CYTOSOLIC_SMALL_RIBOSOMAL_SUBUNIT	GO_CYTOSOLIC_SMALL_RIBOSOMAL_SUBUNIT	42	0.53608	1.65726	0.00403825	0.033033	0.0264304	5909	tags=62%, list=30%, signal=43%	HBA2/RPS28/RPS6/RPS15/HBA1/RPS11/RPS2/RPS7/RPS19/RPSA/RPS25/RPS20/RPS24/RPS18/RPS14/EIF2D/RPS9/RPS16/RPS4X/RPS8/RPS21/RPS23/RPS4Y1/RPS26/RPS3/UBA52
GO_TUMOR_NECROSIS_FACTOR_RECEPTOR_SUPERFAMILY_BINDING	GO_TUMOR_NECROSIS_FACTOR_RECEPTOR_SUPERFAMILY_BINDING	43	-0.515178	-1.61765	0.00404367	0.0330372	0.0264337	3247	tags=35%, list=16%, signal=29%	TNFSF18/FADD/TRAF3/CD40LG/LTA/TNFSF14/TNFSF4/TNF/TNFSF10/TNFSF8/TNFSF9/TNFSF13B/STAT1/FASLG/CD70
GO_ORGANELLE_FISSION	GO_ORGANELLE_FISSION	422	-0.295549	-1.29704	0.0040739	0.0331882	0.0265545	4942	tags=34%, list=25%, signal=26%	CDKN1B/CDC27/CDC25C/BECN1/BORA/ANAPC1/NUF2/MZT1/EDN1/NCAPD3/IL1B/RAD21/PINX1/MEI4/PDGFRB/SPDL1/CDC6/GPR3/NDC1/DUSP1/CKS2/DSCC1/KIF18B/FANCA/MUL1/CEP85/TTK/BRCA2/SPATA22/RNF212/ACTR3/BNIP3/P3H4/ZWINT/NAA50/HORMAD1/LIF/CENPK/KNSTRN/TGFA/RAD51/BRIP1/DCN/CDK5RAP2/MAD2L2/ERCC4/CENPF/SMC4/ING2/NFE2L1/PDS5B/AURKB/BUB1/SMC3/BUB1B/MND1/INCENP/CHAMP1/ARHGEF10/TEX19/PINK1/SMC1A/CDT1/SYCE3/MEI1/FBXO43/TOP2A/…
GO_CELL_DEATH_IN_RESPONSE_TO_OXIDATIVE_STRESS	GO_CELL_DEATH_IN_RESPONSE_TO_OXIDATIVE_STRESS	80	-0.445702	-1.59457	0.00407695	0.0331882	0.0265545	5368	tags=44%, list=27%, signal=32%	GSKIP/ATG7/LANCL1/GATA4/PDK1/BAG5/WNT1/STK24/CTNNB1/FZD1/ZNF622/PML/PARP1/FYN/BCL2/HGF/MCL1/UBQLN1/PINK1/JAK2/NCOA7/PDCD10/MET/CYP1B1/PSAP/HIF1A/MELK/SOD2/LRRK2/MMP3/IL10/SLC7A11/VNN1/TLR6/GPR37
GO_REGULATION_OF_CD4_POSITIVE_ALPHA_BETA_T_CELL_DIFFERENTIATION	GO_REGULATION_OF_CD4_POSITIVE_ALPHA_BETA_T_CELL_DIFFERENTIATION	46	-0.519341	-1.66579	0.00407695	0.0331882	0.0265545	3948	tags=46%, list=20%, signal=37%	IL18/IL12B/CD83/MALT1/FOXP3/LOXL3/RC3H2/SOCS1/IRF4/TNFSF4/IL27/SASH3/TBX21/RUNX3/NCKAP1L/IL12RB1/CD86/NLRP3/ANXA1/CD80/IFNG
GO_POSITIVE_REGULATION_OF_CELLULAR_PROTEIN_CATABOLIC_PROCESS	GO_POSITIVE_REGULATION_OF_CELLULAR_PROTEIN_CATABOLIC_PROCESS	138	-0.384431	-1.49853	0.00410203	0.033352	0.0266855	2152	tags=19%, list=11%, signal=17%	CTSC/BAG2/CSNK1A1/PSMC1/LRP1/TNFAIP3/APOE/LRP2/PYHIN1/AURKA/DACT1/USP13/RNF19B/PRICKLE1/LRRK2/LDLR/TRIB3/PLK2/PLK1/CAV1/MSN/SH3RF2/TREM2/EGF/RNF217/PCSK9
GO_NEGATIVE_REGULATION_OF_CELL_MOTILITY	GO_NEGATIVE_REGULATION_OF_CELL_MOTILITY	261	-0.322515	-1.34951	0.00411054	0.0333722	0.0267017	2820	tags=28%, list=14%, signal=24%	OSBPL8/RAP2B/PTPRK/DRD2/PDCD10/DUSP10/DUSP3/GJA1/PHLDB2/CARD10/STAT3/TPM1/RRAS/STRAP/WAS/CYP1B1/SPRED1/SLC9A3R1/CCL2/CCL25/TGFB1/ACVR1C/KLF4/MEOX2/STAP1/MCTP1/LRP1/APOE/THBS1/ILK/MITF/CD200R1/NOG/CORO1C/ROBO1/ADTRP/CCL28/FRMD5/PPARGC1A/SLIT2/SFRP1/COL3A1/CXCL12/PTPRJ/KLRC4-KLRK1/TNN/PADI2/ADORA3/ADORA1/SERPINE1/SEMA3A/CD74/ADA/NRG1/SULF1/IL27RA/ADIPOQ/CLIC4/DPYSL3/AIF1/IFITM1/BST2/NAV3/HAS1/CD300…
GO_T_CELL_ACTIVATION_VIA_T_CELL_RECEPTOR_CONTACT_WITH_ANTIGEN_BOUND_TO_MHC_MOLECULE_ON_ANTIGEN_PRESENTING_CELL	GO_T_CELL_ACTIVATION_VIA_T_CELL_RECEPTOR_CONTACT_WITH_ANTIGEN_BOUND_TO_MHC_MOLECULE_ON_ANTIGEN_PRESENTING_CELL	10	-0.77842	-1.74963	0.00411933	0.0333722	0.0267017	2913	tags=70%, list=15%, signal=60%	APBB1IP/ITGAL/FGL2/LILRB1/HLA-DMB/HAVCR2/ICAM1
GO_REGENERATION	GO_REGENERATION	183	-0.360723	-1.45923	0.00411942	0.0333722	0.0267017	4030	tags=38%, list=20%, signal=30%	CAD/NREP/TNR/FZD7/BCL2/ADM/DYSF/YAP1/AKIRIN1/GSN/IGFBP1/MTPN/ISL1/SOX15/PTPN12/GAS6/PAX7/RTN4R/CDK1/EYS/HGF/HAMP/FZD9/CLDN1/RTN4RL2/JAK2/MAP1B/PCNA/DUSP10/BAK1/PGF/IGF2R/FLT3/IGF1/CDK4/KLF4/LGR6/PKM/LRP1/CCNB1/WNT10B/PRMT5/AURKA/CEBPB/TYMS/CXCL12/NINJ2/CCNA2/GLI3/PTGFRN/AXL/EGFR/NNMT/IL10/WNT7A/C5AR1/POSTN/LCP1/PRRX1/SPP1/GAP43/RGMA/ANXA1/NEFL/SULF2/ANXA3/TNC/KLK8/KLK6
GO_POSITIVE_REGULATION_OF_IMMUNOGLOBULIN_PRODUCTION	GO_POSITIVE_REGULATION_OF_IMMUNOGLOBULIN_PRODUCTION	38	-0.534309	-1.66401	0.00413575	0.0334408	0.0267566	5742	tags=58%, list=29%, signal=41%	TNFRSF4/MLH1/IL5/CD40/TFRC/MSH2/IL4R/RBP4/RIF1/HLA-E/EXOSC3/IL33/MAD2L2/MZB1/TGFB1/TNFSF4/CD28/CLCF1/SASH3/TBX21/PTPRC/IL6
GO_ACTIVATION_OF_PROTEIN_KINASE_ACTIVITY	GO_ACTIVATION_OF_PROTEIN_KINASE_ACTIVITY	325	-0.31981	-1.37109	0.00413782	0.0334408	0.0267566	4825	tags=34%, list=24%, signal=26%	ABL1/BORA/MAPKAP1/MAPKAPK2/PTPN11/TAB2/IL1B/ALK/STK24/CXCR4/MAP4K1/MAP3K3/F2R/MAP2K1/MAP3K15/S1PR2/WNK1/MUL1/PAK1/SHC1/COPS8/PDE6G/PIK3CA/STK3/FGF2/STK10/IL18/ATG13/IL12B/MAP3K6/EIF2AK2/TGFA/CAB39/MALT1/GAS6/LEP/CDK1/MAP3K1/ZFP91/RAPGEF1/HGF/IKBKG/IL6R/CSPG4/MAPK14/LPAR1/OSBPL8/GHR/PINK1/PTPN1/DRD2/JAK2/CD40LG/CARD10/RET/TNFRSF10A/ADRB2/BIRC7/ADCY9/FGF1/SOCS1/ADCY3/IGF1/TGFBR1/ADAM9/KIF14/TP73/MA…
GO_IMMUNOGLOBULIN_PRODUCTION_INVOLVED_IN_IMMUNOGLOBULIN_MEDIATED_IMMUNE_RESPONSE	GO_IMMUNOGLOBULIN_PRODUCTION_INVOLVED_IN_IMMUNOGLOBULIN_MEDIATED_IMMUNE_RESPONSE	53	-0.497996	-1.65395	0.00414409	0.0334512	0.0267649	3999	tags=40%, list=20%, signal=32%	RIF1/EXOSC3/MAD2L2/AICDA/FOXP3/CD40LG/MSH6/GCNT3/CCR6/TGFB1/EXO1/TNFSF4/CD28/CLCF1/FGL2/BTK/TBX21/IL27RA/IL10/PTPRC/HLA-DQB1
GO_POSITIVE_REGULATION_OF_T_CELL_MEDIATED_IMMUNITY	GO_POSITIVE_REGULATION_OF_T_CELL_MEDIATED_IMMUNITY	48	-0.499358	-1.61518	0.00416172	0.0335532	0.0268466	4691	tags=56%, list=24%, signal=43%	IL1B/CD1D/FAM49B/MICA/IL18/HLA-E/IL12B/ZP3/MALT1/FADD/HLA-G/FOXP3/CD1B/PVR/IL12A/IL18R1/MICB/TNFSF4/SASH3/B2M/HLA-F/P2RX7/PTPRC/IL12RB1/RSAD2/NLRP3/IL6
GO_MATURE_B_CELL_DIFFERENTIATION	GO_MATURE_B_CELL_DIFFERENTIATION	25	-0.604765	-1.70383	0.00417895	0.0336518	0.0269254	1860	tags=56%, list=9%, signal=51%	POU2F2/NKX2-3/CDH17/MFNG/MALT1/NOTCH2/LGALS1/FCGR2B/GPR183/DOCK11/DOCK10/ADA/PLCL2/SLAMF8
GO_POSITIVE_REGULATION_OF_T_CELL_APOPTOTIC_PROCESS	GO_POSITIVE_REGULATION_OF_T_CELL_APOPTOTIC_PROCESS	14	-0.697715	-1.70326	0.004185	0.0336602	0.0269322	1036	tags=29%, list=5%, signal=27%	CCL5/PDCD1/CD274/IDO1
GO_CHROMOSOME_CONDENSATION	GO_CHROMOSOME_CONDENSATION	31	-0.576227	-1.7132	0.00422936	0.0339763	0.0271851	3460	tags=39%, list=18%, signal=32%	CDK1/SMC4/TOP2A/NUSAP1/NCAPH/NCAPD2/NCAPG2/CCNB1/SMC2/NCAPG/CDCA5/HMGA2
GO_POSITIVE_REGULATION_OF_MYELOID_CELL_DIFFERENTIATION	GO_POSITIVE_REGULATION_OF_MYELOID_CELL_DIFFERENTIATION	90	-0.426692	-1.56584	0.00429672	0.0344763	0.0275851	3245	tags=36%, list=16%, signal=30%	FADD/MAPK14/THPO/CD101/STAT3/PF4/IL20/CA2/TGFB1/HIF1A/NOTCH2/CD4/SLC9B2/KLF10/RAB7B/TRIM58/KITLG/TNF/EVI2B/GPR68/CD74/CSF1/CCR1/TYROBP/INHBA/NCKAP1L/DCSTAMP/TREM2/STAT1/ROR2/IFNG/CSF3
GO_REGULATION_OF_MONOCYTE_DIFFERENTIATION	GO_REGULATION_OF_MONOCYTE_DIFFERENTIATION	19	-0.646953	-1.70653	0.00437223	0.0350089	0.0280113	2406	tags=42%, list=12%, signal=37%	IRF7/CD4/GPR68/CD74/CSF1/MYC/DCSTAMP/CDK6
GO_SARCOLEMMA	GO_SARCOLEMMA	132	-0.39124	-1.51187	0.00437762	0.0350089	0.0280113	2859	tags=32%, list=15%, signal=27%	ATP2B4/SYNM/SCN1B/CACNG8/CACNG7/SGCD/AKAP6/ATP1A1/COL6A3/AHNAK/CACNG6/SCN2A/DTNA/ITGB1/BVES/CORO1C/SLC2A1/SLC2A5/SGCB/ANK1/COL6A1/TGFB3/CAV2/COL6A2/CLCN1/RYR1/ANXA2/SGCG/STAC2/KCNJ5/CAV1/BIN1/FLNC/CDH2/CACNA2D1/SYNC/ANXA1/POPDC3/ANK2/STAC/MLIP/AHNAK2
GO_LIPOPOLYSACCHARIDE_BINDING	GO_LIPOPOLYSACCHARIDE_BINDING	31	-0.573411	-1.70483	0.00438176	0.0350089	0.0280113	1695	tags=39%, list=9%, signal=35%	LY96/BPIFC/CD6/SPON2/LTF/TLR2/PTAFR/P2RX7/TREM2/SFTPD/RNASE7/CD14
GO_PROTON_TRANSMEMBRANE_TRANSPORTER_ACTIVITY	GO_PROTON_TRANSMEMBRANE_TRANSPORTER_ACTIVITY	113	0.404934	1.48599	0.00438392	0.0350089	0.0280113	3120	tags=28%, list=16%, signal=24%	SLC9A4/SLC9A2/MT-ATP8/ASIC5/ATP4A/SLC45A2/CYB5A/SLC36A2/MT-ATP6/SLC15A5/ATP2C2/MT-CO2/COX4I2/SLC9C1/SLC2A6/SLC2A10/SLC15A1/MT-CO1/SLC45A3/MT-CO3/SLC2A8/SLC4A11/COX6B1/COX6C/ATP6V0E2/COX5B/COX6A1/COX4I1/ATP2A1/NDUFA4L2/ATP6V1E2/SLC9A1
GO_POSITIVE_REGULATION_OF_DNA_RECOMBINATION	GO_POSITIVE_REGULATION_OF_DNA_RECOMBINATION	35	-0.540587	-1.65076	0.00444881	0.0354849	0.0283922	5701	tags=54%, list=29%, signal=39%	ACTR2/MLH1/UBE2B/CD40/TFRC/MSH2/FANCB/PARP1/RIF1/EXOSC3/TIMELESS/MAD2L2/WAS/TGFB1/TNFSF4/CD28/CLCF1/TBX21/PTPRC
GO_REGULATION_OF_RESPONSE_TO_WOUNDING	GO_REGULATION_OF_RESPONSE_TO_WOUNDING	166	-0.361903	-1.44553	0.0044551	0.035493	0.0283986	2825	tags=25%, list=14%, signal=22%	PROS1/DUSP10/GJA1/PHLDB2/TNFRSF12A/SH2B3/C1QTNF1/F12/HBEGF/KLF4/LRP1/TNFAIP3/APOE/THBS1/CD36/ADTRP/PDPN/LYN/ANXA2/SERPINE1/CAV1/PLAU/ANXA5/IL10/SERPING1/SERPINE2/SIGLEC10/PLEK/CLEC7A/PLAUR/FCER1G/SPP1/KRT1/F3/RGMA/FAP/ANXA1/PRKCQ/HPSE/CD109/KLK8/SERPINB2
GO_SERINE_TYPE_ENDOPEPTIDASE_INHIBITOR_ACTIVITY	GO_SERINE_TYPE_ENDOPEPTIDASE_INHIBITOR_ACTIVITY	90	-0.425238	-1.5605	0.00452486	0.0360061	0.0288091	1192	tags=26%, list=6%, signal=24%	A2ML1/SERPINA3/SERPINE1/SERPINB9/SERPING1/SERPINE2/SPINK6/SERPINB10/SERPINB12/SERPINB1/WFDC12/HMSD/SERPINB5/TFPI2/SERPINA1/SLPI/CD109/SERPINB7/SERPINB2/SERPINB13/PI3/SERPINB3/SERPINB4
GO_POSITIVE_REGULATION_OF_OSTEOCLAST_DIFFERENTIATION	GO_POSITIVE_REGULATION_OF_OSTEOCLAST_DIFFERENTIATION	27	-0.581693	-1.6692	0.00455414	0.0361963	0.0289614	2366	tags=44%, list=12%, signal=39%	IL20/CA2/NOTCH2/SLC9B2/KLF10/TNF/GPR68/CSF1/CCR1/TYROBP/TREM2/IFNG
GO_METAPHASE_ANAPHASE_TRANSITION_OF_CELL_CYCLE	GO_METAPHASE_ANAPHASE_TRANSITION_OF_CELL_CYCLE	56	-0.493496	-1.65321	0.00456342	0.0362272	0.0289861	5604	tags=52%, list=28%, signal=37%	DYNC1LI1/TACC3/ESPL1/CDC23/CDC27/ANAPC1/RAD21/SPDL1/CDC6/DUSP1/TTK/CDK5RAP2/MAD2L2/CENPF/AURKB/BUB1/BUB1B/CDT1/NDC80/CENPE/TRIP13/ZW10/MAD2L1/CCNB1/CDC20/FBXO5/PLK1/DLGAP5/NEK6
GO_MYELOID_LEUKOCYTE_CYTOKINE_PRODUCTION	GO_MYELOID_LEUKOCYTE_CYTOKINE_PRODUCTION	30	-0.59497	-1.74923	0.00459084	0.0363213	0.0290613	2203	tags=47%, list=11%, signal=42%	GAS6/HLA-G/DDX21/IRAK3/TGFB1/CHGA/CD36/SPON2/TGFB3/DDX58/TGFB2/LILRB1/CD74/FCER1G
GO_PLATELET_AGGREGATION	GO_PLATELET_AGGREGATION	60	-0.471901	-1.58605	0.00459084	0.0363213	0.0290613	2580	tags=30%, list=13%, signal=26%	COMP/SH2B3/C1QTNF1/ACTG1/FERMT3/ILK/PDPN/ACTB/LYN/STXBP1/PIK3CG/ITGB3/P2RY12/SERPINE2/SLC7A11/FLNA/PLEK/PRKCQ
GO_NEGATIVE_REGULATION_OF_MACROPHAGE_ACTIVATION	GO_NEGATIVE_REGULATION_OF_MACROPHAGE_ACTIVATION	15	-0.699738	-1.72362	0.00459147	0.0363213	0.0290613	3316	tags=60%, list=17%, signal=50%	NR1D1/BPI/SYT11/FCGR2B/LDLR/CST7/PTPRC/VSIG4/IL31RA
GO_SYNAPTIC_MEMBRANE	GO_SYNAPTIC_MEMBRANE	428	-0.296844	-1.30356	0.00460829	0.03638	0.0291084	3593	tags=28%, list=18%, signal=23%	SHC4/CPEB1/ITGA3/IL1RAPL1/HTR1B/DLGAP2/NRCAM/DRP2/P2RX1/MAGEE1/UNC13A/SYT1/RIMS4/CTNNA2/FBXO45/BAIAP2/PJA2/CNIH2/DENND1A/DRD2/NEURL1/ATP2B4/CHRNB4/SHISA8/CNTNAP4/SLITRK3/FOSL1/LRFN4/KCNA2/P2RY1/ADAM23/RIMS3/GRIN3A/ANKS1B/KCTD12/CACNG8/NETO1/DNM1/CACNG7/CRYAB/SLITRK2/RGS9/CLSTN1/SYT11/SNCAIP/GRIA1/PCDH8/NCS1/DBN1/NTNG1/LRRC4/FXYD6/EFNB2/CHRNA1/HOMER2/SCN2A/KPNA2/ERC1/NRP1/ERC2/CSPG5/KCNMA1/GLRB/HT…
GO_PALLIUM_DEVELOPMENT	GO_PALLIUM_DEVELOPMENT	167	-0.356549	-1.42213	0.00460973	0.03638	0.0291084	2237	tags=25%, list=11%, signal=22%	HTR6/WDR62/KIF14/DLX1/GNG12/NRP1/HIF1A/CDON/SRD5A1/LRP1/TBR1/CDK5R1/DIXDC1/KCNA1/ROBO1/SLC2A1/PAX6/CDK5R2/SLIT2/COL3A1/ASPM/LRP8/GLI3/NDE1/NTRK2/DLX2/SEMA3A/TMEM108/EGFR/NRP2/P2RY12/IGF2BP1/PAX5/CDH2/LHX2/FLNA/EOMES/CNTNAP2/NEFL/BCL2A1/CDK6/ANXA3
GO_NEGATIVE_REGULATION_OF_CARTILAGE_DEVELOPMENT	GO_NEGATIVE_REGULATION_OF_CARTILAGE_DEVELOPMENT	25	-0.596681	-1.68106	0.004639	0.0365682	0.0292589	3704	tags=60%, list=19%, signal=49%	WNT9A/LEP/CTSK/GLI2/TGFBR1/NKX3-2/NOG/GDF5/SNAI2/ADAMTS12/WNT11/SOX9/EFEMP1/GREM1/PTHLH
GO_OXIDOREDUCTASE_ACTIVITY_ACTING_ON_PAIRED_DONORS_WITH_INCORPORATION_OR_REDUCTION_OF_MOLECULAR_OXYGEN_NAD_P_H_AS_ONE_DONOR_AND_INCORPORATION_OF_ONE_ATOM_OF_OXYGEN	GO_OXIDOREDUCTASE_ACTIVITY_ACTING_ON_PAIRED_DONORS_WITH_INCORPORATION_OR_REDUCTION_OF_MOLECULAR_OXYGEN_NAD_P_H_AS_ONE_DONOR_AND_INCORPORATION_OF_ONE_ATOM_OF_OXYGEN	38	0.540031	1.63042	0.00473025	0.0372438	0.0297995	1984	tags=32%, list=10%, signal=28%	CYP4F12/CYP1A1/AKR1C2/CYP4F2/AKR1C3/CYP4F3/CYP4A11/FMO5/CYP4F11/CYP4A22/AKR1C4/AKR1C1
GO_REGULATION_OF_CELL_MORPHOGENESIS	GO_REGULATION_OF_CELL_MORPHOGENESIS	476	-0.292383	-1.29472	0.00473811	0.037262	0.029814	3537	tags=26%, list=18%, signal=22%	RAP2A/IL1RAPL1/RTN4R/FGD2/EPB41L3/NRCAM/CAPRIN1/YWHAH/FGD1/UNC13A/SYT1/ZEB2/RELN/LPAR1/BAIAP2/RND2/MACF1/RHOC/CAMK2B/HEXB/RDX/ZRANB1/CHODL/MAP1B/CORO1A/DPYSL2/RET/CDC42EP4/P2RY1/TPM1/SYNE3/FERMT2/TNFRSF12A/RND3/MYH10/EPHB3/CACNG7/RAC2/DIAPH1/FITM2/RASAL1/TRPV2/SLC9A3R1/DBN1/CCL2/FMNL1/CASS4/BCL9L/ATP10A/NRP1/CSPG5/FGD6/GNA12/CDC42EP1/SHROOM3/OLFM4/RIMS2/LRP1/APOE/NLGN1/TBR1/BVES/ILK/PAK3/CDK5R1/E…
GO_NEGATIVE_REGULATION_OF_TOLL_LIKE_RECEPTOR_SIGNALING_PATHWAY	GO_NEGATIVE_REGULATION_OF_TOLL_LIKE_RECEPTOR_SIGNALING_PATHWAY	37	-0.52962	-1.63368	0.00480929	0.0377685	0.0302193	3316	tags=57%, list=17%, signal=47%	ARRB2/GRAMD4/F2RL1/NR1D1/UBQLN1/LILRA4/IRAK3/TNFAIP3/IRF4/TLR3/NLRP6/MFHAS1/LY96/RAB7B/LYN/TICAM2/CD300LF/LILRA2/CD300A/CD14/TLR6
GO_CELL_GROWTH	GO_CELL_GROWTH	458	-0.293049	-1.29374	0.00481374	0.0377685	0.0302193	3934	tags=26%, list=20%, signal=21%	MUC12/ALCAM/TNR/BCL2/TTL/DISC1/RAPH1/ISLR2/IGFBP5/PPT1/IGFBP1/G6PD/MTPN/SEMA3D/OSGIN1/RTN4R/MAD2L2/EIF4G1/EPB41L3/SDCBP/NRCAM/APP/CDC73/UNC13A/SYT1/ZEB2/EXTL3/RGS2/ADIPOR2/HAMP/RND2/MACF1/IQGAP1/LMX1A/ADAM17/CDKN2C/MAP1B/COBL/DPYSL2/MYL2/GJA1/PSRC1/POU4F3/SFN/CDHR2/BDKRB1/TNFRSF12A/CDKN2A/CACNG7/CRYAB/RASAL1/CLSTN1/HBEGF/SH3BP4/TRPV2/AKAP6/IGF1/DBN1/TGFBR1/MMP14/KIF14/TGFB1/NRP1/RIMS2/ITGB1/LRP1/…
GO_REGULATION_OF_SKELETAL_MUSCLE_CONTRACTION	GO_REGULATION_OF_SKELETAL_MUSCLE_CONTRACTION	13	0.729366	1.72154	0.00490173	0.0383658	0.0306972	2754	tags=38%, list=14%, signal=33%	CASQ1/GSTM2/MYH7/ATP2A1/DMPK
GO_CELLULAR_RESPONSE_TO_DSRNA	GO_CELLULAR_RESPONSE_TO_DSRNA	20	-0.648643	-1.73857	0.00490607	0.0383658	0.0306972	3118	tags=50%, list=16%, signal=42%	NFKB1/RALB/IFNB1/TLR3/DDX58/CAV1/P2RX7/IFIH1/COLEC12/IFIT1
GO_MONOCARBOXYLIC_ACID_BINDING	GO_MONOCARBOXYLIC_ACID_BINDING	67	0.45609	1.54071	0.00490699	0.0383658	0.0306972	2692	tags=36%, list=14%, signal=31%	ACOXL/AKR1C2/NR1H4/UGT1A1/PPARG/AKR1C3/UGT1A9/LCN12/UGT1A8/ALB/UGT1A7/ACOX1/FABP1/CYP4F11/FABP4/HNF4A/UGT1A3/AKR1C4/FABP3/AKR1C1/ID3/MCCC1/PLA2G1B/CRABP2
GO_CYTOSOLIC_LARGE_RIBOSOMAL_SUBUNIT	GO_CYTOSOLIC_LARGE_RIBOSOMAL_SUBUNIT	55	0.50166	1.63687	0.00492103	0.0384309	0.0307493	6272	tags=69%, list=32%, signal=47%	RPL14/RPL28/RPL29/RPL18/RPL34/RPL32/RPL36A/RPL23/RPL38/RPL19/RPL13/RPL9/RPL37/RPL30/RPL36/RPL24/RPL31/RPL39/RPL27A/RPL15/RPL6/RPL12/RPL23A/RPLP2/RPL3/RPL4/RPLP1/RPL18A/RPL37A/RPL11/RPL22/RPL35/RPL13A/RPL3L/UBA52/RPL27/RPL35A/RPL26
GO_NITRIC_OXIDE_SYNTHASE_BIOSYNTHETIC_PROCESS	GO_NITRIC_OXIDE_SYNTHASE_BIOSYNTHETIC_PROCESS	18	-0.667167	-1.73804	0.00493557	0.0384997	0.0308043	2987	tags=50%, list=15%, signal=42%	JAK2/FCER2/NAMPT/CCL2/LRRK2/TLR2/STAT1/NOD2/IFNG
GO_ENDOTHELIAL_CELL_PROLIFERATION	GO_ENDOTHELIAL_CELL_PROLIFERATION	135	-0.37455	-1.4601	0.00494571	0.0385341	0.0308319	3030	tags=39%, list=15%, signal=33%	NRARP/JUN/HMGB2/SPARC/FGF2/NOX5/CCR3/DYSF/LEP/WNT2/NRAS/EGR3/ADAM17/XDH/PPP1R16B/PDCD10/GJA1/FGFR1/STAT3/VEGFC/PGF/LOXL2/APLN/THBS4/PRL/CCL2/TGFBR1/MMP14/NRP1/HIF1A/AKT3/APOE/THBS1/BMPER/SCG2/CXCL12/CAV2/ECM1/CCL11/TNF/CAV1/NRP2/ITGA4/ITGB3/SULF1/IL10/STAT1/NGFR/F3/CCL26/CCL24/FGFBP1
GO_REGULATION_OF_T_CELL_APOPTOTIC_PROCESS	GO_REGULATION_OF_T_CELL_APOPTOTIC_PROCESS	34	-0.552538	-1.68688	0.00498552	0.0387993	0.0310441	1949	tags=32%, list=10%, signal=29%	CD27/HIF1A/RAG1/PTCRA/CCL5/ADA/PDCD1/IL7R/CD274/PRKCQ/IDO1
GO_CANONICAL_WNT_SIGNALING_PATHWAY	GO_CANONICAL_WNT_SIGNALING_PATHWAY	322	-0.314429	-1.34506	0.00500143	0.0388781	0.0311071	3842	tags=28%, list=19%, signal=23%	DISC1/RUVBL1/YAP1/RECK/WNT9A/TCF7/IGFBP1/DKK3/ISL1/FZD8/LATS2/MAD2L2/WNT2/RAPGEF1/MAPK14/FZD9/OTULIN/NID1/NFKB1/PYGO1/RBMS3/TCF7L1/WNT10A/CYLD/PSMD1/APC2/PSMA6/WWTR1/PTK7/PSMB8/PLEKHA4/SLC9A3R1/PSMD2/GPC5/BCL9L/KLF4/LGR6/ARNTL/CSNK1A1/PSMC1/WNT10B/APOE/SOX7/ILK/MITF/DIXDC1/NOG/DACT1/NKX2-5/RSPO2/SFRP1/CDK14/HECW1/WNT5B/MAPK8IP2/ASPM/DRAXIN/GLI3/TNN/PRICKLE1/LRRK2/SOSTDC1/ZNRF3/BICC1/SOST/TBX18/SF…
GO_NEGATIVE_REGULATION_OF_CHONDROCYTE_DIFFERENTIATION	GO_NEGATIVE_REGULATION_OF_CHONDROCYTE_DIFFERENTIATION	19	-0.640599	-1.68977	0.00503356	0.0390504	0.031245	2542	tags=53%, list=13%, signal=46%	GLI2/TGFBR1/NKX3-2/GDF5/SNAI2/ADAMTS12/SOX9/EFEMP1/GREM1/PTHLH
GO_SODIUM_CHANNEL_ACTIVITY	GO_SODIUM_CHANNEL_ACTIVITY	44	0.528208	1.64209	0.00503709	0.0390504	0.031245	1186	tags=23%, list=6%, signal=21%	SCNN1G/SCNN1B/TRPM5/CACNA1I/ASIC5/SCN5A/SCN11A/GRIK4/HCN3/TPCN1
GO_ADHESION_OF_SYMBIONT_TO_HOST_CELL	GO_ADHESION_OF_SYMBIONT_TO_HOST_CELL	10	-0.773007	-1.73746	0.00504327	0.0390504	0.031245	1472	tags=50%, list=7%, signal=46%	ACE2/SFTPD/ICAM1/CD209/LRRC15
GO_POSITIVE_REGULATION_OF_GLUTAMATE_RECEPTOR_SIGNALING_PATHWAY	GO_POSITIVE_REGULATION_OF_GLUTAMATE_RECEPTOR_SIGNALING_PATHWAY	15	-0.695057	-1.71209	0.00504682	0.0390504	0.031245	3282	tags=67%, list=17%, signal=56%	UNC13A/RELN/PINK1/ADRB2/RGS9/CCL2/EPHB2/NECAB2/CCR2/IFNG
GO_REGULATION_OF_CELL_ADHESION_MEDIATED_BY_INTEGRIN	GO_REGULATION_OF_CELL_ADHESION_MEDIATED_BY_INTEGRIN	46	-0.514369	-1.64984	0.00506759	0.0391211	0.0313015	2326	tags=43%, list=12%, signal=38%	FOXC2/RET/CYP1B1/ADAM9/FERMT3/CD3E/LYN/PIK3CG/TGFB2/CCL5/SERPINE1/ADA/SNAI2/PLAU/P2RY12/NCKAP1L/CCL21/CXCL13/DPP4/SFRP2
GO_REGULATION_OF_EXTRINSIC_APOPTOTIC_SIGNALING_PATHWAY_IN_ABSENCE_OF_LIGAND	GO_REGULATION_OF_EXTRINSIC_APOPTOTIC_SIGNALING_PATHWAY_IN_ABSENCE_OF_LIGAND	46	-0.514435	-1.65005	0.00506759	0.0391211	0.0313015	3133	tags=39%, list=16%, signal=33%	CX3CL1/IL1B/FYN/BCL2/MCL1/COL2A1/EYA4/FGFR1/RET/IL7/PF4/CSF2/TNF/EYA1/SNAI2/INHBA/SRPX/IFI6
GO_MATURE_B_CELL_DIFFERENTIATION_INVOLVED_IN_IMMUNE_RESPONSE	GO_MATURE_B_CELL_DIFFERENTIATION_INVOLVED_IN_IMMUNE_RESPONSE	19	-0.640086	-1.68842	0.00510705	0.0393805	0.0315091	1860	tags=53%, list=9%, signal=48%	NKX2-3/CDH17/MFNG/NOTCH2/LGALS1/FCGR2B/GPR183/DOCK11/DOCK10/ADA
GO_CYTOLYSIS	GO_CYTOLYSIS	41	-0.519127	-1.61493	0.00512026	0.0394372	0.0315544	2047	tags=39%, list=10%, signal=35%	PF4/TGFB1/GZMM/MICB/MMD/CSF2/LILRB1/GZMH/P2RX7/LYZ/GZMA/PGLYRP4/PRF1/GZMB/PGLYRP3/KRT6A
GO_POSITIVE_REGULATION_OF_TUMOR_NECROSIS_FACTOR_BIOSYNTHETIC_PROCESS	GO_POSITIVE_REGULATION_OF_TUMOR_NECROSIS_FACTOR_BIOSYNTHETIC_PROCESS	20	-0.647433	-1.73532	0.00512739	0.0394469	0.0315622	1840	tags=70%, list=9%, signal=64%	MAPKAPK2/LBP/AZU1/APP/JAK2/THBS1/TNFRSF8/SPN/TYROBP/CLEC7A/CCR2/IFNG/CYBB/TLR1
GO_POSITIVE_REGULATION_OF_MACROPHAGE_MIGRATION	GO_POSITIVE_REGULATION_OF_MACROPHAGE_MIGRATION	21	-0.628711	-1.70277	0.00516858	0.0396826	0.0317508	2088	tags=48%, list=11%, signal=43%	MMP14/THBS1/CCL5/CSF1/P2RY12/C5AR1/TREM2/CMKLR1/CCL3/C3AR1
GO_CELL_DEATH_IN_RESPONSE_TO_HYDROGEN_PEROXIDE	GO_CELL_DEATH_IN_RESPONSE_TO_HYDROGEN_PEROXIDE	25	-0.593532	-1.67219	0.00517574	0.0396826	0.0317508	3260	tags=32%, list=17%, signal=27%	HGF/PINK1/PDCD10/MET/PSAP/LRRK2/IL10/GPR37
GO_POSITIVE_REGULATION_OF_GRANULOCYTE_CHEMOTAXIS	GO_POSITIVE_REGULATION_OF_GRANULOCYTE_CHEMOTAXIS	25	-0.593472	-1.67202	0.00517574	0.0396826	0.0317508	980	tags=36%, list=5%, signal=34%	THBS4/RAC2/CD74/NCKAP1L/C5AR1/CCL21/CXCL8/C3AR1/S100A7
GO_REGULATION_OF_REACTIVE_OXYGEN_SPECIES_BIOSYNTHETIC_PROCESS	GO_REGULATION_OF_REACTIVE_OXYGEN_SPECIES_BIOSYNTHETIC_PROCESS	84	-0.426184	-1.5363	0.00519726	0.0398022	0.0318465	2987	tags=29%, list=15%, signal=24%	JAK2/ATP2B4/STAT3/ACP5/SNCA/PTGIS/CD47/KLF4/CD36/RAB27A/ABCD2/KLRC4-KLRK1/TNF/CAV1/IL10/AIF1/CLEC7A/MMP8/SIRPA/ITGB2/ICAM1/TLR6/IFNG/PTX3
GO_POSITIVE_REGULATION_OF_GLIAL_CELL_MIGRATION	GO_POSITIVE_REGULATION_OF_GLIAL_CELL_MIGRATION	11	-0.741531	-1.72506	0.00526408	0.0402681	0.0322193	1859	tags=55%, list=9%, signal=49%	LRP1/CSF1/P2RY12/TREM2/CCR2/CCL3
GO_REGULATION_OF_CELLULAR_RESPONSE_TO_GROWTH_FACTOR_STIMULUS	GO_REGULATION_OF_CELLULAR_RESPONSE_TO_GROWTH_FACTOR_STIMULUS	258	-0.332051	-1.39315	0.00528499	0.0403822	0.0323105	3646	tags=31%, list=18%, signal=26%	DKK3/NEO1/DOK5/DCN/ITGA3/DAND5/SDCBP/HTRA1/ING2/NRROS/HSPA5/EMILIN1/GLG1/CDKN2B/NPNT/PTPN1/CREB3L1/ADAM17/XDH/SNX6/FGFR1/VEGFC/HIPK2/HTRA4/STRAP/APLN/FSTL1/FGF16/FGF1/PELO/PRKCB/TGFBR1/DLX1/TGFB1/BCL9L/VEPH1/HIF1A/SOX11/NOTCH2/THBS1/LRP2/ILK/BMPER/NOG/FSTL3/ROBO1/SLIT2/SFRP1/TGFB3/CAV2/RUNX2/SOSTDC1/ADAMTS3/SOST/FBN1/CHRDL1/SFRP4/RNF165/ITGA5/TMEM108/CAV1/GDF5/ITGB3/SULF1/MT3/FAM20C/HTRA3/PMEPA1/…
GO_POSITIVE_REGULATION_OF_CYTOKINE_PRODUCTION_INVOLVED_IN_INFLAMMATORY_RESPONSE	GO_POSITIVE_REGULATION_OF_CYTOKINE_PRODUCTION_INVOLVED_IN_INFLAMMATORY_RESPONSE	17	-0.67637	-1.73128	0.00530665	0.0405016	0.0324061	1543	tags=29%, list=8%, signal=27%	CD6/CLEC7A/TLR6/NOD2/GBP5
GO_ANTIBACTERIAL_HUMORAL_RESPONSE	GO_ANTIBACTERIAL_HUMORAL_RESPONSE	32	-0.5605	-1.68681	0.00532854	0.0406226	0.0325029	1402	tags=28%, list=7%, signal=26%	SPON2/LTF/DEFB1/SFTPD/RNASE6/RNASE7/SLPI/KLK5/KLK7
GO_NEGATIVE_REGULATION_OF_DNA_DAMAGE_RESPONSE_SIGNAL_TRANSDUCTION_BY_P53_CLASS_MEDIATOR	GO_NEGATIVE_REGULATION_OF_DNA_DAMAGE_RESPONSE_SIGNAL_TRANSDUCTION_BY_P53_CLASS_MEDIATOR	13	-0.703791	-1.67628	0.00538215	0.0409485	0.0327637	2251	tags=46%, list=11%, signal=41%	SNAI1/DYRK3/TWIST1/CD74/SNAI2/CD44
GO_REGULATION_OF_DNA_RECOMBINATION	GO_REGULATION_OF_DNA_RECOMBINATION	82	-0.428239	-1.5371	0.00538348	0.0409485	0.0327637	4130	tags=32%, list=21%, signal=25%	PARP1/ALYREF/RIF1/EXOSC3/TIMELESS/USP51/RAD51/MAD2L2/FOXP3/HELB/CHEK1/MSH6/WAS/TGFB1/KPNA2/RAD51AP1/TNFSF4/CD28/CLCF1/TEX15/TBX21/IL27RA/IL10/PTPRC/ZNF365/IL7R
GO_REGULATION_OF_SUPEROXIDE_ANION_GENERATION	GO_REGULATION_OF_SUPEROXIDE_ANION_GENERATION	22	-0.613327	-1.67315	0.0054486	0.0413517	0.0330862	2630	tags=41%, list=13%, signal=35%	ACP5/TGFB1/EGFR/TYROBP/CD177/CLEC7A/ITGAM/ITGB2/FPR2
GO_SKELETAL_SYSTEM_MORPHOGENESIS	GO_SKELETAL_SYSTEM_MORPHOGENESIS	234	-0.339368	-1.40669	0.00544878	0.0413517	0.0330862	2632	tags=25%, list=13%, signal=22%	BMP1/ACP5/COMP/COL12A1/SH3PXD2B/NDST1/VIT/OSR2/COL6A3/TGFBR1/MMP14/COL7A1/ANXA6/SOX11/HOXC8/WNT10B/NKX3-2/COCH/NOG/TIFAB/SP5/SFRP1/COL6A1/LTF/TWIST1/TGFB3/GLI3/COL6A2/MTHFD1L/RUNX2/TFAP2A/COL11A1/RAB23/ANXA2/DLX2/EYA1/SFRP4/COL1A1/HOXD10/ALX1/P2RX7/CYP26B1/WNT7A/PAX5/PRRX1/HAS2/CDX1/MMP13/CHST11/ROR2/SOX9/FMN1/FBN2/SHOX2/GREM1/LHX1/BMPR1B/SFRP2/BARX2
GO_TERTIARY_ALCOHOL_METABOLIC_PROCESS	GO_TERTIARY_ALCOHOL_METABOLIC_PROCESS	19	0.656201	1.71902	0.00546604	0.0414359	0.0331537	2013	tags=37%, list=10%, signal=33%	AKR1C2/BMP5/AKR1C3/BMP2/AKR1C4/AKR1C1/CBR4
GO_LIPID_HOMEOSTASIS	GO_LIPID_HOMEOSTASIS	132	0.398565	1.49395	0.00554821	0.0420115	0.0336142	1984	tags=26%, list=10%, signal=23%	ACOXL/NR1H4/PPARG/TMEM97/ACSM3/G6PC/PLA2G10/CEBPA/APOA2/LRP5L/APOB/LIPC/GCKR/DGAT2/APOC3/SLC25A27/ACOX1/ABCG8/ACSM1/ANGPTL3/MYLIP/TLCD1/ORMDL3/LCAT/EPHX2/FABP4/HNF4A/ABCG5/CD24/GPIHBP1/C1QTNF3/DGAT1/FABP3/AKR1C1
GO_NEGATIVE_REGULATION_OF_EPITHELIAL_CELL_PROLIFERATION	GO_NEGATIVE_REGULATION_OF_EPITHELIAL_CELL_PROLIFERATION	120	-0.393649	-1.5039	0.00555529	0.0420177	0.0336192	3421	tags=38%, list=17%, signal=32%	IL26/SAV1/CDC73/TINF2/CDKN2B/PTPRK/NUPR1/XDH/PDCD10/DUSP10/GJA1/VDR/SFN/STRAP/KLF9/PRL/CCL2/TGFBR1/EFNB2/TGFB1/WNT10B/APOE/THBS1/ROBO1/PAX6/SCG2/SFRP1/NKX2-8/CAV2/NKX3-1/TNF/TGFB2/CAV1/GDF5/B2M/SNAI2/SULF1/RUNX3/STAT1/NGFR/KRT4/CDK6/SOX9/EREG/SFRP2/CD109
GO_NEGATIVE_REGULATION_OF_G_PROTEIN_COUPLED_RECEPTOR_SIGNALING_PATHWAY	GO_NEGATIVE_REGULATION_OF_G_PROTEIN_COUPLED_RECEPTOR_SIGNALING_PATHWAY	48	-0.487171	-1.57576	0.00561255	0.0424032	0.0339276	4296	tags=44%, list=22%, signal=34%	RGS13/ARRB2/ADM/MRAP/HTR1B/BICD1/RGS2/DRD2/ATP2B4/MET/DNM1/ADRB2/APLN/SNCA/NECAB2/CCL5/ADA/APLP1/RGS4/PLEK/CXCL8
GO_FLUID_TRANSPORT	GO_FLUID_TRANSPORT	26	0.598118	1.65412	0.0056279	0.0424714	0.0339821	2553	tags=38%, list=13%, signal=34%	UPK3A/SLC14A1/PDZD3/AQP7/AVP/AQP3/SLC4A11/AQP1/AQP10/EDNRB
GO_ANTIBIOTIC_CATABOLIC_PROCESS	GO_ANTIBIOTIC_CATABOLIC_PROCESS	60	0.482842	1.61441	0.00564042	0.0425181	0.0340196	1124	tags=17%, list=6%, signal=16%	SULT2A1/SULT1E1/UGT1A1/SULT1A2/AKR1C3/ADH4/SULT1A1/SULT1A3/HBA2/DUOX2
GO_BONE_DEVELOPMENT	GO_BONE_DEVELOPMENT	211	-0.34444	-1.41399	0.00567028	0.0426954	0.0341614	3503	tags=31%, list=18%, signal=26%	VWA2/LEP/MBTPS2/XYLT1/SCARA3/GLG1/PLS3/THPO/WASF2/COL2A1/PIP4K2A/GJA1/ACP5/COMP/COL12A1/SH2B3/SH3PXD2B/VIT/OSR2/IGF1/COL6A3/MMP14/COL7A1/ANXA6/TMEM38B/SRD5A1/NOTCH2/SLC9B2/COCH/TIFAB/SP5/COL6A1/LTF/TWIST1/TGFB3/GLI3/COL6A2/PAPSS2/RUNX2/RYR1/TFAP2A/RAB23/ANXA2/GPR68/FBN1/LILRB1/SFRP4/COL1A1/PHEX/PDGFC/SULF1/TYROBP/FAM20C/CYP26B1/PTPRC/HAS2/LOX/CDX1/MMP13/SULF2/EPYC/SOX9/SHOX2/GREM1/BMPR1B/SFRP2
GO_NEGATIVE_REGULATION_OF_ANTIGEN_RECEPTOR_MEDIATED_SIGNALING_PATHWAY	GO_NEGATIVE_REGULATION_OF_ANTIGEN_RECEPTOR_MEDIATED_SIGNALING_PATHWAY	27	-0.573861	-1.64673	0.00568325	0.04274	0.0341971	2757	tags=41%, list=14%, signal=35%	DUSP3/FCRL3/UBASH3A/FCGR2B/PTPRJ/PTPN22/GBP1/PLCL2/CD300A/PRNP/LILRB4
GO_POSITIVE_REGULATION_OF_ENDOTHELIAL_CELL_PROLIFERATION	GO_POSITIVE_REGULATION_OF_ENDOTHELIAL_CELL_PROLIFERATION	91	-0.415832	-1.52723	0.00568892	0.04274	0.0341971	4424	tags=38%, list=22%, signal=30%	CDH13/NRARP/JUN/HMGB2/FGF2/CCR3/DYSF/WNT2/NRAS/EGR3/ADAM17/PPP1R16B/FGFR1/STAT3/VEGFC/PGF/APLN/THBS4/TGFBR1/NRP1/HIF1A/AKT3/SCG2/CXCL12/CAV2/ECM1/CCL11/NRP2/ITGA4/ITGB3/IL10/F3/CCL26/CCL24/FGFBP1
GO_DEFENSE_RESPONSE_TO_GRAM_NEGATIVE_BACTERIUM	GO_DEFENSE_RESPONSE_TO_GRAM_NEGATIVE_BACTERIUM	84	-0.424953	-1.53186	0.00573622	0.0430473	0.034443	4195	tags=40%, list=21%, signal=32%	CD160/LBP/DEFA3/FCN2/HMGB2/AZU1/F2RL1/IL12B/CAMP/CTSG/IL6R/SSC5D/DEFB4A/BPI/DMBT1/IL22RA1/LYPD8/LCE3A/CHGA/CD4/LTF/OPTN/DEFB1/SLC11A1/NOS2/SERPINE1/MPEG1/LYZ/NLRP10/RNASE6/RNASE7/IL6/CXCL6/S100A7
GO_REGULATION_OF_REACTIVE_OXYGEN_SPECIES_METABOLIC_PROCESS	GO_REGULATION_OF_REACTIVE_OXYGEN_SPECIES_METABOLIC_PROCESS	172	-0.359607	-1.43594	0.00582888	0.0436779	0.0349475	3274	tags=33%, list=17%, signal=27%	BNIP3/F2RL1/FYN/HP/BCL2/HDAC4/G6PD/SLC18A2/LEP/BRCA1/MAPK14/PINK1/JAK2/XDH/NOX4/ATP2B4/STAT3/ACP5/CRYAB/RAC2/SNCA/CYP1B1/PTGIS/STK17A/CD47/TGFB1/KLF4/HIF1A/THBS1/CD36/RAB27A/ABCD2/TMEM106A/ACE2/KLRC4-KLRK1/TNF/TFAP2A/MMP3/FOXM1/CAV1/EGFR/MT3/TYROBP/IL10/AIF1/CD177/CLEC7A/ITGAM/MMP8/SIRPA/ITGB2/ICAM1/TLR6/IFNG/PTX3/FPR2
GO_PLASMA_MEMBRANE_RAFT	GO_PLASMA_MEMBRANE_RAFT	105	-0.408498	-1.53384	0.00583324	0.0436779	0.0349475	3014	tags=32%, list=15%, signal=28%	ATP1B3/JAK2/ATP2B4/ORAI1/PTGIS/SPRED1/AKAP6/ATP1A1/EHD2/CDH15/KCNMA1/HTR2A/LCP2/BVES/CORO1C/ADTRP/SLC2A1/KIF18A/ADD2/LRP8/CAV2/LRRK2/CAV1/ADCYAP1R1/P2RY12/SELPLG/CDH2/CD8A/CD177/HAS2/ITGAM/FASLG/HCK/ITGB2
GO_GASTRULATION	GO_GASTRULATION	176	-0.346634	-1.38831	0.00585396	0.0437842	0.0350326	2753	tags=26%, list=14%, signal=22%	GJA1/PHLDB2/FGFR1/ACVR1/COL12A1/ITGAV/APLN/SNAI1/LAMB3/MMP14/COL7A1/EXT1/KLF4/ITGB5/ITGB1/SOX7/GATA6/NOG/COL5A1/MYADM/SFRP1/HAND1/COL6A1/COL5A2/COL11A1/TXNRD1/EYA1/ITGA5/ITGA4/ITGB3/IL10/ITGA2/INHBA/ADIPOQ/EOMES/MMP8/WNT11/ITGB2/FN1/TRIM15/LHX1/MMP9/SFRP2/LAMA3/HMGA2
GO_IMMUNOGLOBULIN_SECRETION	GO_IMMUNOGLOBULIN_SECRETION	22	-0.610603	-1.66572	0.00590582	0.044123	0.0353037	5742	tags=73%, list=29%, signal=52%	TRAF3IP2/TRAF2/TNFRSF4/IL5/CD40/POU2F2/CD22/RBP4/HLA-E/IL33/CD40LG/TNFSF4/TNF/LAX1/TNFSF13B/IL6
GO_PHOSPHOLIPASE_ACTIVITY	GO_PHOSPHOLIPASE_ACTIVITY	95	0.42467	1.51235	0.00592132	0.0441845	0.0353528	2587	tags=25%, list=13%, signal=22%	PLA2G2F/GDPD3/PLA2G4F/PLA2G2A/PLA2G10/PLA2G6/PLCH2/PLCD1/PLA2G4B/PLCE1/LIPC/LIPH/PLCH1/PLCD3/ABHD12/CASR/GPLD1/PROCA1/SMPD3/SMPD2/DDHD1/LIPI/GDPD1/PLA2G1B
GO_NEGATIVE_REGULATION_OF_CHROMOSOME_ORGANIZATION	GO_NEGATIVE_REGULATION_OF_CHROMOSOME_ORGANIZATION	126	-0.384924	-1.48194	0.00592718	0.0441845	0.0353528	4578	tags=34%, list=23%, signal=26%	RAD21/PINX1/KDM5A/GNL3L/SPDL1/DUSP1/TTK/PARP1/TET1/TRIP12/CDK5RAP2/MAD2L2/ERCC4/CENPF/SMG6/AURKB/KDM4D/BUB1/TINF2/BUB1B/BRCA1/AICDA/FOXP3/CDT1/TOP2A/NDC80/ATAD2/TRIP13/ZW10/SNCA/PTTG1/DNMT1/MAD2L1/HMGA1/CCNB1/CDC20/FBXO5/MCM2/TWIST1/PLK1/SPI1/PAX5/SDR16C5
GO_EXTRACELLULAR_MATRIX_STRUCTURAL_CONSTITUENT_CONFERRING_TENSILE_STRENGTH	GO_EXTRACELLULAR_MATRIX_STRUCTURAL_CONSTITUENT_CONFERRING_TENSILE_STRENGTH	41	-0.513956	-1.59884	0.00596721	0.0444336	0.0355521	2981	tags=46%, list=15%, signal=39%	COL2A1/COL23A1/COL12A1/COL6A3/COL7A1/COL5A1/COL3A1/COL6A1/COL5A3/COL5A2/COL6A2/COL1A2/COL11A1/COL8A2/COL1A1/COL6A6/COL16A1/COL17A1/COL10A1
GO_RESPONSE_TO_MECHANICAL_STIMULUS	GO_RESPONSE_TO_MECHANICAL_STIMULUS	206	-0.336692	-1.38237	0.00604258	0.0449451	0.0359614	3672	tags=32%, list=19%, signal=26%	PKD2L1/BAG3/MTPN/DCN/PSPH/MAP3K1/TLR7/FADD/MAPK14/NFKB1/DRD2/MAP1B/CHEK1/STRA6/GJA1/FOSL1/P2RY1/BAK1/TNFRSF10A/BDKRB1/BACE1/SLC1A3/ATP1A1/MMP14/HTR2A/IRF1/CCNB1/THBS1/TLR3/MPO/KCNA1/MMP7/SLC2A1/TNFSF14/TIFAB/COL3A1/CXCL12/TNFRSF8/COL11A1/ANKRD1/SOST/KCNK2/COL1A1/FAS/GDF5/EGFR/NTRK1/LHFPL5/P2RX7/ITGA2/SERPINE2/POSTN/RETN/STAT1/CHRNA9/CASP1/WNT11/CNTNAP2/SCEL/SOX9/CHI3L1/CXCL10/TNC/CASP5/TLR8
GO_REGULATION_OF_DNA_DAMAGE_RESPONSE_SIGNAL_TRANSDUCTION_BY_P53_CLASS_MEDIATOR	GO_REGULATION_OF_DNA_DAMAGE_RESPONSE_SIGNAL_TRANSDUCTION_BY_P53_CLASS_MEDIATOR	32	-0.554562	-1.66893	0.00608435	0.0452057	0.03617	2814	tags=34%, list=14%, signal=30%	SPRED3/SPRED1/SNAI1/DYRK3/PYHIN1/TWIST1/ANKRD1/CD74/SNAI2/PMAIP1/CD44
GO_REGULATION_OF_NATURAL_KILLER_CELL_DIFFERENTIATION	GO_REGULATION_OF_NATURAL_KILLER_CELL_DIFFERENTIATION	14	-0.684499	-1.671	0.0061108	0.0453521	0.0362871	2121	tags=57%, list=11%, signal=51%	PRDM1/RASGRP1/AXL/IL15/ZNF683/TOX/PGLYRP4/PGLYRP3
GO_AZUROPHIL_GRANULE	GO_AZUROPHIL_GRANULE	151	-0.37504	-1.47606	0.0061461	0.0455638	0.0364565	4181	tags=30%, list=21%, signal=24%	AZU1/GM2A/GDI2/TOM1/DNAJC5/IMPDH1/RAB5C/CTSG/SURF4/SDCBP/HEXB/RAB37/PSMD1/RAB3D/STOM/PYGB/BPI/ARSB/CKAP4/PSAP/CEACAM6/CPPED1/CTSC/GGH/LAMP2/MPO/HRNR/PLAC8/CD68/PADI2/GLIPR1/SERPINA3/ANXA2/TXNDC5/LYZ/C3/BST2/RETN/NFAM1/VNN1/MNDA/RNASE2/C3AR1/FPR1/S100A7/SERPINB3
GO_ACTIVATION_OF_CYSTEINE_TYPE_ENDOPEPTIDASE_ACTIVITY_INVOLVED_IN_APOPTOTIC_PROCESS	GO_ACTIVATION_OF_CYSTEINE_TYPE_ENDOPEPTIDASE_ACTIVITY_INVOLVED_IN_APOPTOTIC_PROCESS	84	-0.423655	-1.52718	0.0061982	0.0458994	0.036725	3446	tags=32%, list=17%, signal=27%	ANP32B/NLRC4/P2RX1/FADD/JAK2/XDH/BAK1/TNFRSF10A/SNCA/LCK/ROBO1/NKX3-1/TNF/TNFSF10/FAS/PMAIP1/KHDC1/CASP1/NGFR/F3/FASLG/NLRP3/KHDC1L/CASP14/CASP5/S100A9/S100A8
GO_PROSTANOID_METABOLIC_PROCESS	GO_PROSTANOID_METABOLIC_PROCESS	40	0.527887	1.61965	0.00623187	0.0460981	0.0368839	1984	tags=25%, list=10%, signal=23%	CYP4F8/HPGD/AKR1C2/GSTA1/AKR1C3/PLA2G4F/ACOX1/AVP/AKR1C4/AKR1C1
GO_POST_EMBRYONIC_ANIMAL_ORGAN_DEVELOPMENT	GO_POST_EMBRYONIC_ANIMAL_ORGAN_DEVELOPMENT	15	-0.686651	-1.69138	0.00626107	0.0462631	0.037016	3333	tags=60%, list=17%, signal=50%	MYO1E/BAK1/MYO7A/KLF4/MFAP2/BCL11B/LDHA/FBN1/EFEMP1
GO_POSITIVE_REGULATION_OF_APOPTOTIC_SIGNALING_PATHWAY	GO_POSITIVE_REGULATION_OF_APOPTOTIC_SIGNALING_PATHWAY	168	-0.356366	-1.42065	0.00635679	0.0469188	0.0375406	3343	tags=25%, list=17%, signal=21%	YWHAH/FADD/MCL1/PINK1/JAK2/NUPR1/MLLT11/CYLD/RET/SFN/BAK1/YWHAQ/TFDP1/TNFRSF12A/NCK1/IFNB1/SLC9A3R1/TGFBR1/CTSC/TP73/LCK/CIDEB/THBS1/TIMP3/SFRP1/NKX3-1/TNFSF10/FAS/CAV1/TPD52L1/G0S2/INHBA/PMAIP1/PTPRC/SRPX/PLAUR/HRK/GZMB/MMP9/BMPR1B/S100A9/S100A8
GO_MELANOCYTE_DIFFERENTIATION	GO_MELANOCYTE_DIFFERENTIATION	25	-0.586453	-1.65224	0.00640256	0.0472048	0.0377695	3900	tags=44%, list=20%, signal=35%	BCL2/TYRP1/ZEB2/ADAMTS20/RAB27A/MITF/USP13/GLI3/MYO5A/KITLG/ENPP1
GO_POSITIVE_REGULATION_OF_BINDING	GO_POSITIVE_REGULATION_OF_BINDING	174	-0.342669	-1.37054	0.00647718	0.0477027	0.0381678	4825	tags=36%, list=24%, signal=28%	ABL1/HSP90AB1/DPH3/FOXC1/GCG/SPON1/CTNNB1/PINX1/GNL3L/NCBP1/HMGB2/PARP1/STK3/MFNG/PLXND1/EIF3C/PPP2CB/ISL1/EIF4G1/APP/PLCL1/KDM4D/CTBP2/CDT1/RAN/JAK2/RALB/HIPK2/MET/EIF2S1/DTX3L/IGF1/TGFB1/NRP1/KLF4/LRP1/IRF4/APOE/PYHIN1/DACT1/PAX6/PARP9/ADD2/CDCA5/TWIST1/LRRK2/TRIB3/PLK2/ANXA2/CAV1/B2M/ITGA2/S100A10/SPTA1/PLCL2/PLAUR/MMP8/EGF/CTHRC1/IFNG/MMP9/CSF3/HMGA2
GO_PIGMENT_CELL_DIFFERENTIATION	GO_PIGMENT_CELL_DIFFERENTIATION	35	-0.530252	-1.6192	0.00650206	0.0478336	0.0382725	3900	tags=37%, list=20%, signal=30%	BCL2/TYRP1/ZEB2/ADAMTS20/RAB38/RAB27A/MITF/USP13/RAB32/GLI3/MYO5A/KITLG/ENPP1
GO_REGULATION_OF_B_CELL_RECEPTOR_SIGNALING_PATHWAY	GO_REGULATION_OF_B_CELL_RECEPTOR_SIGNALING_PATHWAY	26	-0.599762	-1.69921	0.00658654	0.0483728	0.038704	2787	tags=42%, list=14%, signal=36%	GCSAML/FCRL3/PRKCB/STAP1/FCGR2B/LYN/PTPN22/PAX5/PLCL2/CD300A/NFAM1
GO_CALCIUM_DEPENDENT_CYSTEINE_TYPE_ENDOPEPTIDASE_ACTIVITY	GO_CALCIUM_DEPENDENT_CYSTEINE_TYPE_ENDOPEPTIDASE_ACTIVITY	17	0.689587	1.74071	0.00658975	0.0483728	0.038704	1326	tags=41%, list=7%, signal=38%	CAPN13/CAPN9/CAPN8/CAPN5/CAPNS2/CAPN14/CAPN11
GO_POSITIVE_REGULATION_OF_MAP_KINASE_ACTIVITY	GO_POSITIVE_REGULATION_OF_MAP_KINASE_ACTIVITY	251	-0.323133	-1.35182	0.00661923	0.0485362	0.0388347	5496	tags=42%, list=28%, signal=31%	NRK/SBK2/AKAP13/MAP2K5/CHRNA7/PDE6H/PIK3CB/SYK/MAP3K4/CD40/NGF/MAPK1/MAP3K14/TNFRSF11A/EZH2/MAGED1/MAPKAPK2/EDN1/PTPN11/TAB2/IL1B/ALK/CXCR4/MAP4K1/MAP3K3/F2R/PDGFRB/MAP2K1/MAP3K15/S1PR2/MUL1/PAK1/SHC1/PDE6G/FGF2/MAP3K6/EIF2AK2/TGFA/FZD8/TENM1/FGD2/CDK1/MAP3K1/RAPGEF1/ZEB2/HGF/IKBKG/CSPG4/MAPK14/LPAR1/IQGAP1/GHR/ARHGEF5/PTPN1/JAK2/NOX4/PDCD10/AJUBA/CD40LG/FGFR1/RET/BIRC7/FLT3/FGF1/PIK3R6/IGF1/TGFB…
GO_LIPID_LOCALIZATION	GO_LIPID_LOCALIZATION	381	0.307362	1.30494	0.00663773	0.0486188	0.0389008	2252	tags=20%, list=11%, signal=18%	CRH/PLA2G2F/PLIN5/SHH/NR1H4/FABP6/CYP4F2/PPARG/SMIM22/SLC10A1/LPA/ATP10B/PLA2G4F/PLA2G2A/LCN12/VSTM2A/ABCC3/PLA2G10/CYP4A11/PLA2G6/ABCA10/APOA2/CROT/ABCA6/APOB/LIPC/APOD/ABCA9/DGAT2/ANXA9/CEL/REN/APOC3/APOH/KCNN4/ABCA8/SLC27A2/ABCG8/CPT1B/ANGPTL3/GRAMD1C/SLC10A2/GPS2/AGT/NMUR2/TAC1/GDF9/ATP8B1/ABCD3/GLTP/FABP1/SLC27A5/ABCA5/ABCA13/CHKA/ANO9/PLSCR2/SLC10A5/OSBPL7/LCAT/PROCA1/OSBP2/FABP4/SLCO1C1/AB…
GO_BILE_ACID_BINDING	GO_BILE_ACID_BINDING	10	0.760652	1.6742	0.00664642	0.0486243	0.0389052	2587	tags=70%, list=13%, signal=61%	AKR1C2/NR1H4/AKR1C3/FABP1/AKR1C4/AKR1C1/PLA2G1B
GO_MUSCLE_CELL_MIGRATION	GO_MUSCLE_CELL_MIGRATION	79	-0.42641	-1.52656	0.00665416	0.0486243	0.0389052	4234	tags=42%, list=21%, signal=33%	PAK1/DOCK7/ROCK1/PRKG1/SSH1/BCL2/HDAC4/IGFBP5/AKIRIN1/PARVA/LPAR1/IQGAP1/NOX4/TPM1/THBS4/IGF1/NRP1/LRP1/ILK/PPARGC1A/SLIT2/MEGF10/CCL5/SERPINE1/ITGB3/PLAU/ITGA2/ADIPOQ/AIF1/POSTN/P2RY6/HAS2/ANXA1
GO_SOMATIC_RECOMBINATION_OF_IMMUNOGLOBULIN_GENE_SEGMENTS	GO_SOMATIC_RECOMBINATION_OF_IMMUNOGLOBULIN_GENE_SEGMENTS	49	-0.486496	-1.57599	0.00666017	0.0486243	0.0389052	3999	tags=53%, list=20%, signal=42%	RNF168/HSPD1/MLH1/RNF8/CD40/TFRC/MSH2/RIF1/EXOSC3/MAD2L2/AICDA/FOXP3/CD40LG/XRCC4/MSH6/CCR6/TGFB1/PRKDC/EXO1/TNFSF4/CD28/CLCF1/TBX21/IL27RA/IL10/PTPRC
GO_REGULATION_OF_CELLULAR_EXTRAVASATION	GO_REGULATION_OF_CELLULAR_EXTRAVASATION	27	-0.565452	-1.6226	0.00673708	0.0490769	0.0392673	3391	tags=48%, list=17%, signal=40%	CD99/FADD/CD99L2/CCL25/XG/CCL28/CXCL12/PTAFR/ITGA4/IL27RA/CCR2/CCL21/ICAM1
GO_REGULATION_OF_INFLAMMATORY_RESPONSE_TO_ANTIGENIC_STIMULUS	GO_REGULATION_OF_INFLAMMATORY_RESPONSE_TO_ANTIGENIC_STIMULUS	23	-0.60417	-1.66645	0.00673716	0.0490769	0.0392673	1765	tags=61%, list=9%, signal=55%	HLA-E/IL12B/ZP3/ADCYAP1/NLRP6/LTA/FCGR2B/CD28/TNF/BTK/IL10/C3/FCER1G/IL20RB
GO_POSITIVE_REGULATION_OF_MACROPHAGE_ACTIVATION	GO_POSITIVE_REGULATION_OF_MACROPHAGE_ACTIVATION	22	-0.60596	-1.65306	0.00674405	0.0490769	0.0392673	2152	tags=45%, list=11%, signal=41%	CTSC/STAP1/THBS1/LRRK2/IL10/TREM2/MMP8/HAVCR2/TLR6/CCL3
GO_RESPONSE_TO_CADMIUM_ION	GO_RESPONSE_TO_CADMIUM_ION	61	-0.462002	-1.56516	0.00677841	0.0492219	0.0393834	1054	tags=21%, list=5%, signal=20%	NCF1/EGFR/MT3/MT1A/PRNP/MT1E/MT1X/MT1M/CYBB/MMP9/MT2A/MT1G/MT1H
GO_REGULATION_OF_METAL_ION_TRANSPORT	GO_REGULATION_OF_METAL_ION_TRANSPORT	375	-0.296288	-1.29453	0.00678053	0.0492219	0.0393834	3126	tags=27%, list=16%, signal=24%	CAMK2B/UBQLN1/NKAIN4/ATP1B3/DRD2/PLN/IL16/STOM/KCNIP1/CORO1A/PKP2/ATP2B4/TRDN/ORAI1/GJA1/PER1/KCNS2/SCN1B/JPH2/CALCR/BAK1/LRRC38/KCNAB2/BDKRB1/NETO1/ADRB2/KCNS1/STC2/SNCA/DIAPH1/FCRL3/RGS9/CACNA1B/TRPV2/SLC9A3R1/AKAP6/ATP1A1/CCL2/FXYD6/AHNAK/HOMER2/TMEM38B/HTR2A/CD4/NETO2/BEST1/KCNE1/ACTN2/KCNA1/NKX2-5/KCNIP3/SCN3B/HECW1/CXCL12/PDE4B/MYO5A/HAP1/CEMIP/LYN/GNAO1/ADORA1/PIK3CG/ANXA2/SLC31A2/CCL5/STA…
GO_MODULATION_BY_HOST_OF_VIRAL_PROCESS	GO_MODULATION_BY_HOST_OF_VIRAL_PROCESS	24	-0.599971	-1.66648	0.00678594	0.0492219	0.0393834	3463	tags=50%, list=18%, signal=41%	CCNK/FBXL2/STOM/PC/IGF2R/APOE/LTF/CAV2/CCL8/IFI27/CSF1R/PTX3
GO_CELLULAR_RESPONSE_TO_CAMP	GO_CELLULAR_RESPONSE_TO_CAMP	52	-0.480892	-1.58302	0.00680002	0.0492708	0.0394225	4612	tags=42%, list=23%, signal=32%	CRHBP/STC1/HCN2/PENK/IGFBP5/APP/CPS1/RAPGEF1/HSPA5/HCN4/NOX4/AKAP6/SRD5A1/WNT10B/AANAT/KCNE1/ITPR2/PIK3CG/PTAFR/ADIPOQ/AQP9/WT1
GO_REGULATION_OF_EXTRACELLULAR_MATRIX_ORGANIZATION	GO_REGULATION_OF_EXTRACELLULAR_MATRIX_ORGANIZATION	36	-0.541151	-1.66339	0.00682026	0.0493643	0.0394973	3227	tags=47%, list=16%, signal=40%	EMILIN1/ANTXR1/TNFRSF1B/DDR2/PHLDB2/COLGALT1/AEBP1/TGFB1/LRP1/ADTRP/PDPN/FSCN1/HAS2/IL6/FAP/SOX9/DPP4
GO_ALCOHOL_DEHYDROGENASE_NAD_P_PLUS_ACTIVITY	GO_ALCOHOL_DEHYDROGENASE_NAD_P_PLUS_ACTIVITY	10	0.759414	1.67147	0.00685967	0.0495961	0.0396828	1718	tags=70%, list=9%, signal=64%	ADH1C/ADH6/ADH1A/ADH4/ADH1B/ADHFE1/ADH7
GO_POSITIVE_REGULATION_OF_LEUKOCYTE_DEGRANULATION	GO_POSITIVE_REGULATION_OF_LEUKOCYTE_DEGRANULATION	23	-0.602337	-1.66139	0.00689115	0.0497703	0.0398221	1245	tags=35%, list=6%, signal=33%	STXBP1/HLA-F/PTAFR/ADORA2B/CD177/FCER1G/ITGAM/ITGB2
GO_CELL_CYCLE_ARREST	GO_CELL_CYCLE_ARREST	228	-0.338147	-1.39565	0.0068987	0.0497713	0.039823	3756	tags=26%, list=19%, signal=22%	MLF1/E2F1/CAB39/GTSE1/GAS6/CCNK/CDK1/MAPK12/BRCA1/CNOT1/FZD9/CDKN2B/CDKN2C/PCNA/SFN/KIF20B/TFDP1/CDKN2A/BARD1/CGREF1/PLAGL1/TGFBR1/IL12A/TGFB1/TP73/INSM1/CDK4/BRINP3/IRF1/NOTCH2/CCNB1/WNT10B/THBS1/RRAGD/GATA6/ILK/AURKA/CDK5R1/PRR11/BTG4/APBB1/DHCR24/CDKN3/NKX3-1/PLK2/PRKAA2/TGFB2/EVI2B/FOXM1/BIN1/E2F7/INHBA/MYC/PRNP/CXCL8/FAP/CDK6/IFNG/GAS1/HMGA2
GO_RECEPTOR_INHIBITOR_ACTIVITY	GO_RECEPTOR_INHIBITOR_ACTIVITY	41	0.513696	1.58575	0.00693075	0.0499194	0.0399414	2457	tags=41%, list=12%, signal=36%	MTRNR2L12/WFIKKN1/LYPD6/MTRNR2L9/MTRNR2L10/MTRNR2L6/MTRNR2L8/MTRNR2L3/MTRNR2L1/ESR2/ADH7/GPIHBP1/IL1RN/DKK4/MTRNR2L4/MTRNR2L11/MTRNR2L13
GO_POSITIVE_REGULATION_OF_CELL_GROWTH	GO_POSITIVE_REGULATION_OF_CELL_GROWTH	156	-0.357335	-1.41203	0.00693407	0.0499194	0.0399414	4356	tags=33%, list=22%, signal=26%	PLAA/PAFAH1B1/NCBP1/REG1A/MUL1/PAK1/BCL2/DISC1/ISLR2/IGFBP1/MTPN/EIF4G1/SDCBP/UNC13A/SYT1/EXTL3/HAMP/RND2/MACF1/ADAM17/MAP1B/SFN/TNFRSF12A/CACNG7/RASAL1/HBEGF/TRPV2/AKAP6/IGF1/DBN1/TGFBR1/MMP14/NRP1/RIMS2/LRP1/CXCL16/ILK/KRT17/SFRP1/CXCL12/TGFB2/EGFR/NTN1/DSCAM/CD38/FN1/SPHK1/SFRP2/S100A9/L1CAM/S100A8
GO_CELLULAR_RESPONSE_TO_EXOGENOUS_DSRNA	GO_CELLULAR_RESPONSE_TO_EXOGENOUS_DSRNA	15	-0.680577	-1.67642	0.00694409	0.049938	0.0399563	2667	tags=53%, list=14%, signal=46%	RALB/IFNB1/TLR3/DDX58/CAV1/IFIH1/COLEC12/IFIT1

## Sheet: KEGG
Enrichment of KEGG pathways in TCGA-BLCA between cuproptosis cluster1 and cluster2
ID	Description	setSize	enrichmentScore	NES	pvalue	p.adjust	qvalues	rank	leading_edge	core_enrichment
KEGG_ANTIGEN_PROCESSING_AND_PRESENTATION	KEGG_ANTIGEN_PROCESSING_AND_PRESENTATION	80	-0.733796	-2.59913	1e-10	1.53333e-09	9.64912e-10	2026	tags=46%, list=10%, signal=42%	KLRC3/CD4/IFI30/KIR3DL1/HSPA6/CIITA/LTA/HLA-DQA2/CTSL/KIR2DL1/HLA-A/CTSB/TAP2/CD74/B2M/HLA-F/HSPA8/HLA-DOB/HLA-B/HLA-DPB1/KIR3DL2/KIR2DL3/CD8B/HLA-DMB/CD8A/TAP1/KLRC1/HLA-DOA/HLA-DQB1/HLA-DQA1/HLA-DRA/HLA-DPA1/HLA-DRB5/HLA-DRB1/KLRD1/KLRC2/KIR2DL4
KEGG_AUTOIMMUNE_THYROID_DISEASE	KEGG_AUTOIMMUNE_THYROID_DISEASE	50	-0.767258	-2.51945	1e-10	1.53333e-09	9.64912e-10	3180	tags=60%, list=16%, signal=50%	HLA-G/CGA/HLA-DMA/CD40LG/TSHR/HLA-C/TPO/HLA-DQA2/HLA-A/CD28/FAS/HLA-F/HLA-DOB/HLA-B/HLA-DPB1/IL10/CTLA4/HLA-DMB/CD86/HLA-DOA/HLA-DQB1/HLA-DQA1/FASLG/HLA-DRA/HLA-DPA1/HLA-DRB5/HLA-DRB1/PRF1/CD80/GZMB
KEGG_CHEMOKINE_SIGNALING_PATHWAY	KEGG_CHEMOKINE_SIGNALING_PATHWAY	184	-0.537694	-2.17382	1e-10	1.53333e-09	9.64912e-10	2444	tags=35%, list=12%, signal=31%	PF4/RAC2/WAS/ADCY9/ADCY3/CCL2/PRKCB/XCL2/VAV1/CCR6/CCL25/PF4V1/GNGT2/GNG12/CXCR5/CXCR6/CXCL16/AKT3/CCR4/GNG2/CCL3L3/CCL28/CXCL12/CCL11/LYN/CCR8/PIK3CG/ITK/NCF1/CCL5/CXCR3/PIK3R5/CCR1/CXCR1/PIK3CD/PPBP/STAT1/CCL23/CCR5/CCR2/CCL13/CCL20/GNB4/CXCL2/CCL8/CCL21/HCK/DOCK2/CXCL8/CCL26/CCL3/CXCL13/CCL24/ADCY7/CCL4/CXCL3/CXCL10/CXCL11/CCL7/CCL18/CXCL1/CXCL9/CXCL6/GNG4/CXCL5
KEGG_CYTOKINE_CYTOKINE_RECEPTOR_INTERACTION	KEGG_CYTOKINE_CYTOKINE_RECEPTOR_INTERACTION	261	-0.592228	-2.48882	1e-10	1.53333e-09	9.64912e-10	2734	tags=47%, list=14%, signal=41%	CD40LG/IL7/ACVR1/VEGFC/MET/IL11/TNFRSF10A/CD27/TNFRSF12A/LIFR/PF4/IL22RA1/IL20/IFNB1/FLT3/PRL/INHBE/TPO/CCL2/TGFBR1/XCL2/IL12A/CCR6/CCL25/TGFB1/PF4V1/CSF2RB/IFNL2/CXCR5/CXCR6/CXCL16/RELT/IL18R1/CCR4/IFNL3/LTA/CCL3L3/CCL28/TNFRSF18/TNFSF14/CXCL12/TGFB3/CSF2/TNFRSF8/CCL11/KITLG/TNFSF4/CCR8/CLCF1/TNF/IFNL1/IL15/CNTFR/TGFB2/IL10RA/IL2RG/IL18RAP/TNFSF10/TNFRSF19/TNFSF8/CCL5/FAS/IFNK/CSF1/GDF5/EGFR/CXC…
KEGG_DRUG_METABOLISM_CYTOCHROME_P450	KEGG_DRUG_METABOLISM_CYTOCHROME_P450	70	0.741122	2.52433	1e-10	1.53333e-09	9.64912e-10	1718	tags=56%, list=9%, signal=51%	UGT2B15/ADH1C/UGT2B28/ADH6/GSTM2/UGT2B7/UGT1A1/CYP1A2/GSTA1/CYP3A5/CYP2C9/UGT1A10/ADH1A/UGT2A3/GSTM1/UGT1A9/GSTM4/GSTA2/CYP2C8/MAOA/UGT1A6/GSTM5/ADH4/ADH1B/UGT1A8/GSTM3/UGT1A7/UGT2B11/FMO5/CYP3A43/CYP3A7/UGT2B4/CYP2D6/UGT1A4/MGST2/UGT1A5/CYP2C18/UGT2B17/ADH7
KEGG_GRAFT_VERSUS_HOST_DISEASE	KEGG_GRAFT_VERSUS_HOST_DISEASE	37	-0.841781	-2.56737	1e-10	1.53333e-09	9.64912e-10	1686	tags=81%, list=9%, signal=74%	KIR3DL1/HLA-DQA2/KIR2DL1/HLA-A/CD28/TNF/FAS/HLA-F/HLA-DOB/HLA-B/HLA-DPB1/KIR3DL2/KIR2DL3/HLA-DMB/CD86/KLRC1/HLA-DOA/HLA-DQB1/HLA-DQA1/FASLG/HLA-DRA/HLA-DPA1/HLA-DRB5/IL6/HLA-DRB1/KLRD1/PRF1/CD80/GZMB/IFNG
KEGG_HEMATOPOIETIC_CELL_LINEAGE	KEGG_HEMATOPOIETIC_CELL_LINEAGE	85	-0.659813	-2.3564	1e-10	1.53333e-09	9.64912e-10	3250	tags=58%, list=16%, signal=48%	IL6R/CD59/THPO/CD1B/IL7/IL11/CD3D/ITGA6/FLT3/FCER2/TPO/CD5/ANPEP/CD37/CD4/MME/CD36/CD3E/CSF2/CR2/KITLG/CD3G/TNF/CD2/ITGA5/CSF1/ITGA4/ITGB3/CD33/CSF2RA/ITGA2/IL1R2/CD7/CD8B/CD8A/CR1/ITGAM/CD44/HLA-DRA/HLA-DRB5/CD14/IL6/HLA-DRB1/CD38/IL2RA/IL7R/CSF1R/FCGR1A/CSF3
KEGG_LEISHMANIA_INFECTION	KEGG_LEISHMANIA_INFECTION	68	-0.704705	-2.42476	1e-10	1.53333e-09	9.64912e-10	2161	tags=51%, list=11%, signal=46%	PRKCB/IL12A/TGFB1/ITGB1/IRAK1/HLA-DQA2/TGFB3/TNF/TGFB2/NOS2/NCF1/TLR2/HLA-DOB/ITGA4/HLA-DPB1/IL10/FCGR3B/C3/HLA-DMB/STAT1/CR1/HLA-DOA/HLA-DQB1/ITGAM/HLA-DQA1/HLA-DRA/ITGB2/HLA-DPA1/HLA-DRB5/HLA-DRB1/NCF2/FCGR2A/FCGR1A/IFNG/FCGR3A
KEGG_METABOLISM_OF_XENOBIOTICS_BY_CYTOCHROME_P450	KEGG_METABOLISM_OF_XENOBIOTICS_BY_CYTOCHROME_P450	68	0.794854	2.68845	1e-10	1.53333e-09	9.64912e-10	1984	tags=62%, list=10%, signal=56%	UGT2B15/CYP1A1/ADH1C/UGT2B28/ADH6/GSTM2/AKR1C2/UGT2B7/UGT1A1/CYP1A2/GSTA1/CYP3A5/CYP2C9/UGT1A10/ADH1A/UGT2A3/GSTM1/AKR1C3/UGT1A9/GSTM4/GSTA2/CYP2C8/UGT1A6/GSTM5/ADH4/ADH1B/UGT1A8/GSTM3/UGT1A7/UGT2B11/CYP3A43/CYP3A7/UGT2B4/UGT1A4/MGST2/UGT1A5/CYP2C18/UGT2B17/ADH7/UGT1A3/AKR1C4/AKR1C1
KEGG_NATURAL_KILLER_CELL_MEDIATED_CYTOTOXICITY	KEGG_NATURAL_KILLER_CELL_MEDIATED_CYTOTOXICITY	131	-0.605599	-2.33476	1e-10	1.53333e-09	9.64912e-10	2563	tags=38%, list=13%, signal=33%	TNFRSF10A/HLA-C/RAC2/IFNB1/PRKCB/ITGAL/VAV1/KLRC3/NFATC1/LCK/ULBP1/LCP2/KIR3DL1/MICB/PRKCG/ULBP3/HCST/CD48/SH2D1B/SH2D1A/CSF2/KIR2DL1/HLA-A/TNF/PIK3CG/ULBP2/TNFSF10/FAS/HLA-B/PIK3R5/NCR3/KIR3DL2/TYROBP/KIR2DL3/PIK3CD/FCGR3B/KLRC1/FCER1G/FASLG/ITGB2/NCR1/ICAM1/KLRD1/PRF1/GZMB/IFNG/KLRC2/RAET1L/FCGR3A/KIR2DL4
KEGG_RETINOL_METABOLISM	KEGG_RETINOL_METABOLISM	64	0.724522	2.42053	1e-10	1.53333e-09	9.64912e-10	1938	tags=56%, list=10%, signal=51%	UGT2B15/CYP1A1/ADH1C/UGT2B28/ADH6/UGT2B7/UGT1A1/CYP1A2/CYP3A5/CYP2C9/UGT1A10/ADH1A/UGT2A3/UGT1A9/CYP2C8/UGT1A6/ADH4/CYP4A11/ADH1B/ALDH1A2/UGT1A8/UGT1A7/UGT2B11/DGAT2/CYP3A43/CYP3A7/UGT2B4/UGT1A4/UGT1A5/CYP2C18/UGT2B17/CYP4A22/ADH7/DGAT1/UGT1A3/BCO1
KEGG_SYSTEMIC_LUPUS_ERYTHEMATOSUS	KEGG_SYSTEMIC_LUPUS_ERYTHEMATOSUS	54	-0.739532	-2.45766	1e-10	1.53333e-09	9.64912e-10	1707	tags=59%, list=9%, signal=54%	GRIN2A/ACTN2/FCGR2B/HLA-DQA2/C4B/C1R/CD28/TNF/C2/ACTN1/HLA-DOB/HLA-DPB1/IL10/FCGR3B/C3/HLA-DMB/CD86/HLA-DOA/HLA-DQB1/HLA-DQA1/HLA-DRA/HLA-DPA1/HLA-DRB5/HLA-DRB1/C1QA/CD80/FCGR2A/FCGR1A/C1QC/IFNG/C1QB/FCGR3A
KEGG_STEROID_HORMONE_BIOSYNTHESIS	KEGG_STEROID_HORMONE_BIOSYNTHESIS	55	0.737411	2.38266	6.14987e-10	8.70444e-09	5.47762e-09	1984	tags=55%, list=10%, signal=49%	UGT2B15/CYP1A1/SULT1E1/UGT2B28/HSD17B2/AKR1C2/UGT2B7/UGT1A1/CYP3A5/UGT1A10/UGT2A3/AKR1C3/UGT1A9/HSD3B1/UGT1A6/UGT1A8/UGT1A7/UGT2B11/CYP3A43/CYP3A7/UGT2B4/UGT1A4/COMT/UGT1A5/HSD11B2/UGT2B17/SRD5A2/UGT1A3/AKR1C4/AKR1C1
KEGG_ALLOGRAFT_REJECTION	KEGG_ALLOGRAFT_REJECTION	35	-0.792679	-2.37396	7.4791e-10	9.82968e-09	6.18573e-09	1415	tags=80%, list=7%, signal=74%	HLA-DMA/CD40LG/HLA-C/IL12A/HLA-DQA2/HLA-A/CD28/TNF/FAS/HLA-F/HLA-DOB/HLA-B/HLA-DPB1/IL10/HLA-DMB/CD86/HLA-DOA/HLA-DQB1/HLA-DQA1/FASLG/HLA-DRA/HLA-DPA1/HLA-DRB5/HLA-DRB1/PRF1/CD80/GZMB/IFNG
KEGG_FOCAL_ADHESION	KEGG_FOCAL_ADHESION	197	-0.496491	-2.02726	1.8685e-09	2.29203e-08	1.44235e-08	4245	tags=45%, list=22%, signal=35%	JUN/PAK1/SHC1/ROCK1/PIK3CA/FYN/LAMA2/TLN1/IGF1R/ARHGAP35/TNR/BCL2/THBS2/PARVA/SHC4/ZYX/ITGA3/LAMA4/CCND2/RAPGEF1/RELN/HGF/COL2A1/MYL2/VEGFC/MET/PGF/COMP/ITGAV/THBS4/RAC2/ITGA6/DIAPH1/ACTG1/IGF1/COL6A3/PRKCB/ITGA11/LAMB3/VAV1/ITGB8/ITGB5/ITGB1/AKT3/THBS1/PARVG/RASGRF1/ILK/PAK3/ACTN2/COL5A1/PRKCG/PARVB/COL3A1/IBSP/COL6A1/COL5A3/COL5A2/CAPN2/CAV2/COL6A2/TNN/ACTB/COL1A2/COL11A1/PIK3CG/ACTN1/BIRC3/COL…
KEGG_CELL_ADHESION_MOLECULES_CAMS	KEGG_CELL_ADHESION_MOLECULES_CAMS	128	-0.549732	-2.11127	6.76515e-09	7.77992e-08	4.89583e-08	3183	tags=51%, list=16%, signal=43%	GLG1/HLA-G/CLDN1/CLDN16/PVR/CLDN19/HLA-DMA/CD40LG/ITGAV/HLA-C/CLDN14/ITGA6/CLDN10/ITGAL/CDH15/ITGB8/ITGB1/CD4/NLGN1/VCAN/CD6/ICAM3/HLA-DQA2/HLA-A/SPN/CD28/CD2/NCAM1/HLA-F/HLA-DOB/ITGA4/HLA-B/HLA-DPB1/CLDN6/SELPLG/CTLA4/CD226/PTPRC/CD8B/CDH2/HLA-DMB/ICOS/CD8A/CD86/CDH3/HLA-DOA/HLA-DQB1/CADM3/ITGAM/HLA-DQA1/SIGLEC1/HLA-DRA/ITGB2/HLA-DPA1/HLA-DRB5/PDCD1/CNTNAP2/HLA-DRB1/ICAM1/NCAM2/CD80/CD274/CNTN1/…
KEGG_TOLL_LIKE_RECEPTOR_SIGNALING_PATHWAY	KEGG_TOLL_LIKE_RECEPTOR_SIGNALING_PATHWAY	101	-0.576557	-2.1303	1.73572e-08	1.78122e-07	1.12091e-07	3432	tags=37%, list=17%, signal=30%	CTSK/TLR7/MAPK12/IKBKG/FADD/MAPK14/NFKB1/TRAF3/IRF7/IFNB1/IL12A/AKT3/TLR3/LY96/IRAK1/TICAM2/TNF/PIK3CG/CCL5/TLR2/PIK3R5/PIK3CD/STAT1/CD86/SPP1/CXCL8/CD14/IL6/TLR6/CCL3/CD80/CCL4/CXCL10/CXCL11/TLR1/CXCL9/TLR8
KEGG_INTESTINAL_IMMUNE_NETWORK_FOR_IGA_PRODUCTION	KEGG_INTESTINAL_IMMUNE_NETWORK_FOR_IGA_PRODUCTION	46	-0.706686	-2.27685	1.7425e-08	1.78122e-07	1.12091e-07	2051	tags=54%, list=10%, signal=49%	CCL25/TGFB1/CCL28/CXCL12/HLA-DQA2/CD28/IL15/HLA-DOB/ITGA4/HLA-DPB1/IL10/TNFSF13B/HLA-DMB/ICOS/CD86/HLA-DOA/IL15RA/HLA-DQB1/HLA-DQA1/HLA-DRA/HLA-DPA1/HLA-DRB5/IL6/HLA-DRB1/CD80
KEGG_JAK_STAT_SIGNALING_PATHWAY	KEGG_JAK_STAT_SIGNALING_PATHWAY	155	-0.51909	-2.0501	3.31084e-08	3.20629e-07	2.01769e-07	4120	tags=41%, list=21%, signal=33%	PIK3CA/JAK1/IL24/IL12B/LIF/LEPR/CSF3R/LEP/IL26/IL13RA2/CCND2/IL6ST/IL21/IL6R/GHR/JAK2/IL13RA1/SOCS3/IL7/STAT3/IL11/LIFR/IL22RA1/IL20/IFNB1/PRL/SOCS1/SPRED1/TPO/IL12A/CSF2RB/IFNL2/AKT3/IFNL3/CSF2/CLCF1/IFNL1/IL15/CNTFR/PIK3CG/IL10RA/IL2RG/IFNK/STAT4/PIK3R5/CSF2RA/IL10/PIK3CD/OSM/IL2RB/MYC/IL12RB1/IL22RA2/STAT1/IL21R/IL15RA/IL6/IL2RA/IL7R/IL20RB/IFNG/OSMR/CSF3/IL12RB2
KEGG_VIRAL_MYOCARDITIS	KEGG_VIRAL_MYOCARDITIS	68	-0.646574	-2.22474	5.29035e-08	4.86712e-07	3.06283e-07	4103	tags=65%, list=21%, signal=51%	ABL2/FYN/LAMA2/HLA-E/MYH8/MYH4/EIF4G1/HLA-G/HLA-DMA/CD40LG/MYH10/HLA-C/RAC2/ACTG1/SGCD/ITGAL/MYH2/SGCB/MYH1/HLA-DQA2/HLA-A/ACTB/CD28/SGCG/CAV1/HLA-F/HLA-DOB/HLA-B/HLA-DPB1/MYH15/MYH13/HLA-DMB/CD86/HLA-DOA/HLA-DQB1/HLA-DQA1/HLA-DRA/ITGB2/HLA-DPA1/HLA-DRB5/HLA-DRB1/ICAM1/PRF1/CD80
KEGG_TYPE_I_DIABETES_MELLITUS	KEGG_TYPE_I_DIABETES_MELLITUS	41	-0.714998	-2.24449	9.74567e-08	8.53906e-07	5.37355e-07	2434	tags=68%, list=12%, signal=60%	HLA-C/CPE/IL12A/LTA/HLA-DQA2/HLA-A/CD28/TNF/FAS/HLA-F/HLA-DOB/HLA-B/HLA-DPB1/HLA-DMB/CD86/PTPRN/HLA-DOA/HLA-DQB1/HLA-DQA1/FASLG/HLA-DRA/HLA-DPA1/HLA-DRB5/HLA-DRB1/PRF1/CD80/GZMB/IFNG
KEGG_ECM_RECEPTOR_INTERACTION	KEGG_ECM_RECEPTOR_INTERACTION	84	-0.583252	-2.09166	1.48858e-07	1.245e-06	7.83464e-07	2580	tags=45%, list=13%, signal=39%	COMP/ITGAV/THBS4/ITGA6/COL6A3/ITGA11/LAMB3/CD47/ITGB8/ITGB5/ITGB1/THBS1/CD36/HMMR/COL5A1/COL3A1/IBSP/COL6A1/COL5A3/COL5A2/COL6A2/TNN/COL1A2/COL11A1/COL1A1/ITGA5/COL6A6/ITGA4/ITGB3/ITGA2/SV2B/SPP1/CD44/LAMC2/FN1/LAMA1/TNC/LAMA3
KEGG_PORPHYRIN_AND_CHLOROPHYLL_METABOLISM	KEGG_PORPHYRIN_AND_CHLOROPHYLL_METABOLISM	40	0.733758	2.26807	3.25058e-07	2.60047e-06	1.63645e-06	2573	tags=50%, list=13%, signal=44%	UGT2B15/UGT2B28/UGT2B7/UGT1A1/UGT1A10/UGT2A3/UGT1A9/UGT1A6/UGT1A8/UGT1A7/UGT2B11/UGT2B4/UGT1A4/UGT1A5/UGT2B17/ALAS1/UGT1A3/PPOX/UGT2B10/FTMT
KEGG_PENTOSE_AND_GLUCURONATE_INTERCONVERSIONS	KEGG_PENTOSE_AND_GLUCURONATE_INTERCONVERSIONS	28	0.792381	2.27674	3.82681e-07	2.93389e-06	1.84627e-06	2531	tags=64%, list=13%, signal=56%	UGT2B15/UGT2B28/UGT2B7/UGT1A1/UGT1A10/UGT2A3/UGT1A9/UGT1A6/UGT1A8/UGT1A7/UGT2B11/UGT2B4/UGT1A4/UGT1A5/UGT2B17/UGT1A3/UGT2B10/DCXR
KEGG_ASTHMA	KEGG_ASTHMA	28	-0.753641	-2.12546	1.69215e-06	1.24543e-05	7.83735e-06	1415	tags=54%, list=7%, signal=50%	HLA-DQA2/CCL11/TNF/HLA-DOB/HLA-DPB1/IL10/HLA-DMB/FCER1G/HLA-DOA/HLA-DQB1/HLA-DQA1/HLA-DRA/HLA-DPA1/HLA-DRB5/HLA-DRB1
KEGG_ASCORBATE_AND_ALDARATE_METABOLISM	KEGG_ASCORBATE_AND_ALDARATE_METABOLISM	25	0.777195	2.17287	1.93036e-06	1.32011e-05	8.30732e-06	1936	tags=64%, list=10%, signal=58%	UGT2B15/UGT2B28/UGT2B7/UGT1A1/UGT1A10/UGT2A3/UGT1A9/UGT1A6/UGT1A8/UGT1A7/UGT2B11/UGT2B4/UGT1A4/UGT1A5/UGT2B17/UGT1A3
KEGG_RIBOSOME	KEGG_RIBOSOME	87	0.563282	1.99493	1.93712e-06	1.32011e-05	8.30732e-06	6272	tags=69%, list=32%, signal=47%	RPL14/RPL28/RPL29/RPL18/RPL34/RPS28/RPS6/RPL32/RPS15/RPL36A/FAU/RPL23/RPL38/RPL19/RPL13/RPL9/RPL37/RPS11/RPL30/RPL36/RPL24/RPS2/RPL31/RPS7/RPL39/RPL27A/RPL15/RPL6/RPL12/RPL23A/RPS19/RPSA/RPLP2/RPL3/RPS25/RPS20/RPS24/RPL4/RPS18/RPLP1/RPS9/RPL18A/RPS16/RPL37A/RPS4X/RPS8/RPS21/RPL11/RPL22/RPL35/RPL13A/RPS23/RPS4Y1/RPL3L/RPS26/RPS3/UBA52/RPL27/RPL35A/RPL26
KEGG_CELL_CYCLE	KEGG_CELL_CYCLE	124	-0.488977	-1.87338	4.23005e-06	2.77975e-05	1.74927e-05	4942	tags=45%, list=25%, signal=34%	CDKN1B/CDC27/CDC25C/ABL1/ANAPC1/RAD21/YWHAG/CDC6/CCND3/TTK/CDC7/MCM5/CDC25A/CDC45/E2F1/MAD2L2/CDK1/CCND2/YWHAH/BUB1/SMC3/BUB1B/RBL1/CDKN2B/SMC1A/CDKN2C/CHEK1/PCNA/MCM4/STAG1/SFN/CCNE2/YWHAQ/TFDP1/CDKN2A/CCNB2/PTTG1/PKMYT1/TGFB1/CDK4/MAD2L1/PRKDC/CCNB1/CDC20/MCM6/E2F2/MCM2/TGFB3/CCNA2/PLK1/TGFB2/ORC1/MYC/CDC25B/CDK6/CCNA1
KEGG_ARACHIDONIC_ACID_METABOLISM	KEGG_ARACHIDONIC_ACID_METABOLISM	58	0.615433	2.01426	8.01026e-06	5.08237e-05	3.19829e-05	3170	tags=47%, list=16%, signal=39%	PLA2G2F/GPX2/GGT6/CYP4F2/CYP2C9/AKR1C3/ALOX15/CYP4F3/PLA2G2A/CYP2C8/CYP2J2/PLA2G10/CYP4A11/PLA2G6/JMJD7-PLA2G4B/PLA2G4B/ALOX5/CYP2C18/CYP4A22/EPHX2/GPX6/PLA2G1B/CYP2B6/CYP2E1/GGT7/LTC4S/PLA2G2E
KEGG_NOD_LIKE_RECEPTOR_SIGNALING_PATHWAY	KEGG_NOD_LIKE_RECEPTOR_SIGNALING_PATHWAY	61	-0.5961	-2.00445	1.09757e-05	6.73174e-05	4.23622e-05	4792	tags=54%, list=24%, signal=41%	HSP90AB1/NAIP/TAB2/IL1B/BIRC2/IL18/HSP90B1/CHUK/MAPK12/NLRC4/IKBKG/MAPK14/NFKB1/CCL2/TNFAIP3/PSTPIP1/CCL11/TNF/BIRC3/CCL5/CARD18/CASP1/CCL13/CXCL2/CCL8/NLRP3/CXCL8/MEFV/IL6/NOD2/CCL7/CXCL1/CASP5
KEGG_OXIDATIVE_PHOSPHORYLATION	KEGG_OXIDATIVE_PHOSPHORYLATION	114	0.507442	1.87095	1.34383e-05	7.97627e-05	5.01939e-05	5530	tags=51%, list=28%, signal=37%	MT-ND4L/MT-ATP8/MT-ND6/MT-ND5/MT-ND3/MT-ND1/ATP4A/MT-CYB/MT-ND2/MT-ATP6/MT-CO2/COX4I2/UQCR10/MT-CO1/NDUFA3/MT-ND4/MT-CO3/COX6B1/COX6C/UQCRQ/ATP6V0E2/COX5B/COX6A1/NDUFA1/NDUFV2/COX4I1/NDUFA11/UQCRB/NDUFA4L2/ATP6V1E2/NDUFV3/COX7C/NDUFS5/NDUFA2/COX7B/NDUFB8/NDUFA5/NDUFB7/NDUFB1/NDUFB10/NDUFC1/COX5A/ATP6V1F/NDUFS8/UQCRH/UQCRHL/NDUFA6/ATP6V1G1/NDUFS7/NDUFA4/COX6A2/ATP6V1B1/ATP6AP1/NDUFB4/NDUFA7/TCIRG1…
KEGG_LINOLEIC_ACID_METABOLISM	KEGG_LINOLEIC_ACID_METABOLISM	29	0.734375	2.11967	1.54982e-05	8.91145e-05	5.60789e-05	1435	tags=52%, list=7%, signal=48%	PLA2G2F/CYP1A2/CYP3A5/CYP2C9/ALOX15/PLA2G2A/CYP2C8/CYP2J2/PLA2G10/PLA2G6/JMJD7-PLA2G4B/PLA2G4B/CYP3A43/CYP3A7/CYP2C18
KEGG_DRUG_METABOLISM_OTHER_ENZYMES	KEGG_DRUG_METABOLISM_OTHER_ENZYMES	51	0.607821	1.94171	3.53462e-05	0.000197082	0.000124022	1213	tags=33%, list=6%, signal=31%	UGT2B15/UGT2B28/UGT2B7/UGT1A1/CYP3A5/UGT1A10/UGT2A3/UGT1A9/UGT1A6/UGT1A8/UGT1A7/UGT2B11/CYP3A43/CYP3A7/UGT2B4/UGT1A4/UGT1A5
KEGG_STARCH_AND_SUCROSE_METABOLISM	KEGG_STARCH_AND_SUCROSE_METABOLISM	51	0.596885	1.90678	6.88722e-05	0.00037272	0.000234549	2445	tags=41%, list=12%, signal=36%	UGT2B15/UGT2B28/UGT2B7/UGT1A1/UGT1A10/UGT2A3/UGT1A9/UGT1A6/G6PC/UGT1A8/UGT1A7/UGT2B11/UGT2B4/AMY2B/UGT1A4/UGT1A5/UGT2B17/TREH/UGT1A3/UGT2B10/GYS2
KEGG_PATHWAYS_IN_CANCER	KEGG_PATHWAYS_IN_CANCER	322	-0.355551	-1.52469	7.61062e-05	0.000400101	0.00025178	5089	tags=41%, list=26%, signal=31%	DAPK2/MAPK1/WNT1/CBL/RASSF1/ZBTB16/CDKN1B/COL4A4/ABL1/MSH2/HSP90AB1/LAMC1/FGF14/CTNNB1/TPM3/BIRC2/FZD1/BCR/FZD2/PDGFRB/MAP2K1/MMP2/JUN/RARB/RALA/BRCA2/PML/PIK3CA/LAMA2/JAK1/IGF1R/FGF2/FZD7/BCL2/HSP90B1/CHUK/WNT9A/E2F1/TCF7/TGFA/CSF3R/FZD8/RAD51/FGF7/ITGA3/LAMA4/WNT2/HGF/IKBKG/CTBP2/FADD/CTNNA2/NRAS/FZD9/NFKB1/CDKN2B/TCF7L1/TRAF3/WNT10A/FGF20/RXRG/APC2/FGFR1/RET/STAT3/RALB/VEGFC/MET/PGF/CCNE2/MSH6…
KEGG_SMALL_CELL_LUNG_CANCER	KEGG_SMALL_CELL_LUNG_CANCER	84	-0.505611	-1.81322	8.32112e-05	0.000425301	0.000267638	4233	tags=40%, list=21%, signal=32%	RARB/PIK3CA/LAMA2/BCL2/CHUK/E2F1/ITGA3/LAMA4/IKBKG/NFKB1/CDKN2B/TRAF3/RXRG/CCNE2/ITGAV/ITGA6/CKS1B/LAMB3/CDK4/ITGB1/AKT3/E2F2/PIK3CG/NOS2/BIRC3/PIK3R5/ITGA2/PIK3CD/MYC/LAMC2/FN1/CDK6/LAMA1/LAMA3
KEGG_CYTOSOLIC_DNA_SENSING_PATHWAY	KEGG_CYTOSOLIC_DNA_SENSING_PATHWAY	53	-0.57476	-1.89957	0.000139974	0.000696085	0.000438039	3948	tags=34%, list=20%, signal=27%	IL18/ADAR/POLR3D/CHUK/IL33/IKBKG/NFKB1/IRF7/IFNB1/DDX58/POLR3G/CCL5/ZBP1/CASP1/IL6/CCL4/CXCL10/AIM2
KEGG_FATTY_ACID_METABOLISM	KEGG_FATTY_ACID_METABOLISM	42	0.618569	1.91746	0.000167734	0.000809456	0.000509383	3338	tags=48%, list=17%, signal=40%	ADH1C/ADH6/ADH1A/ADH4/CYP4A11/ADH1B/ACSL5/ACOX1/CPT1B/ACAA1/ACADSB/CYP4A22/ADH7/ACADVL/ACSL1/ACADL/ECHS1/ECI1/HADH/ACOX3
KEGG_REGULATION_OF_ACTIN_CYTOSKELETON	KEGG_REGULATION_OF_ACTIN_CYTOSKELETON	211	-0.390086	-1.60003	0.000171569	0.000809456	0.000509383	3288	tags=31%, list=17%, signal=26%	FGD1/ARPC1B/NRAS/BAIAP2/IQGAP1/ITGAD/RDX/ENAH/WASF2/FGF20/PIP4K2A/MYL2/APC2/FGFR1/MRAS/RRAS/BDKRB1/ITGAV/MYH10/RAC2/ITGA6/WAS/DIAPH1/ACTG1/FGF16/FGF1/CFL2/ITGA11/ITGAL/VAV1/GNG12/FGF11/IQGAP2/ITGB8/FGF19/GNA12/ITGB5/RRAS2/ITGB1/PAK3/ACTN2/ITGAX/ACTB/PIK3CG/ACTN1/ITGA5/EGFR/ITGA4/PDGFC/PIK3R5/ITGB3/MSN/ITGA2/CHRM4/PIK3CD/INSRR/DIAPH3/NCKAP1L/ITGAM/EGF/ARHGEF4/ITGB2/CD14/FN1/FGF5
KEGG_T_CELL_RECEPTOR_SIGNALING_PATHWAY	KEGG_T_CELL_RECEPTOR_SIGNALING_PATHWAY	107	-0.46276	-1.73393	0.000240431	0.00110598	0.000695985	4457	tags=50%, list=23%, signal=39%	PIK3CB/GRB2/RHOA/MAPK1/CBL/MAP3K14/NFATC3/PPP3CA/MAP2K1/BCL10/JUN/PAK1/PIK3CA/FYN/CHUK/MALT1/ZAP70/MAPK12/IKBKG/MAPK14/NRAS/CD247/NFKB1/CD40LG/CD3D/NCK1/GRAP2/VAV1/CDK4/NFATC1/LCK/AKT3/CD4/LCP2/PAK3/CD3E/CSF2/CD3G/CD28/TNF/RASGRP1/PIK3CG/ITK/PIK3R5/IL10/CTLA4/PIK3CD/PTPRC/CD8B/ICOS/CD8A/PDCD1/IFNG/PRKCQ
KEGG_PRIMARY_IMMUNODEFICIENCY	KEGG_PRIMARY_IMMUNODEFICIENCY	35	-0.631572	-1.89147	0.000306888	0.00137725	0.000866693	3862	tags=60%, list=20%, signal=48%	CD79A/ZAP70/IKBKG/AICDA/CD40LG/CD3D/RAG1/LCK/CD4/CD3E/CIITA/TAP2/IL2RG/BTK/ADA/PTPRC/CD8B/ICOS/CD8A/TAP1/IL7R
[truncated: 21 more rows]
