# Supplementary material for: Cuproptosis depicts tumor microenvironment phenotypes and predicts precision immunotherapy and prognosis in bladder carcinoma
Source: Front Immunol. 2022 Sep 23;13:964393. doi: 10.3389/fimmu.2022.964393 (PMC9540537; doi:10.3389/fimmu.2022.964393)
Supplement: Supplementary file 1 [file DataSheet_1.zip › Table S3.xlsx]

## Sheet: Sheet1
Differential expression genes between cuproptosis cluster1 and cluster2
GeneSymbol	logFC	AveExpr	t	P.Value	adj.P.Val	B
ACOXL	2.85177	1.58209	11.7934	8.88778e-28	1.94662e-24	51.9794
SPINK1	4.89538	4.71528	11.4899	1.27292e-26	2.50919e-23	49.6931
SCNN1G	3.13762	3.26847	11.0456	5.89525e-25	7.26295e-22	45.8928
UPK3A	4.04983	2.70552	11.0384	6.27284e-25	7.27354e-22	45.8016
SNX31	3.73002	3.14857	10.9799	1.03329e-24	1.13156e-21	45.338
HMGCS2	4.6671	3.49082	10.8996	2.04425e-24	2.06747e-21	44.6794
TESC	2.59746	2.48281	10.7019	1.0854e-23	1.01883e-20	42.9741
TOX3	4.1761	1.11138	10.6137	2.27472e-23	1.94953e-20	42.1433
CACNA1D	2.64714	1.21806	10.498	5.96876e-23	4.20201e-20	41.1109
CCL15	3.59547	-1.97526	10.5221	4.8868e-23	3.56772e-20	40.7434
RHBG	2.90101	1.4839	10.4003	1.34228e-22	8.81964e-20	40.4024
KLHDC7A	3.13231	2.76305	10.0405	2.55669e-21	1.25994e-18	37.6744
UPK1A	3.99047	4.01388	9.97409	4.37665e-21	2.10421e-18	37.1662
UPK2	3.79327	5.52439	9.62159	7.32128e-20	2.36585e-17	34.3727
SLC14A1	3.02456	4.02158	9.42244	3.49952e-19	8.95878e-17	32.8677
DHRS2	3.7842	7.09344	9.37929	4.89874e-19	1.22233e-16	32.4861
FAM3B	2.86567	3.63295	9.3171	7.94022e-19	1.79905e-16	32.0721
HNF1B	2.92383	1.75754	9.32181	7.65582e-19	1.77543e-16	32.0545
VSIG2	2.87159	5.03526	9.19542	2.03117e-18	4.08555e-16	31.1147
TMPRSS2	2.88146	4.54953	9.1326	3.28865e-18	5.94733e-16	30.6561
ACSM6	3.33434	-1.63386	9.08419	4.76072e-18	8.1603e-16	29.8628
PDZD3	2.76501	-1.77322	9.0631	5.59071e-18	9.50036e-16	29.6291
BHMT	3.56026	1.06564	8.76381	5.33248e-17	6.69515e-15	27.9084
SULT2A1	3.78134	-1.67223	8.67646	1.02034e-16	1.24154e-14	27.0066
CYP4F12	2.50994	3.13122	8.55499	2.49762e-16	2.60492e-14	26.4608
CYP4F8	3.74553	1.14858	8.54043	2.77907e-16	2.83679e-14	26.3258
BMP3	2.86645	2.73899	8.42445	6.47537e-16	6.04941e-14	25.5368
EVX1	2.85195	0.344953	8.34514	1.14955e-15	9.6425e-14	24.8435
EPS8L3	2.87518	-0.508326	8.31203	1.45918e-15	1.1935e-13	24.5095
BCAS1	2.5516	4.34921	8.26404	2.05948e-15	1.63239e-13	24.353
KLK7	-3.1057	-2.73754	-8.23598	2.51761e-15	1.92353e-13	24.0298
BTBD16	2.85258	2.31541	8.19594	3.35033e-15	2.43697e-13	23.9402
DAB1	2.79046	-0.354893	8.20451	3.15187e-15	2.31827e-13	23.7913
HS3ST5	2.75108	-1.94951	8.22199	2.78225e-15	2.09327e-13	23.7601
RNF186	2.98143	-2.96025	8.18634	3.58742e-15	2.56214e-13	23.4853
HS3ST6	2.84399	-0.405083	8.14716	4.73955e-15	3.23273e-13	23.4062
FAM3D	2.6237	1.12375	8.12269	5.63725e-15	3.79102e-13	23.3844
SLC9A4	2.64722	0.253964	8.10778	6.26452e-15	4.17183e-13	23.2024
FREM2	3.11512	0.195376	8.0817	7.53202e-15	4.9326e-13	23.0451
SLC30A2	2.7402	1.223	8.06188	8.66194e-15	5.5257e-13	22.9839
PLA2G2F	2.90668	4.05025	8.05571	9.04616e-15	5.71532e-13	22.9202
ATP1A4	2.69517	0.746189	7.70659	1.01805e-13	4.8356e-12	20.5823
PSCA	3.31324	7.41199	7.63867	1.61615e-13	7.35739e-12	20.0122
FXYD4	2.78709	-0.303165	7.42842	6.6312e-13	2.63199e-11	18.7161
KRT20	3.46262	3.34103	7.36841	9.87051e-13	3.74889e-11	18.3806
BNC1	-3.13919	-1.59151	-7.33652	1.21817e-12	4.46332e-11	18.098
C14orf105	3.1353	-3.39161	7.34123	1.18098e-12	4.35129e-11	18.038
KLK5	-2.99827	-2.82697	-7.30279	1.52072e-12	5.37936e-11	17.9413
SLC5A7	2.65312	-1.84809	7.14041	4.37752e-12	1.40537e-10	16.8319
PM20D1	3.13847	1.37272	7.10191	5.61005e-12	1.75811e-10	16.7626
KLK6	-3.01202	-1.31663	-6.88725	2.19675e-11	5.75064e-10	15.3543
CYP4B1	2.5551	5.1758	6.87783	2.33061e-11	6.029e-10	15.1951
TTR	2.97331	-2.94345	6.85226	2.73598e-11	6.91431e-10	15.0949
CTSE	2.57919	1.62434	6.81043	3.55313e-11	8.7222e-10	14.9882
SNTG1	2.53232	-2.0268	6.78174	4.24763e-11	1.02109e-09	14.6874
C10orf99	2.61046	2.78877	6.62431	1.11994e-10	2.3996e-09	13.8296
CRH	3.30834	-1.23381	6.53206	1.96075e-10	3.99693e-09	13.3054
PHGR1	2.862	-2.90185	6.39243	4.52441e-10	8.30402e-09	12.4678
KRT6C	-2.9287	-1.37053	-6.3138	7.20126e-10	1.23651e-08	12.07
KRT6B	-3.70948	0.333674	-6.11919	2.23145e-09	3.41509e-08	10.997
KLK10	-2.6556	-0.307071	-5.9263	6.66013e-09	8.82288e-08	9.96196
SERPINB4	-3.05179	0.0548929	-5.72971	1.97296e-08	2.31494e-07	8.9529
KRT5	-3.12464	7.16959	-5.74708	1.79454e-08	2.13869e-07	8.78494
CYP1A1	2.54412	-0.453449	5.07849	5.82933e-07	4.42123e-06	5.80565
DSG3	-3.2441	1.21132	-4.92144	1.25495e-06	8.75667e-06	5.09983
SERPINB13	-2.5636	0.159906	-4.75537	2.76331e-06	1.74697e-05	4.37278
SERPINB3	-2.81962	1.38147	-4.42062	1.26744e-05	6.64818e-05	2.96651
KRT6A	-3.82815	4.88967	-4.34976	1.72916e-05	8.72414e-05	2.54042
PI3	-2.64896	2.23674	-4.20187	3.2628e-05	0.00015221	2.07179
