# Supplementary material for: Cuproptosis depicts tumor microenvironment phenotypes and predicts precision immunotherapy and prognosis in bladder carcinoma
Source: Front Immunol. 2022 Sep 23;13:964393. doi: 10.3389/fimmu.2022.964393 (PMC9540537; doi:10.3389/fimmu.2022.964393)
Supplement: Supplementary file 1 [file DataSheet_1.zip › Table S4.xlsx]

## Sheet: Sheet1
Results of univariate cox regression analysis of DEGs
Symbol	Hazard.Ratio	CI	P.Value
ACOXL	0.831	0.699 - 0.988	0.036
ACSM6	0.78	0.615 - 0.988	0.039
ATP1A4	0.737	0.597 - 0.911	0.005
BCAS1	0.814	0.682 - 0.970	0.021
BNC1	1.162	1.018 - 1.326	0.026
BTBD16	0.716	0.566 - 0.905	0.005
CACNA1D	0.813	0.664 - 0.996	0.046
CTSE	0.501	0.297 - 0.846	0.01
CYP4B1	0.815	0.684 - 0.970	0.022
CYP4F12	0.715	0.545 - 0.937	0.015
DSG3	1.136	1.008 - 1.281	0.037
FAM3B	0.824	0.687 - 0.989	0.038
HNF1B	0.784	0.654 - 0.940	0.008
KRT5	1.204	1.058 - 1.369	0.005
SERPINB3	1.206	1.058 - 1.374	0.005
SLC30A2	1.158	1.003 - 1.337	0.045
SPINK1	0.803	0.647 - 0.996	0.046
TOX3	0.789	0.635 - 0.979	0.031
UPK3A	1.271	1.082 - 1.494	0.004
VSIG2	0.803	0.674 - 0.957	0.014
