# Supplementary material for: Cuproptosis depicts tumor microenvironment phenotypes and predicts precision immunotherapy and prognosis in bladder carcinoma
Source: Front Immunol. 2022 Sep 23;13:964393. doi: 10.3389/fimmu.2022.964393 (PMC9540537; doi:10.3389/fimmu.2022.964393)
Supplement: Supplementary file 1 [file DataSheet_1.zip › Table S5.xlsx]

## Sheet: TCGA TIP
Correlation between cuproptosis signature and cancer immune cycles in TCGA-BLCA
signature	cancer immune cycles	correlation	pvalue
signature	Step1.Release of cancer cell antigens	-0.479613	<0.001
signature	Step2.Cancer antigen presentation	-0.215258	<0.001
signature	Step3.Priming and activation	0.018196	0.715725
signature	Step4.T cell.recruiting	-0.181645	<0.001
signature	Step4.CD4 T cell.recruiting	-0.122147	0.0141409
signature	Step4.CD8 T cell.recruiting	-0.439856	<0.001
signature	Step4.Th1 cell.recruiting	-0.464919	<0.001
signature	Step4.Dendritic cell.recruiting	0.0813463	0.102965
signature	Step4.Th22 cell.recruiting	-0.192436	<0.001
signature	Step4.Macrophage.recruiting	-0.328074	<0.001
signature	Step4.Monocyte.recruiting	-0.127139	0.0106267
signature	Step4.Neutrophil.recruiting	-0.350726	<0.001
signature	Step4.NK cell.recruiting	-0.431356	<0.001
signature	Step4.Eosinophil.recruiting	-0.218339	<0.001
signature	Step4.Basophil.recruiting	-0.344729	<0.001
signature	Step4.Th17 cell.recruiting	-0.123224	0.0133064
signature	Step4.B cell.recruiting	-0.13438	0.00690176
signature	Step4.Th2 cell.recruiting	0.135024	0.00663528
signature	Step4.Treg cell.recruiting	0.117456	0.0183362
signature	Step4.MDSC.recruiting	-0.0857981	0.0853948
signature	Step5.Infiltration of immune cells into tumors	0.106087	0.0332485
signature	Step6.Recognition of cancer cells by T cells	-0.0150743	0.762887
signature	Step7.Killing of cancer cells	-0.107848	0.030417

## Sheet: Xiangya TIP
Correlation between cuproptosis signature and cancer immune cycles in Xiangya cohort
signature	cancer immune cycles	correlation	pvalue
signature	Step1.Release of cancer cell antigens	-0.74653	<0.001
signature	Step2.Cancer antigen presentation	0.459593	<0.001
signature	Step3.Priming and activation	-0.0564673	0.676527
signature	Step4.T cell.recruiting	-0.334725	0.0109274
signature	Step4.CD4 T cell.recruiting	-0.456494	<0.001
signature	Step4.CD8 T cell.recruiting	-0.345557	0.0084698
signature	Step4.Th1 cell.recruiting	-0.243091	0.0684433
signature	Step4.Dendritic cell.recruiting	-0.288934	0.029272
signature	Step4.Th22 cell.recruiting	0.417119	0.00124698
signature	Step4.Macrophage.recruiting	-0.546674	<0.001
signature	Step4.Monocyte.recruiting	-0.539188	<0.001
signature	Step4.Neutrophil.recruiting	-0.203294	0.129337
signature	Step4.NK cell.recruiting	-0.345332	0.00851548
signature	Step4.Eosinophil.recruiting	-0.469658	<0.001
signature	Step4.Basophil.recruiting	-0.555846	<0.001
signature	Step4.Th17 cell.recruiting	0.123844	0.358711
signature	Step4.B cell.recruiting	0.12287	0.362531
signature	Step4.Th2 cell.recruiting	0.25619	0.0544075
signature	Step4.Treg cell.recruiting	0.216238	0.106187
signature	Step4.MDSC.recruiting	0.371796	0.00440417
signature	Step5.Infiltration of immune cells into tumors	-0.101427	0.452812
signature	Step6.Recognition of cancer cells by T cells	-0.0554327	0.682135
signature	Step7.Killing of cancer cells	-0.0818823	0.544834

## Sheet: TCGA ssGSEA
Correlation between cuproptosis signature and immune cell infiltration in TCGA-BLCA
signature	Cell	correlation	pvalue
signature	Activated B cell	-0.285114	<0.001
signature	Activated CD4 T cell	-0.519714	<0.001
signature	Activated CD8 T cell	-0.380777	<0.001
signature	Activated dendritic cell	-0.503513	<0.001
signature	CD56bright natural killer cell	0.196244	<0.001
signature	CD56dim natural killer cell	0.264102	<0.001
signature	Central memory CD4 T cell	-0.304646	<0.001
signature	Central memory CD8 T cell	-0.229836	<0.001
signature	Effector memeory CD4 T cell	-0.335447	<0.001
signature	Effector memeory CD8 T cell	-0.442484	<0.001
signature	Eosinophil	0.0129778	0.795073
signature	Gamma delta T cell	-0.447653	<0.001
signature	Immature B cell	-0.374605	<0.001
signature	Immature dendritic cell	-0.196092	<0.001
signature	Macrophage	-0.448351	<0.001
signature	Mast cell	-0.266287	<0.001
signature	MDSC	-0.482647	<0.001
signature	Memory B cell	-0.419398	<0.001
signature	Monocyte	0.474559	<0.001
signature	Natural killer cell	-0.463008	<0.001
signature	Natural killer T cell	-0.665078	<0.001
signature	Neutrophil	-0.497105	<0.001
signature	Plasmacytoid dendritic cell	-0.362924	<0.001
signature	Regulatory T cell	-0.63054	<0.001
signature	T follicular helper cell	-0.437905	<0.001
signature	Type 1 T helper cell	-0.422697	<0.001
signature	Type 17 T helper cell	0.103213	0.0383501
signature	Type 2 T helper cell	-0.456344	<0.001

## Sheet: Xiangya ssGSEA
Correlation between cuproptosis signature and immune cell infiltration in Xiangya cohort
signature	Cell	correlation	pvalue
signature	Activated B cell	-0.287294	0.0302443
signature	Activated CD4 T cell	-0.077635	0.565959
signature	Activated CD8 T cell	-0.138997	0.302459
signature	Activated dendritic cell	-0.406598	0.00169791
signature	CD56bright natural killer cell	0.638308	<0.001
signature	CD56dim natural killer cell	0.250963	0.0596991
signature	Central memory CD4 T cell	-0.240819	0.0711492
signature	Central memory CD8 T cell	-0.250356	0.0603398
signature	Effector memeory CD4 T cell	-0.556852	<0.001
signature	Effector memeory CD8 T cell	-0.280628	0.0344772
signature	Eosinophil	0.0558428	0.67991
signature	Gamma delta T cell	-0.375474	0.00400101
signature	Immature B cell	-0.37617	0.00392851
signature	Immature dendritic cell	-0.00311641	0.981645
signature	Macrophage	-0.478863	<0.001
signature	Mast cell	-0.485707	<0.001
signature	MDSC	-0.50022	<0.001
signature	Memory B cell	-0.236369	0.0766963
signature	Monocyte	0.396826	0.002242
signature	Natural killer cell	-0.560815	<0.001
signature	Natural killer T cell	-0.636959	<0.001
signature	Neutrophil	-0.305052	0.0210345
signature	Plasmacytoid dendritic cell	-0.578865	<0.001
signature	Regulatory T cell	-0.706269	<0.001
signature	T follicular helper cell	-0.602021	<0.001
signature	Type 1 T helper cell	-0.420829	0.00111567
signature	Type 17 T helper cell	0.0184876	0.891428
signature	Type 2 T helper cell	-0.274851	0.0385325
