# Supplementary material for: Cuproptosis depicts tumor microenvironment phenotypes and predicts precision immunotherapy and prognosis in bladder carcinoma
Source: Front Immunol. 2022 Sep 23;13:964393. doi: 10.3389/fimmu.2022.964393 (PMC9540537; doi:10.3389/fimmu.2022.964393)
Supplement: Supplementary file 1 [file DataSheet_1.zip › Table S6.xlsx]

## Sheet: ICI
Correlation between cuproptosis signature and ICI genes in TCGA-BLCA
signature	ICI genes	correlation	pvalue
signature	ADORA2A	-0.23821	<0.001
signature	BTLA	-0.180727	<0.001
signature	C10orf54	-0.155182	0.00178089
signature	CD200	-0.202873	<0.001
signature	CD200R1	-0.217005	<0.001
signature	CD274	-0.48353	<0.001
signature	CD276	-0.417473	<0.001
signature	CD80	-0.494778	<0.001
signature	CD86	-0.534243	<0.001
signature	CEACAM1	0.0964981	0.052906
signature	CTLA4	-0.443015	<0.001
signature	HAVCR2	-0.560387	<0.001
signature	IDO1	-0.239577	<0.001
signature	KIR3DL1	-0.106585	0.0324249
signature	LAG3	-0.475553	<0.001
signature	LAIR1	-0.521332	<0.001
signature	LGALS3	0.0485634	0.330827
signature	PDCD1	-0.363976	<0.001
signature	PVR	-0.446427	<0.001
signature	PVRL2	-0.0423646	0.396325
signature	TIGIT	-0.383802	<0.001
signature	VTCN1	0.0838735	0.0926691

## Sheet: TIS
Correlation between cuproptosis signature and TIS genes in TCGA-BLCA
signature	TIS genes	correlation	pvalue
signature	CCL5	-0.1416	0.00439754
signature	CD27	-0.227924	<0.001
signature	CD274	-0.48353	<0.001
signature	CD276	-0.417473	<0.001
signature	CD8A	-0.396509	<0.001
signature	CMKLR1	-0.459928	<0.001
signature	CXCL9	-0.371244	<0.001
signature	CXCR6	-0.372849	<0.001
signature	HLA-DQA1	-0.390977	<0.001
signature	HLA-DRB1	-0.38721	<0.001
signature	HLA-E	-0.372188	<0.001
signature	IDO1	-0.239577	<0.001
signature	LAG3	-0.475553	<0.001
signature	NKG7	-0.426732	<0.001
signature	PDCD1LG2	-0.498385	<0.001
signature	PSMB10	-0.10475	0.0355445
signature	STAT1	-0.478909	<0.001
signature	TIGIT	-0.383802	<0.001
