# Supplementary material for: Cuproptosis depicts tumor microenvironment phenotypes and predicts precision immunotherapy and prognosis in bladder carcinoma
Source: Front Immunol. 2022 Sep 23;13:964393. doi: 10.3389/fimmu.2022.964393 (PMC9540537; doi:10.3389/fimmu.2022.964393)
Supplement: Supplementary file 1 [file DataSheet_1.zip › Table S7.xlsx]

## Sheet: GO
Enrichment of GO pathways in GSE135337 scRNA-seq cohort between high and low cuproptosis signature
ID	Description	setSize	enrichmentScore	NES	pvalue	p.adjust	qvalues	rank	leading_edge	core_enrichment
GO_IMMUNOGLOBULIN_COMPLEX	GO_IMMUNOGLOBULIN_COMPLEX	58	-0.905745	-1.94027	<0.001	0.0011003	0.00103197	954	tags=14%, list=5%, signal=13%	IGHA1/JCHAIN/IGHG3/IGLC3/IGHG4/IGHG1/IGLC2/IGKC
GO_PHAGOCYTOSIS_RECOGNITION	GO_PHAGOCYTOSIS_RECOGNITION	47	-0.91028	-1.8809	<0.001	0.00568704	0.00533389	328	tags=17%, list=2%, signal=17%	IGHA1/IGHG3/IGLC3/IGHG4/CD36/IGHG1/IGLC2/IGKC
GO_DEFENSE_RESPONSE_TO_BACTERIUM	GO_DEFENSE_RESPONSE_TO_BACTERIUM	184	-0.729777	-1.78123	<0.001	0.0188388	0.0176689	954	tags=15%, list=5%, signal=15%	IGHA1/CXCL13/PYCARD/RAB1A/JCHAIN/LCN2/CXCL6/CEBPB/SERPINE1/RPS19/ROMO1/IGHG3/IGLC3/FOXP1/HMGB2/IGHG4/CD36/IGHG1/IGLC2/SLPI/ADAM17/KRT6A/S100A14/IGKC/DEFB1/S100A9/S100A7/S100A8
GO_IMMUNOGLOBULIN_COMPLEX_CIRCULATING	GO_IMMUNOGLOBULIN_COMPLEX_CIRCULATING	36	-0.918532	-1.83596	<0.001	0.0289311	0.0271345	954	tags=22%, list=5%, signal=21%	IGHA1/JCHAIN/IGHG3/IGLC3/IGHG4/IGHG1/IGLC2/IGKC
GO_IMMUNOGLOBULIN_RECEPTOR_BINDING	GO_IMMUNOGLOBULIN_RECEPTOR_BINDING	39	-0.902552	-1.82241	<0.001	0.0289311	0.0271345	954	tags=21%, list=5%, signal=20%	IGHA1/JCHAIN/IGHG3/IGLC3/IGHG4/IGHG1/IGLC2/IGKC
GO_PHAGOCYTOSIS	GO_PHAGOCYTOSIS	285	-0.655584	-1.65474	<0.001	0.0289311	0.0271345	1560	tags=16%, list=8%, signal=15%	CCL2/RAB27A/HSP90AA1/AIF1/ARPC2/MSR1/TUSC2/TYROBP/LYAR/TGM2/APPL1/VAMP7/ELMO3/ACTR2/IGHA1/PYCARD/HSP90AB1/ITGA2/PIK3R1/ABI1/ABCA1/SOD1/ITGAV/ITGB1/THBS1/LDLR/ARPC1B/ARPC4/IGHG3/IGLC3/SNX3/RAC1/ANXA1/HMGB1/ARPC5/IGHG4/CD47/CD36/ACTB/IGHG1/CDC42SE2/IGLC2/CALR/CDC42/IGKC/CDC42SE1
GO_SYNAPTIC_VESICLE_CLUSTERING	GO_SYNAPTIC_VESICLE_CLUSTERING	14	-0.976069	-1.69403	<0.001	0.0364063	0.0341456	13	tags=14%, list=0%, signal=14%	SYN1/CTNNB1
GO_ZINC_ION_HOMEOSTASIS	GO_ZINC_ION_HOMEOSTASIS	29	-0.927292	-1.8011	<0.001	0.0500838	0.0469737	130	tags=17%, list=1%, signal=17%	SLC39A4/MT2A/S100A9/MT1X/S100A8
GO_LEUKOCYTE_MIGRATION	GO_LEUKOCYTE_MIGRATION	414	-0.605274	-1.57753	<0.001	0.0530222	0.0497296	1124	tags=11%, list=6%, signal=11%	TP53/BST1/ITGA3/ADA/IGHA1/PGF/CXCL13/CXCL1/PYCARD/SLC12A2/JCHAIN/CEACAM6/ITGA2/PIK3R1/CAV1/RHOA/CXCL6/SERPINE1/RPS19/ITGAV/ITGB1/CXCL10/THBS1/IGLC3/DUSP1/ATP1B3/RAC1/ANXA1/CKLF/HMGB1/CD44/MIF/WNT5A/CD47/SDC4/MMP1/B4GALT1/IGLC2/CXCL17/CALR/ADAM17/CDC42/S100A14/IGKC/S100A9/S100A7/S100A8
GO_DIVALENT_INORGANIC_CATION_HOMEOSTASIS	GO_DIVALENT_INORGANIC_CATION_HOMEOSTASIS	399	-0.599391	-1.55613	<0.001	0.0675836	0.0633868	952	tags=8%, list=5%, signal=7%	DDIT3/CXCL13/FKBP1A/NMB/CALM1/CAV1/ANXA5/NOL3/ATP2B4/RAP1GDS1/ITGAV/CXCL10/LETM1/HSP90B1/CYP27B1/PRNP/HMGB1/ANXA2/WNT5A/SLC39A4/CD36/CALM2/APOE/YWHAE/MT2A/CALR/S100A14/S100A9/MT1X/S100A8
GO_B_CELL_RECEPTOR_SIGNALING_PATHWAY	GO_B_CELL_RECEPTOR_SIGNALING_PATHWAY	85	-0.792229	-1.76853	<0.001	0.0806122	0.0756063	969	tags=13%, list=5%, signal=12%	ELF1/IGHA1/ELF2/CBFB/IGHG3/IGLC3/FOXP1/IGHG4/IGHG1/IGLC2/IGKC
GO_MULTIVESICULAR_BODY	GO_MULTIVESICULAR_BODY	39	0.829547	1.74216	<0.001	0.0806122	0.0756063	1254	tags=38%, list=6%, signal=36%	CD63/BST2/CTSL/CTSH/CD74/TPT1/LAPTM4B/SORL1/RAB11A/NEDD4L/CHMP2B/LAMP1/PMEL/CHMP1B/NDFIP2
GO_GASTRULATION_WITH_MOUTH_FORMING_SECOND	GO_GASTRULATION_WITH_MOUTH_FORMING_SECOND	21	-0.934511	-1.73071	<0.001	0.0806122	0.0756063	137	tags=24%, list=1%, signal=24%	UGDH/RNF2/WNT5A/FRS2/CTNNB1
GO_FC_RECEPTOR_SIGNALING_PATHWAY	GO_FC_RECEPTOR_SIGNALING_PATHWAY	209	-0.673486	-1.66684	<0.001	0.0806122	0.0756063	1643	tags=24%, list=8%, signal=23%	VAV3/ACTR3/PSMD8/NCK1/PSMD4/NCKAP1/PSMD12/IGHG2/PSMB10/PSME4/HSP90AA1/PSMD1/PSMA1/ARPC2/PSMB4/MAP3K1/APPL1/PSMA2/ACTR2/PSMD10/HSP90AB1/PSMD6/CALM1/PSMA3/PIK3R1/PSMB9/PPP3R1/ABI1/PSMC3/NFATC3/PSME2/PSMD7/PSMA4/ARPC1B/ARPC4/PSMA7/IGHG3/IGLC3/RAC1/JUN/ARPC5/BCL10/IGHG4/CD47/ACTB/IGHG1/IGLC2/FOS/PPP3CA/CDC42/IGKC
GO_MITOCHONDRIAL_MATRIX	GO_MITOCHONDRIAL_MATRIX	429	0.510812	1.45954	<0.001	0.0806122	0.0756063	2748	tags=38%, list=13%, signal=33%	DHRS2/HMGCS2/PARK7/ECHS1/TUFM/MPST/MDH2/FDX1/HADHB/BCAT2/RPS3/MRPL36/TST/SOD2/MCCC1/MRPS7/DNAJC19/DECR1/VDAC2/NDUFB8/MRPL4/MRPL33/HMGCL/MRPL43/ACSF2/MCCC2/MRPL45/NME4/PIN4/MRPL12/MPG/MRPL32/GSTK1/HADHA/ALAS1/MRPL41/NDUFA9/CHCHD1/MRPS18B/PRDX3/SUCLG1/GRSF1/POLDIP2/C1QBP/ISCU/ACSM3/ACAA2/TRAP1/PYCR1/MRPL42/MRPL21/MRPL11/MRPS35/MRPS5/NDUFA7/HAGH/MRPS18A/ACADM/DAP3/HIBADH/MRPL49/ACADVL/MRPL16/ACP6/ND…
GO_HUMORAL_IMMUNE_RESPONSE	GO_HUMORAL_IMMUNE_RESPONSE	210	-0.674084	-1.66716	<0.001	0.0910622	0.0854074	954	tags=12%, list=5%, signal=11%	IGHA1/CXCL13/CXCL1/JCHAIN/LCN2/HMGN2/CXCL6/RPS19/CLU/CXCL10/ROMO1/IGHG3/IGLC3/CD59/PI3/IGHG4/IGHG1/IGLC2/SLPI/KRT6A/IGKC/DEFB1/S100A9/S100A7/S100A8
GO_STEROID_HORMONE_SECRETION	GO_STEROID_HORMONE_SECRETION	17	0.922786	1.68668	<0.001	0.0912941	0.0856249	119	tags=12%, list=1%, signal=12%	CRH/REN
GO_CARDIAC_ATRIUM_DEVELOPMENT	GO_CARDIAC_ATRIUM_DEVELOPMENT	26	-0.905283	-1.73228	<0.001	0.0929176	0.0871475	612	tags=19%, list=3%, signal=19%	PROX1/SOX4/WNT5A/MDM4/MDM2
GO_ATRIAL_SEPTUM_DEVELOPMENT	GO_ATRIAL_SEPTUM_DEVELOPMENT	16	-0.9461	-1.68552	<0.001	0.108012	0.101305	612	tags=19%, list=3%, signal=18%	SOX4/MDM4/MDM2
GO_RESPONSE_TO_ZINC_ION	GO_RESPONSE_TO_ZINC_ION	42	-0.868911	-1.7655	<0.001	0.114404	0.107299	459	tags=17%, list=2%, signal=16%	PARP1/GGH/KRT14/CRIP1/MT2A/MT1X/S100A8
GO_CHEMOKINE_PRODUCTION	GO_CHEMOKINE_PRODUCTION	78	-0.782866	-1.72262	<0.001	0.114404	0.107299	609	tags=15%, list=3%, signal=15%	PYCARD/CXCL6/DDX3X/HIF1A/FOXP1/SNAI2/MIF/WNT5A/EGR1/ADAM17/S100A9/S100A8
GO_CORTICOSTEROID_HORMONE_SECRETION	GO_CORTICOSTEROID_HORMONE_SECRETION	12	0.94896	1.66091	<0.001	0.114404	0.107299	119	tags=17%, list=1%, signal=17%	CRH/REN
GO_CELL_CYCLE_ARREST	GO_CELL_CYCLE_ARREST	215	-0.651988	-1.60533	<0.001	0.114404	0.107299	1440	tags=22%, list=7%, signal=21%	ARID3A/BARD1/CDC123/EP300/TFDP1/AURKA/TRIAP1/CDKN2B/GTSE1/EIF4G2/TNKS1BP1/SOX2/HMGN5/TP53/LAMTOR4/KMT2E/CNOT7/DDIT3/HSP90AB1/MLF1/SKIL/CDKN3/SOX4/CDKN2A/CASP2/PCNA/LAMTOR2/LAMTOR5/CDK1/CCNB1/PLK2/HRAS/RHEB/THBS1/CCND1/DUSP1/DHCR24/ZFHX3/PRNP/SFN/MIF/MYC/MUC1/MDM4/CALR/CDK4/MDM2
GO_REGULATION_OF_CYSTEINE_TYPE_ENDOPEPTIDASE_ACTIVITY	GO_REGULATION_OF_CYSTEINE_TYPE_ENDOPEPTIDASE_ACTIVITY	211	-0.642868	-1.58678	<0.001	0.114404	0.107299	1323	tags=19%, list=6%, signal=18%	TRIAP1/TRADD/XIAP/SOX2/ROBO1/CTSD/SOX7/TP63/ARL6IP5/DNAJB6/PYCARD/HSPE1/MAGEA3/PTGS2/PSMB9/FNIP1/NOL3/RHOA/GPX1/RPS27L/LAMTOR5/ASPH/PRDX5/DDX3X/THBS1/NDUFA13/BIRC5/DHCR24/TNFSF10/IFI16/HMGB1/SFN/BCL10/CD44/CYCS/PERP/MYC/YWHAE/MDM2/S100A9/S100A8
GO_RESPONSE_TO_METAL_ION	GO_RESPONSE_TO_METAL_ION	310	-0.614499	-1.56623	<0.001	0.114404	0.107299	802	tags=14%, list=4%, signal=14%	CALM1/CLDN1/DTYMK/HSPA5/PTGS2/CAV1/IQGAP1/ANXA5/PCNA/SOD1/SLC40A1/TFAP2A/CDK1/CCNB1/PARP1/THBS1/SUMO1/JUND/CCND1/CPNE8/MT-CO1/AQP3/GGH/DUSP1/FOSB/JUN/HIF1A/NUDT1/PRNP/SYT8/KRT14/WNT5A/CALM2/CRIP1/S100A16/MT2A/CALR/FOS/CDK4/PPP3CA/MDM2/MT1X/S100A8
GO_NEGATIVE_REGULATION_OF_MITOTIC_CELL_CYCLE	GO_NEGATIVE_REGULATION_OF_MITOTIC_CELL_CYCLE	293	-0.618469	-1.56501	<0.001	0.114404	0.107299	1989	tags=30%, list=10%, signal=27%	MAD2L2/HECA/PLK1/RFWD3/ANGEL2/TGFB1/PSMD8/PRKDC/PSMD4/BAX/JADE1/PRMT2/DONSON/EZH2/RAD9A/CDT1/ZWILCH/PSMD12/KLF4/NAE1/PSMB10/DYNC1LI1/CCL2/CLSPN/PSME4/ARID3A/AURKB/EP300/PSMD1/PSMA1/TFDP1/DLG1/AURKA/TRIAP1/CDKN2B/FOXN3/GTSE1/TNKS1BP1/PSMB4/BRD7/PSMA2/TRIM35/NAA10/TP53/RAD21/CNOT7/ZFP36L2/BCL6/PSMD10/ZWINT/PSMD6/SLC9A3R1/PSMA3/PSMB9/CDK2AP2/WEE1/CDC20/PSMC3/SOX4/CDKN2A/CASP2/PCNA/RPS27L/CDK1/CCNB1/…
GO_MYELOID_LEUKOCYTE_MIGRATION	GO_MYELOID_LEUKOCYTE_MIGRATION	177	-0.672816	-1.63941	0.000507239	0.119276	0.111869	922	tags=11%, list=5%, signal=11%	PGF/CXCL13/CXCL1/CXCL6/SERPINE1/RPS19/CXCL10/THBS1/DUSP1/RAC1/ANXA1/CKLF/HMGB1/MIF/CD47/CXCL17/S100A14/S100A9/S100A7/S100A8
GO_ADULT_LOCOMOTORY_BEHAVIOR	GO_ADULT_LOCOMOTORY_BEHAVIOR	59	0.757833	1.71081	0.000598937	0.123792	0.116104	1086	tags=15%, list=5%, signal=14%	CSTB/SNCG/ABHD12/NTAN1/PARK7/ID2/APP/SLITRK6/HOXB8
GO_REGULATION_OF_CELL_SIZE	GO_REGULATION_OF_CELL_SIZE	163	-0.694529	-1.66751	0.000558015	0.123792	0.116104	1588	tags=18%, list=8%, signal=17%	IST1/LRRC8A/SEMA4A/IFRD1/MSN/MAP3K13/PLXNA3/DPYSL2/SEMA3C/WDR36/LAMTOR4/HSP90AB1/SEMA3F/SLC9A3R1/SLC12A2/SPP1/MTPN/RHOA/LAMTOR5/EFNA5/RAC1/IQGAP3/WNT5A/ADNP/APOE/CRABP2/PTPRS/CDK4/RAB21
GO_NUCLEAR_EXPORT	GO_NUCLEAR_EXPORT	189	-0.666339	-1.6266	0.00065855	0.123792	0.116104	1884	tags=24%, list=9%, signal=22%	TGFB1/KHDRBS1/DHX38/UHMK1/NUP93/AGFG1/PABPN1/SDAD1/ABCE1/MAGOHB/ATXN1/SMG7/RBM26/BARD1/SMG1/SLBP/GTSE1/XPO1/DDX39A/AHCYL1/TP53/YTHDC1/EIF6/FYTTD1/CSE1L/NUP50/THOC7/ZC3H11A/RBM8A/CPSF6/CHP1/SRRM1/NUP155/AKAP13/RPS15/SRSF3/EIF4E/ZNF593/SFN/UPF2/YWHAE/CALR/SRSF6/NUP107/EIF5A/MDM2
GO_WNT_SIGNALOSOME	GO_WNT_SIGNALOSOME	12	-0.959325	-1.6224	0.000661846	0.123792	0.116104	13	tags=17%, list=0%, signal=17%	APC/CTNNB1
GO_NEGATIVE_REGULATION_OF_CELL_CYCLE_PROCESS	GO_NEGATIVE_REGULATION_OF_CELL_CYCLE_PROCESS	303	-0.609289	-1.54881	0.000592355	0.123792	0.116104	1921	tags=29%, list=9%, signal=27%	PLK1/RFWD3/PSMD8/DTL/PRKDC/PSMD4/BAX/JADE1/PRMT2/DONSON/EZH2/CDT1/CHMP2A/PSMD12/KLF4/NAE1/PSMB10/DYNC1LI1/CCL2/CLSPN/PSME4/NEK2/ARID3A/AURKB/EP300/PSMD1/PSMA1/TFDP1/AURKA/TRIAP1/CDKN2B/FOXN3/GTSE1/TNKS1BP1/PSMB4/BRD7/PSMA2/NAA10/HMGN5/TP53/RYBP/RAD21/CNOT7/ZFP36L2/MDM1/BCL6/UXT/PSMD10/HSP90AB1/PSMD6/PSMA3/CBX3/PSMB9/CDK2AP2/WEE1/CDC20/PSMC3/SOX4/CDKN2A/CASP2/PCNA/RPS27L/EPC1/CDK1/CCNB1/CTDSP2/MAD…
GO_POSITIVE_REGULATION_OF_RESPONSE_TO_BIOTIC_STIMULUS	GO_POSITIVE_REGULATION_OF_RESPONSE_TO_BIOTIC_STIMULUS	340	-0.590875	-1.52172	0.000662926	0.123792	0.116104	1671	tags=16%, list=8%, signal=15%	RPS6KA5/PSMD12/PSMB10/OTUD4/IRF3/PSME4/NR1D1/UBE2V1/EP300/PSMD1/NRAS/PSMA1/PUM2/XIAP/PSMB4/MAP3K1/APPL1/PSMA2/UBA52/ITCH/PJA2/CYLD/PSMD10/PYCARD/PSMD6/MUCL1/PSMA3/CAV1/PSMB9/PSMC3/CTSB/RPS19/HRAS/PSME2/PSMD7/SFPQ/PSMA4/HSP90B1/PSMA7/MMP12/IFI16/HMGB1/HSPA1B/HMGB2/HSPA1A/BCL10/MIF/WNT5A/CD36/AP1G1/MUC1/PTPRS/S100A14/S100A9/S100A8
GO_REGULATION_OF_RESPONSE_TO_BIOTIC_STIMULUS	GO_REGULATION_OF_RESPONSE_TO_BIOTIC_STIMULUS	442	-0.565788	-1.49099	0.000658733	0.123792	0.116104	1671	tags=16%, list=8%, signal=15%	RPS6KA5/PSMD12/PSMB10/OTUD4/IRF3/ABCE1/JAK1/PSME4/NR1D1/UBE2V1/EP300/PSMD1/NRAS/PSMA1/PUM2/YTHDF2/IFNAR2/XIAP/PSMB4/MAP3K1/APPL1/PSMA2/UBA52/ITCH/PJA2/CYLD/CNOT7/PSMD10/PYCARD/HSP90AB1/PSMD6/IFNGR1/MUCL1/DUSP10/PSMA3/CAV1/PSMB9/STAT1/IFNGR2/PSMC3/CXCL6/CTSB/RPS19/HRAS/PSME2/PSMD7/SFPQ/PSMA4/SUMO1/HSP90B1/PSMA7/FOXP1/MMP12/IFI16/HMGB1/HSPA1B/HMGB2/HSPA1A/BCL10/MIF/WNT5A/CD36/SERPINB4/AP1G1/MUC1/AP…
GO_NEGATIVE_REGULATION_OF_CELL_CYCLE_ARREST	GO_NEGATIVE_REGULATION_OF_CELL_CYCLE_ARREST	20	-0.921271	-1.70336	0.000684677	0.1242	0.116488	364	tags=40%, list=2%, signal=39%	HMGN5/HSP90AB1/CCND1/MIF/MDM4/CALR/CDK4/MDM2
GO_PARTURITION	GO_PARTURITION	14	0.931022	1.66539	0.00070888	0.125019	0.117255	465	tags=29%, list=2%, signal=28%	CRH/HPGD/MAFF/CYP1A1
GO_SODIUM_CHANNEL_COMPLEX	GO_SODIUM_CHANNEL_COMPLEX	20	0.895183	1.69574	0.000781577	0.134114	0.125786	1310	tags=25%, list=6%, signal=23%	SCNN1B/TRPM4/SCN11A/SCNN1G/SCNN1A
GO_POSITIVE_REGULATION_OF_CELL_GROWTH	GO_POSITIVE_REGULATION_OF_CELL_GROWTH	143	-0.702388	-1.64744	0.00080573	0.13462	0.126261	686	tags=10%, list=3%, signal=10%	SYT1/PSMD10/HBEGF/EXOSC4/MTPN/RHOA/DDX3X/EFNA5/SFN/ADNP/CRABP2/ADAM17/CDC42/S100A9/S100A8
GO_POSITIVE_REGULATION_OF_PATHWAY_RESTRICTED_SMAD_PROTEIN_PHOSPHORYLATION	GO_POSITIVE_REGULATION_OF_PATHWAY_RESTRICTED_SMAD_PROTEIN_PHOSPHORYLATION	34	0.840272	1.72851	0.000833085	0.135622	0.1272	723	tags=24%, list=4%, signal=23%	GDF15/TWSG1/RBPMS/BMP2/CSNK2B/DAB2/BMP3/BMP7
GO_DEVELOPMENTAL_GROWTH_INVOLVED_IN_MORPHOGENESIS	GO_DEVELOPMENTAL_GROWTH_INVOLVED_IN_MORPHOGENESIS	209	-0.641011	-1.58647	0.000879031	0.137716	0.129164	1652	tags=15%, list=8%, signal=14%	CXCR4/IST1/SEMA4A/IFRD1/HSP90AA1/MAP3K13/AURKA/PLXNA3/RAPH1/DPYSL2/SEMA3C/WDR36/SYT1/SOX9/KDM5B/HSP90AB1/SEMA3F/SPP1/IQGAP1/BCL11A/LAMB2/ITGB1/SPRY1/EFNA5/WNT5A/AREG/ADNP/APOE/CRABP2/PTPRS/CTNNB1/RAB21
GO_CELL_CHEMOTAXIS	GO_CELL_CHEMOTAXIS	256	-0.618471	-1.55251	0.000889331	0.137716	0.129164	922	tags=11%, list=5%, signal=11%	PGF/CXCL13/CXCL1/SLC12A2/RAB13/HBEGF/CXCL6/SERPINE1/RPS19/CXCL10/THBS1/DUSP1/RAC1/TMSB4X/HSPB1/ANXA1/CKLF/HMGB1/HMGB2/MIF/WNT5A/CXCL17/CALR/ADAM17/S100A14/S100A9/S100A7/S100A8
GO_SODIUM_ION_HOMEOSTASIS	GO_SODIUM_ION_HOMEOSTASIS	40	0.787623	1.67131	0.00095312	0.14408	0.135133	1376	tags=28%, list=7%, signal=26%	UPK3A/SCNN1B/ATP1A4/CYP4F12/ATP1B1/COMT/NEDD4L/SCNN1G/SLC9A1/SCNN1A/SNX5
GO_METANEPHRIC_NEPHRON_DEVELOPMENT	GO_METANEPHRIC_NEPHRON_DEVELOPMENT	32	-0.870451	-1.71224	0.00112993	0.152973	0.143474	949	tags=19%, list=5%, signal=18%	SOX9/STAT1/LAMB2/EGR1/HES1/CTNNB1
GO_ENDOCRINE_HORMONE_SECRETION	GO_ENDOCRINE_HORMONE_SECRETION	39	0.788546	1.65605	0.00112542	0.152973	0.143474	592	tags=13%, list=3%, signal=12%	CRH/REN/TBX3/GATA3/KISS1
GO_NEGATIVE_REGULATION_OF_CELLULAR_RESPONSE_TO_DRUG	GO_NEGATIVE_REGULATION_OF_CELLULAR_RESPONSE_TO_DRUG	17	0.897468	1.6404	0.00113242	0.152973	0.143474	920	tags=35%, list=5%, signal=34%	PSAP/PARK7/TXN/PINK1/TRAP1/PYCR1
GO_POSITIVE_REGULATION_OF_CELL_CYCLE	GO_POSITIVE_REGULATION_OF_CELL_CYCLE	336	-0.593849	-1.52594	0.00108477	0.152973	0.143474	1904	tags=22%, list=9%, signal=21%	KLHL18/MEPCE/DTL/CCNYL1/BAX/ECT2/LSM10/RACGAP1/SIN3A/EZH2/KIF20B/KIF14/CDT1/PGGT1B/DLGAP5/CDC25B/DYNC1LI1/ARID3A/AURKB/AIF1/EP300/CUL4A/TMOD3/TFDP1/AURKA/TRIAP1/PBX1/GTSE1/TNKS1BP1/HMGN5/TP53/SVIL/PROX1/EIF4EBP1/FAM83D/RAD21/KMT2E/RANBP1/CNOT7/PSMD10/HSP90AB1/PTK6/IGF2/CKS2/RHOA/SOX4/CASP2/PCNA/UBE2B/CCNY/CDK1/CCNB1/HNRNPU/MAD2L1/PLK2/DDX3X/SFPQ/CCND1/EIF4E/ANXA1/NUSAP1/CKS1B/SFN/MIF/WNT5A/INSR/U…
GO_CELL_GROWTH	GO_CELL_GROWTH	423	-0.569587	-1.48922	0.00106621	0.152973	0.143474	1528	tags=14%, list=8%, signal=13%	SEMA4A/IFRD1/LTBP4/HSP90AA1/DNAJB2/MAP3K13/PPP2CA/AURKA/SGK1/PLXNA3/RAPH1/DPYSL2/EIF4G2/SEMA3C/IGFBP7/ITCH/TP53/WDR36/SYT1/SOX9/BCL6/PSMD10/HSP90AB1/ADAM15/SEMA3F/SPP1/HBEGF/IQGAP1/EXOSC4/BCL11A/MTPN/RHOA/CDKN2A/LAMTOR2/LAMB2/ITGB1/DDX3X/NET1/EFNA5/CCDC85B/AKAP13/NDUFA13/FLCN/CYP27B1/HSPA1B/SFN/HSPA1A/WNT5A/ADNP/APOE/CRABP2/PTPRS/ADAM17/CDC42/CTNNB1/S100A9/RAB21/S100A8
GO_TOLL_LIKE_RECEPTOR_BINDING	GO_TOLL_LIKE_RECEPTOR_BINDING	12	-0.952223	-1.61039	0.00115797	0.153166	0.143654	111	tags=25%, list=1%, signal=25%	CD36/S100A9/S100A8
GO_FC_EPSILON_RECEPTOR_SIGNALING_PATHWAY	GO_FC_EPSILON_RECEPTOR_SIGNALING_PATHWAY	138	-0.694899	-1.62748	0.00118272	0.153247	0.143731	1643	tags=21%, list=8%, signal=19%	PSMD12/PSMB10/PSME4/PSMD1/PSMA1/PSMB4/MAP3K1/PSMA2/PSMD10/PSMD6/CALM1/PSMA3/PIK3R1/PSMB9/PPP3R1/PSMC3/NFATC3/PSME2/PSMD7/PSMA4/PSMA7/IGLC3/RAC1/JUN/BCL10/IGLC2/FOS/PPP3CA/IGKC
GO_METANEPHRIC_NEPHRON_MORPHOGENESIS	GO_METANEPHRIC_NEPHRON_MORPHOGENESIS	21	-0.904113	-1.67441	0.00125854	0.153663	0.144121	949	tags=19%, list=5%, signal=18%	SOX9/STAT1/HES1/CTNNB1
GO_DEVELOPMENTAL_CELL_GROWTH	GO_DEVELOPMENTAL_CELL_GROWTH	198	-0.65988	-1.62149	0.00125218	0.153663	0.144121	1955	tags=18%, list=10%, signal=17%	USP9X/G6PD/ALCAM/VEGFA/PRMT2/SIN3A/CXCR4/IST1/SEMA4A/IFRD1/HSP90AA1/MAP3K13/AURKA/PLXNA3/RAPH1/DPYSL2/SEMA3C/WDR36/SYT1/SOX9/HSP90AB1/SEMA3F/SPP1/IQGAP1/BCL11A/LAMB2/ITGB1/EFNA5/AKAP13/WNT5A/ADNP/APOE/CRABP2/PTPRS/CTNNB1/RAB21
GO_MONOVALENT_INORGANIC_CATION_HOMEOSTASIS	GO_MONOVALENT_INORGANIC_CATION_HOMEOSTASIS	133	0.630738	1.58733	0.0012512	0.153663	0.144121	1390	tags=19%, list=7%, signal=18%	UPK3A/SCNN1B/ATP1A4/CA2/CYP4F12/ATP1B1/ATP6AP1/COMT/ATP6V0B/GRN/NEDD4L/ATP6V1G1/SCNN1G/SLC9A1/ATP6V1C1/SLC9A2/ATP6V1H/ATP6V1F/ATP6V1E1/CLN3/RAB7A/SCNN1A/ATP6V1D/SNX5/RAB20
GO_MONOCYTE_CHEMOTAXIS	GO_MONOCYTE_CHEMOTAXIS	51	-0.81593	-1.71217	0.00147667	0.156728	0.146996	550	tags=18%, list=3%, signal=17%	SERPINE1/RPS19/CXCL10/DUSP1/ANXA1/HMGB1/CXCL17/S100A14/S100A7
GO_MONONUCLEAR_CELL_MIGRATION	GO_MONONUCLEAR_CELL_MIGRATION	73	-0.770075	-1.69979	0.00163044	0.156728	0.146996	550	tags=15%, list=3%, signal=15%	SERPINE1/RPS19/CXCL10/THBS1/DUSP1/ANXA1/HMGB1/CD47/CXCL17/S100A14/S100A7
GO_POSITIVE_REGULATION_OF_NEURON_DEATH	GO_POSITIVE_REGULATION_OF_NEURON_DEATH	90	-0.750828	-1.69217	0.00165285	0.156728	0.146996	1290	tags=22%, list=6%, signal=21%	FOXO3/TYROBP/TP53/EFNB2/DDIT3/CAPN2/MCL1/RHOA/CASP2/TFAP2A/PARP1/CLU/NUPR1/JUN/PRNP/WNT5A/EGR1/FOS/CDC42/CTNNB1
GO_REGULATION_OF_CHROMATIN_BINDING	GO_REGULATION_OF_CHROMATIN_BINDING	20	-0.908459	-1.67968	0.0017771	0.156728	0.146996	81	tags=35%, list=0%, signal=35%	PARP9/MEPCE/CDT1/MBD2/GMNN/PPP3CA/CTNNB1
GO_REGULATION_OF_MONOCYTE_CHEMOTAXIS	GO_REGULATION_OF_MONOCYTE_CHEMOTAXIS	20	-0.908454	-1.67967	0.0017771	0.156728	0.146996	550	tags=35%, list=3%, signal=34%	SERPINE1/CXCL10/DUSP1/HMGB1/CXCL17/S100A14/S100A7
GO_POSITIVE_REGULATION_OF_PROTEIN_EXPORT_FROM_NUCLEUS	GO_POSITIVE_REGULATION_OF_PROTEIN_EXPORT_FROM_NUCLEUS	21	-0.898024	-1.66313	0.00164436	0.156728	0.146996	182	tags=24%, list=1%, signal=24%	GTSE1/TP53/SFN/YWHAE/MDM2
GO_HUMORAL_IMMUNE_RESPONSE_MEDIATED_BY_CIRCULATING_IMMUNOGLOBULIN	GO_HUMORAL_IMMUNE_RESPONSE_MEDIATED_BY_CIRCULATING_IMMUNOGLOBULIN	83	-0.743231	-1.65801	0.00175255	0.156728	0.146996	458	tags=13%, list=2%, signal=13%	SUSD4/IGHG2/CD46/IGHA1/CLU/IGHG3/IGLC3/IGHG4/IGHG1/IGLC2/IGKC
GO_COMPLEMENT_ACTIVATION	GO_COMPLEMENT_ACTIVATION	98	-0.724204	-1.65741	0.00171748	0.156728	0.146996	458	tags=12%, list=2%, signal=12%	SUSD4/IGHG2/CD46/IGHA1/CLU/IGHG3/IGLC3/CD59/IGHG4/IGHG1/IGLC2/IGKC
GO_MEMBRANE_INVAGINATION	GO_MEMBRANE_INVAGINATION	98	-0.723841	-1.65658	0.00174958	0.156728	0.146996	1758	tags=23%, list=9%, signal=22%	RHOG/CHMP2A/IGHG2/AURKB/AIF1/MSR1/VAMP7/IGHA1/CHMP4A/ITGA2/ABCA1/RHOA/THBS1/IGHG3/IGLC3/SNX3/RAC1/IGHG4/CD36/IGHG1/IGLC2/CDC42/IGKC
GO_PANCREAS_DEVELOPMENT	GO_PANCREAS_DEVELOPMENT	62	-0.77484	-1.65315	0.00142476	0.156728	0.146996	1108	tags=16%, list=5%, signal=15%	PROX1/SOX9/IGF2/SOX4/RHEB/ANXA1/WNT5A/INSR/HES1/CTNNB1
GO_GRANULOCYTE_MIGRATION	GO_GRANULOCYTE_MIGRATION	121	-0.705685	-1.64166	0.00174519	0.156728	0.146996	609	tags=11%, list=3%, signal=10%	CXCL13/CXCL1/CXCL6/CXCL10/THBS1/RAC1/ANXA1/CKLF/CXCL17/S100A14/S100A9/S100A7/S100A8
GO_OXIDOREDUCTASE_ACTIVITY_ACTING_ON_PAIRED_DONORS_WITH_INCORPORATION_OR_REDUCTION_OF_MOLECULAR_OXYGEN_REDUCED_FLAVIN_OR_FLAVOPROTEIN_AS_ONE_DONOR_AND_INCORPORATION_OF_ONE_ATOM_OF_OXYGEN	GO_OXIDOREDUCTASE_ACTIVITY_ACTING_ON_PAIRED_DONORS_WITH_INCORPORATION_OR_REDUCTION_OF_MOLECULAR_OXYGEN_REDUCED_FLAVIN_OR_FLAVOPROTEIN_AS_ONE_DONOR_AND_INCORPORATION_OF_ONE_ATOM_OF_OXYGEN	26	0.828058	1.63331	0.00183176	0.156728	0.146996	567	tags=19%, list=3%, signal=19%	CYP4B1/CYP4F12/CYP1A1/CYP2J2/CYP4F8
GO_NOREPINEPHRINE_SECRETION	GO_NOREPINEPHRINE_SECRETION	12	0.929035	1.62604	0.00135855	0.156728	0.146996	15	tags=8%, list=0%, signal=8%	CRH
GO_RESPONSE_TO_IONIZING_RADIATION	GO_RESPONSE_TO_IONIZING_RADIATION	133	-0.690101	-1.61004	0.00180193	0.156728	0.146996	1916	tags=27%, list=9%, signal=25%	RFWD3/PRKDC/BAX/ECT2/DNMT3A/CYP2R1/RAD9A/CLOCK/TRIM13/RAD51AP1/THBD/RRM1/DCLRE1C/TNKS1BP1/TP53/NAMPT/GTF2H5/HSPA5/RNF168/FANCD2/GPX1/HRAS/PARP1/NET1/CXCL10/EEF1D/CCND1/RHOB/ANXA1/IFI16/SNAI2/KRT14/MYC/EGR1/NUCKS1/MDM2
GO_NEGATIVE_REGULATION_OF_NEURON_DIFFERENTIATION	GO_NEGATIVE_REGULATION_OF_NEURON_DIFFERENTIATION	194	-0.641528	-1.57621	0.00185141	0.156728	0.146996	1310	tags=14%, list=6%, signal=13%	PLXNA3/PBX1/ASPM/SEMA3C/SOX2/DDX6/EFNB2/EPHA4/SOX9/SEMA3F/SPP1/BCL11A/RHOA/PLK2/YWHAH/JAG1/EIF4E/ARF6/WNT5A/APOE/HES1/IRX3/LGALS1/PTPRS/CALR/PPP3CA/MDM2
GO_POSITIVE_REGULATION_OF_CELL_CYCLE_PROCESS	GO_POSITIVE_REGULATION_OF_CELL_CYCLE_PROCESS	249	-0.620016	-1.55088	0.00179027	0.156728	0.146996	1904	tags=24%, list=9%, signal=22%	KLHL18/MEPCE/DTL/BAX/ECT2/LSM10/RACGAP1/SIN3A/EZH2/KIF20B/KIF14/CDT1/DLGAP5/CDC25B/DYNC1LI1/ARID3A/AURKB/AIF1/EP300/CUL4A/TMOD3/TFDP1/AURKA/TRIAP1/PBX1/GTSE1/TNKS1BP1/TP53/SVIL/FAM83D/RAD21/KMT2E/RANBP1/CNOT7/IGF2/RHOA/SOX4/CASP2/PCNA/UBE2B/CDK1/CCNB1/HNRNPU/MAD2L1/PLK2/DDX3X/SFPQ/CCND1/ANXA1/NUSAP1/SFN/WNT5A/INSR/UBE2C/MUC1/MDM4/CDK4/ADAM17/CDC42/MDM2
GO_CELL_JUNCTION_ORGANIZATION	GO_CELL_JUNCTION_ORGANIZATION	267	-0.605998	-1.52567	0.00154277	0.156728	0.146996	1052	tags=16%, list=5%, signal=15%	VMP1/HIPK1/RHOD/ACTN4/DLG1/CD151/PARD3/MICALL2/PKP1/CLDN1/VASP/ITGA2/DSG2/CAV1/RAB13/IQGAP1/PKP3/CBFB/RHOA/GRHL2/ACTN1/LIMS1/ARL2/THBS1/EFNA5/PARD6B/FSCN1/KRT5/RAC1/FLCN/RHOC/CTNND1/SNAI2/ARF6/KRT14/S100A10/SDC4/ACTB/PERP/CAPZA1/DSP/CDC42/CTNNB1
GO_NUCLEAR_TRANSPORT	GO_NUCLEAR_TRANSPORT	325	-0.591178	-1.51573	0.00145549	0.156728	0.146996	2047	tags=22%, list=10%, signal=20%	GEMIN7/TNPO2/XPOT/SNUPN/CPSF2/TGFB1/KHDRBS1/DHX38/TNPO3/GEMIN6/UHMK1/ECT2/NUP93/SNRPD2/AGFG1/PABPN1/SDAD1/ABCE1/MAGOHB/ATXN1/SMG7/RBM26/BARD1/SMG1/SLBP/PPP1CC/GTSE1/LMNA/XPO1/DDX39A/APPL1/IPO7/AHCYL1/TP53/KPNA2/KPNA3/YTHDC1/EIF6/FYTTD1/CSE1L/NUP50/RAB18/SNRPG/PTGS2/PIK3R1/THOC7/ZC3H11A/RBM8A/KPNB1/CPSF6/CHP1/SRRM1/NUP155/SNRPE/AKAP13/RPS15/SRSF3/EIF4E/MMP12/ZNF593/SFN/RSRC1/CD36/UPF2/YWHAE/CALR/S…
GO_REGULATION_OF_GENE_EXPRESSION_EPIGENETIC	GO_REGULATION_OF_GENE_EXPRESSION_EPIGENETIC	263	-0.596901	-1.5016	0.00165294	0.156728	0.146996	2529	tags=27%, list=12%, signal=24%	DICER1/MAP2K1/NUP35/SNIP1/PHF19/NUP54/ARID1A/POLR2F/NDC1/ELOF1/TSN/ADAR/NUP58/KLF2/AEBP2/MIER1/HELLS/POLR2B/TGFB1/ATF7IP/NUP93/TAF1D/SIN3A/DNMT3A/EZH2/SF3B1/ATAD2/RLIM/PRMT7/CTCF/DDX21/CDYL/JARID2/MBD2/EP300/CD3EAP/PUM2/AGO2/LRIF1/TP53/YTHDC1/EIF6/POLR2I/CELF1/NEAT1/CNOT7/NUP50/MORF4L2/TSNAX/ARID1B/TWISTNB/IGF2/GPX1/UBE2B/EPC1/HNRNPU/CTBP1/BMI1/NUP155/DEK/IFI16/HMGB1/MORF4L1/TNRC6B/ACTB/TFAP2C/PO…
GO_POSITIVE_REGULATION_OF_LOCOMOTION	GO_POSITIVE_REGULATION_OF_LOCOMOTION	500	-0.551191	-1.46204	0.00167881	0.156728	0.146996	1411	tags=14%, list=7%, signal=13%	EPHA1/AIF1/ACTN4/AGO2/TRADD/GTSE1/CHMP4B/DUOXA2/SEMA3C/CD151/PHPT1/TP53/VPS35/PROX1/ITGA3/SOX9/PGF/CXCL13/PYCARD/SEMA3F/CLDN1/HSPA5/CEACAM6/ITGA2/MAPRE1/PTGS2/FGFBP1/PIK3R1/CAV1/HBEGF/IQGAP1/DOCK5/RHOA/PDGFA/SERPINE1/PLK2/ITGAV/HRAS/ITGB1/CXCL10/THBS1/GPNMB/RHOB/RAC1/TMSB4X/RREB1/HSPB1/JUN/HIF1A/DUOX2/RHOC/ANXA1/FOXP1/SMIM22/CAV2/HMGB1/SERPINB3/SNAI2/ARF6/WNT5A/INSR/CXCL17/CALR/ADAM17/PPP3CA/S100…
GO_RESPONSE_TO_INORGANIC_SUBSTANCE	GO_RESPONSE_TO_INORGANIC_SUBSTANCE	475	-0.543459	-1.43371	0.00159226	0.156728	0.146996	821	tags=12%, list=4%, signal=12%	LDHA/CALM1/CLDN1/CCNA2/DTYMK/CAPN2/HSPA5/LCN2/PTGS2/CAV1/STAT1/KDM6B/IQGAP1/ANXA5/GPX1/ATP2B4/PCNA/SOD1/SLC40A1/TFAP2A/CDK1/CCNB1/PARP1/NET1/THBS1/SUMO1/JUND/CCND1/RHOB/CPNE8/MT-CO1/AQP3/GGH/DUSP1/FOSB/JUN/HIF1A/ANXA1/NUDT1/PRNP/SYT8/HMGCS1/KRT14/WNT5A/AREG/CD36/ADNP/MT-ND6/CALM2/CRIP1/S100A16/MT2A/CALR/FOS/CDK4/PPP3CA/MDM2/MT1X/S100A8
GO_POSITIVE_REGULATION_OF_MULTI_ORGANISM_PROCESS	GO_POSITIVE_REGULATION_OF_MULTI_ORGANISM_PROCESS	471	-0.541467	-1.42978	0.00184806	0.156728	0.146996	1417	tags=14%, list=7%, signal=13%	NR1D1/UBE2V1/EP300/PSMD1/NRAS/PSMA1/PUM2/AURKA/AGO2/XIAP/CHMP4B/TAF11/PSMB4/MAP3K1/APPL1/PSMA2/UBA52/ITCH/PJA2/KPNA2/STOM/HACD3/CYLD/POLR2I/CNOT7/PSMD10/PYCARD/PSMD6/MUCL1/PSMA3/CAV1/PSMB9/PSMC3/CTSB/RPS19/HRAS/PSME2/DDX3X/PSMD7/SFPQ/PSMA4/HSP90B1/TOP2A/PSMA7/JUN/MMP12/IFI16/CAV2/HMGB1/HSPA1B/HMGB2/HSPA1A/BCL10/MIF/WNT5A/CD36/AP1G1/MUC1/POLR2L/APOE/LGALS1/PTPRS/NUCKS1/S100A14/S100A9/S100A8
GO_SMALL_MOLECULE_CATABOLIC_PROCESS	GO_SMALL_MOLECULE_CATABOLIC_PROCESS	390	0.485509	1.37564	0.00152801	0.156728	0.146996	2599	tags=28%, list=13%, signal=25%	HNMT/ACOX1/AKR1C3/QPRT/PCBD1/AIG1/ECHS1/PFKL/CYP4F12/AKR1B10/PGK1/BPGM/PKM/MPST/MGAT1/HADHB/BCAT2/SULT1E1/ACAA1/TST/ENO1/MCCC1/DECR1/TPI1/CROT/ALDOA/PNKD/ECHDC2/CYP1A1/GNPDA1/SULT2A1/HMGCL/UPP1/PGAM1/MCCC2/DDAH1/CYP24A1/GALM/GAPDH/HADHA/APOBEC3G/ECH1/CRYL1/NT5C/SLC9A1/HEXA/ACAA2/SORD/ENTPD3/GPI/HAGH/ACADM/HIBADH/ACADVL/PGM2/KYNU/ECHDC1/BAD/ACADS/CBR3/ADH5/PCCB/PLIN5/NUDT3/ECI2/BCKDHB/ENOSF1/NT5C3…
GO_REGULATION_OF_CELL_CYCLE_ARREST	GO_REGULATION_OF_CELL_CYCLE_ARREST	97	-0.72835	-1.66286	0.00189116	0.157987	0.148176	1440	tags=26%, list=7%, signal=24%	ARID3A/EP300/TFDP1/AURKA/TRIAP1/GTSE1/TNKS1BP1/HMGN5/TP53/CNOT7/HSP90AB1/SOX4/CASP2/PCNA/CDK1/CCNB1/PLK2/CCND1/SFN/MIF/MUC1/MDM4/CALR/CDK4/MDM2
GO_CELLULAR_TRANSITION_METAL_ION_HOMEOSTASIS	GO_CELLULAR_TRANSITION_METAL_ION_HOMEOSTASIS	92	-0.731077	-1.65152	0.00211105	0.158468	0.148627	930	tags=16%, list=5%, signal=16%	NEDD8/TFRC/LCN2/ATP6V0D1/SOD1/SLC40A1/ATOX1/HIF1A/PRNP/SLC39A4/MYC/MT2A/S100A9/MT1X/S100A8
GO_REGULATION_OF_LYMPHOCYTE_CHEMOTAXIS	GO_REGULATION_OF_LYMPHOCYTE_CHEMOTAXIS	24	-0.870694	-1.63844	0.00212332	0.158468	0.148627	436	tags=21%, list=2%, signal=20%	CXCL13/CXCL10/WNT5A/ADAM17/S100A7
GO_CARBON_OXYGEN_LYASE_ACTIVITY	GO_CARBON_OXYGEN_LYASE_ACTIVITY	63	0.71046	1.62687	0.00208785	0.158468	0.148627	1993	tags=32%, list=10%, signal=29%	PCBD1/PARK7/ECHS1/CA2/HADHB/RPS3/ENO1/TPI1/ECHDC2/APEX1/HADHA/CA12/GMDS/ECHDC1/ACO2/ENOSF1/HSD17B4/APIP/ECI1/CA4
GO_NEURON_PROJECTION_EXTENSION	GO_NEURON_PROJECTION_EXTENSION	150	-0.683793	-1.61919	0.00206292	0.158468	0.148627	1955	tags=19%, list=10%, signal=18%	FN1/USP9X/ALCAM/VEGFA/SIN3A/CXCR4/SEMA4A/IFRD1/HSP90AA1/MAP3K13/AURKA/PLXNA3/RAPH1/DPYSL2/SEMA3C/WDR36/SYT1/HSP90AB1/SEMA3F/IQGAP1/BCL11A/LAMB2/ITGB1/WNT5A/ADNP/APOE/PTPRS/CTNNB1/RAB21
GO_FC_RECEPTOR_MEDIATED_STIMULATORY_SIGNALING_PATHWAY	GO_FC_RECEPTOR_MEDIATED_STIMULATORY_SIGNALING_PATHWAY	115	-0.691169	-1.60469	0.00197773	0.158468	0.148627	982	tags=22%, list=5%, signal=21%	VAV3/ACTR3/NCK1/NCKAP1/IGHG2/HSP90AA1/ARPC2/APPL1/ACTR2/HSP90AB1/PIK3R1/ABI1/ARPC1B/ARPC4/IGHG3/IGLC3/RAC1/ARPC5/IGHG4/CD47/ACTB/IGHG1/IGLC2/CDC42/IGKC
GO_NEGATIVE_REGULATION_OF_NEURON_PROJECTION_DEVELOPMENT	GO_NEGATIVE_REGULATION_OF_NEURON_PROJECTION_DEVELOPMENT	137	-0.680838	-1.59497	0.00209042	0.158468	0.148627	1528	tags=14%, list=8%, signal=13%	SEMA4A/IFRD1/PLXNA3/SEMA3C/EFNB2/EPHA4/SEMA3F/SPP1/BCL11A/RHOA/PLK2/YWHAH/ARF6/WNT5A/APOE/LGALS1/PTPRS/PPP3CA/MDM2
GO_EMBRYONIC_BRAIN_DEVELOPMENT	GO_EMBRYONIC_BRAIN_DEVELOPMENT	11	-0.949217	-1.58332	0.00219643	0.158468	0.148627	191	tags=18%, list=1%, signal=18%	TRA2B/CTNNB1
GO_LEUKOCYTE_CHEMOTAXIS	GO_LEUKOCYTE_CHEMOTAXIS	191	-0.639472	-1.56572	0.00216351	0.158468	0.148627	922	tags=12%, list=5%, signal=12%	PGF/CXCL13/CXCL1/SLC12A2/CXCL6/SERPINE1/RPS19/CXCL10/THBS1/DUSP1/RAC1/ANXA1/CKLF/HMGB1/MIF/WNT5A/CXCL17/CALR/ADAM17/S100A14/S100A9/S100A7/S100A8
GO_HEART_MORPHOGENESIS	GO_HEART_MORPHOGENESIS	215	-0.620472	-1.52773	0.00215473	0.158468	0.148627	1200	tags=13%, list=6%, signal=12%	SEMA3C/TP53/PROX1/ROBO1/PDCD4/TPM1/TMED2/SOX9/IFT172/DHRS3/FKBP1A/ADAM15/PPP1R13L/SOX4/GRHL2/SPRY1/JAG1/JUN/HIF1A/SNAI2/WNT5A/INSR/HES1/DSP/MDM4/CTNNB1/MDM2
GO_ACTIVATION_OF_INNATE_IMMUNE_RESPONSE	GO_ACTIVATION_OF_INNATE_IMMUNE_RESPONSE	277	-0.594833	-1.50322	0.00198551	0.158468	0.148627	1869	tags=19%, list=9%, signal=18%	PSMD8/PRKDC/PSMD4/WDFY1/SIN3A/RPS6KA5/PSMD12/PSMB10/OTUD4/IRF3/PSME4/NR1D1/UBE2V1/EP300/PSMD1/NRAS/PSMA1/PUM2/XIAP/PSMB4/MAP3K1/APPL1/PSMA2/UBA52/ITCH/PJA2/CYLD/PSMD10/PYCARD/PSMD6/MUCL1/PSMA3/CAV1/PSMB9/PSMC3/CTSB/HRAS/PSME2/PSMD7/SFPQ/PSMA4/HSP90B1/PSMA7/IFI16/HMGB1/HSPA1B/HSPA1A/BCL10/CD36/MUC1/PTPRS/S100A14/S100A9/S100A8
GO_CELL_SUBSTRATE_JUNCTION	GO_CELL_SUBSTRATE_JUNCTION	398	-0.565411	-1.46914	0.00219299	0.158468	0.148627	1357	tags=21%, list=7%, signal=20%	ACTN4/ARPC2/RPLP1/RPS8/PPP1CC/TGM2/RRAS/CD151/RSU1/PALLD/SVIL/HACD3/ITGA3/EFNB2/PTPN12/ACTR2/PROCR/RPS16/RPL18/CNN3/RPL13A/PRKAR2A/CAPN2/VASP/HSPA5/ITGA2/MAPRE1/RND3/CAV1/IQGAP1/ANXA5/RHOA/EZR/TES/YWHAB/ENAH/CNN2/RPS11/YWHAZ/ACTN1/RPS19/LIMS1/ITGAV/ITGB1/CHP1/YWHAQ/ARL2/RPLP2/AHNAK/HSP90B1/RPL37A/ARPC1B/RHOB/RPS15/RPS5/RAB10/RAC1/HSPB1/ANXA1/RPS29/MARCKS/CAV2/ARPC5/HSPA1B/CD59/YWHAG/HSPA1A/ARF6/I…
GO_REGULATION_OF_NEURON_PROJECTION_DEVELOPMENT	GO_REGULATION_OF_NEURON_PROJECTION_DEVELOPMENT	440	-0.540788	-1.42565	0.00206666	0.158468	0.148627	1879	tags=12%, list=9%, signal=11%	VEGFA/NCK1/PRKCI/RAB29/AVIL/SIN3A/EZH2/DHX36/CRTC1/CXCR4/KLF4/IST1/SEMA4A/IFRD1/MAP3K13/EP300/PLXNA3/DPYSL2/SEMA3C/VAMP7/ROBO1/WDR36/ITGA3/SYT1/EFNB2/ACTR2/EPHA4/SEMA3F/PTK6/SKIL/HSPA5/TMEM106B/SPP1/IQGAP1/CDC20/BCL11A/MAPK6/RHOA/PLK2/EFNA5/YWHAH/SNX3/ARF6/WNT5A/ADNP/APOE/CRABP2/LGALS1/PTPRS/PPP3CA/MDM2/S100A9/RAB21
GO_EXOGENOUS_DRUG_CATABOLIC_PROCESS	GO_EXOGENOUS_DRUG_CATABOLIC_PROCESS	14	0.911521	1.63051	0.0022233	0.158603	0.148754	561	tags=14%, list=3%, signal=14%	CYP4B1/CYP2J2
GO_LEUKOCYTE_AGGREGATION	GO_LEUKOCYTE_AGGREGATION	13	-0.944091	-1.60884	0.00236969	0.167168	0.156787	162	tags=31%, list=1%, signal=31%	MSN/CD44/S100A9/S100A8
GO_NEUROPEPTIDE_HORMONE_ACTIVITY	GO_NEUROPEPTIDE_HORMONE_ACTIVITY	16	0.886575	1.59311	0.00259863	0.175518	0.164619	1119	tags=12%, list=5%, signal=12%	CRH/CCK
GO_ICOSANOID_RECEPTOR_ACTIVITY	GO_ICOSANOID_RECEPTOR_ACTIVITY	11	0.929562	1.587	0.00256507	0.175518	0.164619	172	tags=18%, list=1%, signal=18%	HPGD/PPARG
GO_CHROMOSOME_CENTROMERIC_REGION	GO_CHROMOSOME_CENTROMERIC_REGION	179	-0.6314	-1.5444	0.00259261	0.175518	0.164619	2675	tags=39%, list=13%, signal=34%	RANGAP1/DSCC1/HJURP/SPDL1/KIF2C/ESCO2/CENPB/ITGB3BP/KANSL1/DCTN4/CDCA5/MEAF6/SKA3/NDC80/GPATCH11/CENPE/CENPK/OIP5/CDCA8/AHCTF1/NSL1/CENPL/CENPQ/PLK1/HELLS/SIN3A/DNMT3A/CDT1/KIF22/ZWILCH/DYNC1LI1/CTCF/STAG1/ORC2/CENPU/SUV39H2/NEK2/DYNC1LI2/AURKB/PPP2CA/SPC25/AURKA/PPP1CC/XPO1/CENPM/CLIP1/NUF2/RAD21/PPP2CB/SKA2/CENPA/ZWINT/SPC24/CBX3/MIS18A/CEBPB/CENPH/CCNB1/CENPN/HNRNPU/MAD2L1/PDS5B/BIRC5/CFDP1/CS…
GO_CELL_CYCLE_G1_S_PHASE_TRANSITION	GO_CELL_CYCLE_G1_S_PHASE_TRANSITION	243	-0.612686	-1.52969	0.00253402	0.175518	0.164619	1916	tags=28%, list=9%, signal=26%	RFWD3/MEPCE/CUL2/FBXW7/KHDRBS1/PRKDC/BAX/JADE1/KLF11/LSM10/PRMT2/EZH2/KIF14/CDT1/KLF4/CCL2/ORC2/DHFR/ARID3A/AIF1/EP300/CUL4A/TFDP1/AURKA/TRIAP1/CDKN2B/GTSE1/TNKS1BP1/BRD7/TP53/EIF4EBP1/FAM83D/KMT2E/CNOT7/TYMS/CCNA2/CDKN3/CDK2AP2/WEE1/SOX4/ATP2B4/CDKN2A/CASP2/PCNA/RPS27L/CDK1/CCNB1/CTDSP2/PLK2/ITGB1/PSME2/DDX3X/CCND1/GPNMB/RRM2/EIF4E/ANXA1/SFN/IQGAP3/RPA3/MYC/GMNN/MUC1/MDM4/CDK4/ADAM17/PPP3CA/MDM2
GO_REGULATION_OF_AXONOGENESIS	GO_REGULATION_OF_AXONOGENESIS	167	-0.652792	-1.5704	0.00271597	0.181512	0.170241	1588	tags=13%, list=8%, signal=12%	IST1/SEMA4A/IFRD1/MAP3K13/PLXNA3/DPYSL2/SEMA3C/ROBO1/WDR36/EPHA4/SEMA3F/SKIL/SPP1/RHOA/EFNA5/WNT5A/ADNP/APOE/CRABP2/PTPRS/RAB21
GO_DEFENSE_RESPONSE_TO_GRAM_NEGATIVE_BACTERIUM	GO_DEFENSE_RESPONSE_TO_GRAM_NEGATIVE_BACTERIUM	44	-0.80645	-1.65554	0.00294899	0.184013	0.172586	867	tags=18%, list=4%, signal=17%	PYCARD/CXCL6/SERPINE1/RPS19/ROMO1/HMGB2/DEFB1/S100A7
GO_EXCRETION	GO_EXCRETION	48	0.74293	1.64223	0.00298562	0.184013	0.172586	1376	tags=17%, list=7%, signal=16%	SCNN1B/PSAP/MDK/COMT/NEDD4L/HMOX1/SCNN1G/SNX5
GO_MHC_CLASS_II_PROTEIN_COMPLEX	GO_MHC_CLASS_II_PROTEIN_COMPLEX	14	0.904426	1.61782	0.00300588	0.184013	0.172586	1040	tags=57%, list=5%, signal=54%	HLA-DRB1/HLA-DRB5/HLA-DRA/CD74/HLA-DMA/HLA-DPA1/HLA-DQB1/HLA-DPB1
GO_REGULATION_OF_HUMORAL_IMMUNE_RESPONSE	GO_REGULATION_OF_HUMORAL_IMMUNE_RESPONSE	84	-0.724677	-1.61553	0.0028593	0.184013	0.172586	458	tags=14%, list=2%, signal=14%	SUSD4/IGHG2/CD46/CXCL13/CLU/IGHG3/IGLC3/CD59/IGHG4/IGHG1/IGLC2/IGKC
GO_PRESYNAPTIC_ACTIVE_ZONE_CYTOPLASMIC_COMPONENT	GO_PRESYNAPTIC_ACTIVE_ZONE_CYTOPLASMIC_COMPONENT	13	-0.939232	-1.60056	0.00301423	0.184013	0.172586	509	tags=23%, list=3%, signal=23%	CTBP1/CTNND1/CTNNB1
GO_AXON_EXTENSION	GO_AXON_EXTENSION	113	-0.688833	-1.59507	0.00284863	0.184013	0.172586	2126	tags=21%, list=10%, signal=19%	SEMA6A/FN1/USP9X/ALCAM/VEGFA/SIN3A/SEMA4A/IFRD1/HSP90AA1/MAP3K13/PLXNA3/RAPH1/DPYSL2/SEMA3C/WDR36/HSP90AB1/SEMA3F/LAMB2/ITGB1/WNT5A/ADNP/APOE/PTPRS/RAB21
GO_LIPID_DIGESTION	GO_LIPID_DIGESTION	10	-0.952202	-1.57568	0.00278542	0.184013	0.172586	374	tags=30%, list=2%, signal=29%	CEL/LDLR/CD36
GO_ADULT_BEHAVIOR	GO_ADULT_BEHAVIOR	100	0.645239	1.55114	0.00288584	0.184013	0.172586	1467	tags=12%, list=7%, signal=11%	CSTB/SNCG/ABHD12/NTAN1/PARK7/ID2/APP/SLC7A11/SLITRK6/HOXB8/USP46/OXR1
GO_ORGANIC_ACID_CATABOLIC_PROCESS	GO_ORGANIC_ACID_CATABOLIC_PROCESS	238	0.535934	1.45022	0.00295707	0.184013	0.172586	3098	tags=34%, list=15%, signal=29%	HNMT/ACOX1/QPRT/PCBD1/AIG1/ECHS1/CYP4F12/MPST/HADHB/BCAT2/ACAA1/TST/MCCC1/DECR1/CROT/ECHDC2/GNPDA1/SULT2A1/HMGCL/MCCC2/DDAH1/HADHA/ECH1/CRYL1/SLC9A1/HEXA/ACAA2/SORD/ACADM/HIBADH/ACADVL/KYNU/ECHDC1/ACADS/PCCB/PLIN5/ECI2/BCKDHB/ENOSF1/HSD17B4/TXN2/TYSND1/ALDH4A1/ALDH7A1/ACOX3/ECI1/GLUD1/OAT/BCKDK/ETFA/SHMT2/HIBCH/CSAD/ABAT/GSTZ1/BDH2/PGD/PPARD/HADH/PCK2/FAAH/IVD/NAGK/ALDH5A1/GOT1/GPT2/ACSF3/AMDHD2/…
GO_NEGATIVE_REGULATION_OF_CELL_CYCLE_PHASE_TRANSITION	GO_NEGATIVE_REGULATION_OF_CELL_CYCLE_PHASE_TRANSITION	223	-0.611642	-1.51105	0.00309631	0.187224	0.175597	1921	tags=32%, list=9%, signal=30%	PLK1/RFWD3/PSMD8/DTL/PRKDC/PSMD4/BAX/JADE1/PRMT2/DONSON/EZH2/CDT1/PSMD12/KLF4/NAE1/PSMB10/DYNC1LI1/CCL2/CLSPN/PSME4/ARID3A/AURKB/EP300/PSMD1/PSMA1/TFDP1/AURKA/TRIAP1/CDKN2B/FOXN3/GTSE1/TNKS1BP1/PSMB4/BRD7/PSMA2/TP53/RAD21/CNOT7/ZFP36L2/PSMD10/PSMD6/PSMA3/PSMB9/CDK2AP2/WEE1/CDC20/PSMC3/SOX4/CDKN2A/CASP2/PCNA/RPS27L/CDK1/CCNB1/CTDSP2/MAD2L1/PLK2/PSME2/PSMD7/PSMA4/ZFP36L1/RBX1/CCND1/GPNMB/PSMA7/DUSP…
GO_EPITHELIAL_STRUCTURE_MAINTENANCE	GO_EPITHELIAL_STRUCTURE_MAINTENANCE	21	0.843481	1.6078	0.00313215	0.187604	0.175954	165	tags=14%, list=1%, signal=14%	TFF2/TFF1/TFF3
GO_DRUG_CATABOLIC_PROCESS	GO_DRUG_CATABOLIC_PROCESS	103	0.637838	1.5369	0.00320555	0.190206	0.178395	797	tags=15%, list=4%, signal=14%	CYP4B1/GPX3/QPRT/PCBD1/CTSH/SULT1E1/COMT/PRDX2/GNPDA1/SULT2A1/PRDX4/CYP2J2/CAT/PRDX6/PRDX3
GO_MORPHOGENESIS_OF_AN_EPITHELIUM	GO_MORPHOGENESIS_OF_AN_EPITHELIUM	488	-0.534228	-1.41785	0.00328195	0.192936	0.180955	1652	tags=16%, list=8%, signal=15%	CXCR4/PSMD12/KLF4/PSMB10/AR/MKKS/PSME4/MSN/CTNNBIP1/PSMD1/PSMA1/DLG1/PBX1/MTHFR/SERPINB5/PSMB4/TGM2/SEMA3C/CD151/PSMA2/PROX1/EFNB2/STK4/EPHA4/TMED2/SOX9/TP63/PGF/IFT172/PSMD10/KDM5B/MTSS1/PSMD6/SLC9A3R1/PSMA3/VASP/PSMB9/STAT1/HBEGF/PSMC3/RHOA/SOX4/PDGFA/DAAM1/TFAP2A/GRHL2/SPRY1/PSME2/PSMD7/CXCL10/PSMA4/RHOB/PSMA7/JAG1/RAB10/RAC1/RREB1/HIF1A/RHOC/KRT16/FOXP1/MMP12/SNAI2/BCL10/CD44/AP2S1/WNT5A/AREG…
GO_POSITIVE_REGULATION_OF_CELL_MORPHOGENESIS_INVOLVED_IN_DIFFERENTIATION	GO_POSITIVE_REGULATION_OF_CELL_MORPHOGENESIS_INVOLVED_IN_DIFFERENTIATION	141	-0.663795	-1.55214	0.00345622	0.201317	0.188815	1398	tags=15%, list=7%, signal=14%	MAP3K13/ARPC2/PLXNA3/VAMP7/ROBO1/ACTR2/EPHA4/SKIL/DOCK5/RHOA/LIMS1/EFNA5/RAC1/RREB1/OLFM4/S100A10/ADNP/CRABP2/CALR/CDC42/RAB21
GO_REGULATION_OF_EXTENT_OF_CELL_GROWTH	GO_REGULATION_OF_EXTENT_OF_CELL_GROWTH	101	-0.727173	-1.66081	0.00378771	0.203773	0.191119	1588	tags=17%, list=8%, signal=16%	IST1/SEMA4A/IFRD1/MAP3K13/PLXNA3/DPYSL2/SEMA3C/WDR36/SEMA3F/SPP1/EFNA5/WNT5A/ADNP/APOE/CRABP2/PTPRS/RAB21
GO_NEGATIVE_REGULATION_OF_CARTILAGE_DEVELOPMENT	GO_NEGATIVE_REGULATION_OF_CARTILAGE_DEVELOPMENT	20	-0.893403	-1.65184	0.00364502	0.203773	0.191119	949	tags=15%, list=5%, signal=14%	SOX9/SNAI2/CTNNB1
GO_POSITIVE_REGULATION_OF_MESENCHYMAL_CELL_PROLIFERATION	GO_POSITIVE_REGULATION_OF_MESENCHYMAL_CELL_PROLIFERATION	25	-0.869571	-1.64775	0.00398672	0.203773	0.191119	949	tags=24%, list=5%, signal=23%	SOX9/STAT1/PDGFA/WNT5A/MYC/CTNNB1
GO_T_CELL_CHEMOTAXIS	GO_T_CELL_CHEMOTAXIS	25	-0.868866	-1.64641	0.00413575	0.203773	0.191119	915	tags=24%, list=4%, signal=23%	CXCL13/SLC12A2/CXCL10/WNT5A/ADAM17/S100A7
GO_REGULATION_OF_MONONUCLEAR_CELL_MIGRATION	GO_REGULATION_OF_MONONUCLEAR_CELL_MIGRATION	39	-0.806831	-1.62913	0.00395489	0.203773	0.191119	550	tags=21%, list=3%, signal=20%	SERPINE1/CXCL10/THBS1/DUSP1/HMGB1/CXCL17/S100A14/S100A7
GO_REGULATION_OF_ENDOCRINE_PROCESS	GO_REGULATION_OF_ENDOCRINE_PROCESS	36	0.787327	1.62854	0.00428478	0.203773	0.191119	592	tags=8%, list=3%, signal=8%	CRH/REN/KISS1
GO_REGULATION_OF_FIBROBLAST_GROWTH_FACTOR_RECEPTOR_SIGNALING_PATHWAY	GO_REGULATION_OF_FIBROBLAST_GROWTH_FACTOR_RECEPTOR_SIGNALING_PATHWAY	26	-0.849419	-1.62538	0.00400483	0.203773	0.191119	729	tags=19%, list=4%, signal=19%	FGFBP1/SPRY1/THBS1/WNT5A/CTNNB1
GO_BETA_CATENIN_DESTRUCTION_COMPLEX_DISASSEMBLY	GO_BETA_CATENIN_DESTRUCTION_COMPLEX_DISASSEMBLY	18	-0.8983	-1.61316	0.00377163	0.203773	0.191119	718	tags=17%, list=4%, signal=16%	CAV1/CSNK1A1/CTNNB1
GO_SCHAFFER_COLLATERAL_CA1_SYNAPSE	GO_SCHAFFER_COLLATERAL_CA1_SYNAPSE	69	-0.738201	-1.60978	0.0036821	0.203773	0.191119	477	tags=13%, list=2%, signal=13%	EFNB2/EPHA4/ITGB1/CTNND1/ACTB/PTPRS/PPP3CA/CDC42/CTNNB1
GO_FIBROBLAST_GROWTH_FACTOR_RECEPTOR_SIGNALING_PATHWAY	GO_FIBROBLAST_GROWTH_FACTOR_RECEPTOR_SIGNALING_PATHWAY	93	-0.708239	-1.60618	0.00381438	0.203773	0.191119	729	tags=11%, list=4%, signal=10%	POLR2I/FGFBP1/IQGAP1/SPRY1/THBS1/WNT5A/POLR2L/FRS2/CTNNB1/HNRNPH1
GO_MAINTENANCE_OF_GASTROINTESTINAL_EPITHELIUM	GO_MAINTENANCE_OF_GASTROINTESTINAL_EPITHELIUM	14	0.897596	1.6056	0.00418257	0.203773	0.191119	165	tags=21%, list=1%, signal=21%	TFF2/TFF1/TFF3
GO_REGULATION_OF_HEPATOCYTE_PROLIFERATION	GO_REGULATION_OF_HEPATOCYTE_PROLIFERATION	14	0.896116	1.60295	0.00439705	0.203773	0.191119	461	tags=21%, list=2%, signal=21%	PTN/MDK/TNFAIP3
GO_GANGLION_DEVELOPMENT	GO_GANGLION_DEVELOPMENT	12	-0.92972	-1.57233	0.00436848	0.203773	0.191119	813	tags=17%, list=4%, signal=16%	SEMA3F/CTNNB1
GO_DORSAL_VENTRAL_AXIS_SPECIFICATION	GO_DORSAL_VENTRAL_AXIS_SPECIFICATION	11	-0.938708	-1.56579	0.0040239	0.203773	0.191119	13	tags=18%, list=0%, signal=18%	MDFI/CTNNB1
GO_I_SMAD_BINDING	GO_I_SMAD_BINDING	11	-0.938017	-1.56464	0.00418016	0.203773	0.191119	13	tags=18%, list=0%, signal=18%	TGFBR1/CTNNB1
GO_PATTERN_RECOGNITION_RECEPTOR_SIGNALING_PATHWAY	GO_PATTERN_RECOGNITION_RECEPTOR_SIGNALING_PATHWAY	173	-0.63433	-1.53987	0.00423861	0.203773	0.191119	1417	tags=13%, list=7%, signal=12%	NR1D1/UBE2V1/PUM2/XIAP/MAP3K1/APPL1/UBA52/ITCH/PJA2/CYLD/CAV1/CTSB/HSP90B1/HMGB1/HSPA1B/HSPA1A/BCL10/CD36/PTPRS/S100A14/S100A9/S100A8
GO_CELL_MATRIX_ADHESION	GO_CELL_MATRIX_ADHESION	201	-0.6205	-1.52976	0.00369762	0.203773	0.191119	1097	tags=14%, list=5%, signal=13%	BST1/ITGA3/LYPD3/BCL6/ADAM15/CEACAM6/ITGA2/PIK3R1/IQGAP1/RHOA/CDKN2A/SERPINE1/ACTN1/LIMS1/ITGAV/ITGB1/THBS1/EFNA5/JAG1/RAC1/EMP2/MMP12/ITGB6/CD44/S100A10/SDC4/CD36/CTNNB1
GO_POSITIVE_REGULATION_OF_GROWTH	GO_POSITIVE_REGULATION_OF_GROWTH	218	-0.610753	-1.50671	0.00415153	0.203773	0.191119	686	tags=8%, list=3%, signal=8%	HBEGF/EXOSC4/IGF2/MTPN/RHOA/EZR/CDK1/CCNB1/DDX3X/EFNA5/SFN/INSR/ADNP/CRABP2/ADAM17/CDC42/S100A9/S100A8
GO_DNA_REPLICATION	GO_DNA_REPLICATION	249	-0.596262	-1.49146	0.00389075	0.203773	0.191119	3377	tags=35%, list=17%, signal=30%	RECQL4/RBMS1/REV3L/E2F8/RAD51/KAT7/TIPIN/WDHD1/RFC2/E2F7/RAD1/RPA1/CDC6/CHEK1/ORC6/MSH3/PURA/BOD1L1/ATAD5/POLE2/FAM111A/CINP/GRWD1/CCNE2/RRM2B/EGFR/DSCC1/FBXO5/ESCO2/BRCA2/LIG1/MCM7/ORC4/MMS22L/POLK/RFC4/GINS1/MCM4/CDK2AP1/MGME1/DBF4/TERF2/POLD2/SDE2/WDR18/USP37/CCDC88A/MCM10/POLD4/ING5/RFWD3/DTL/DONSON/SIN3A/RFC3/RAD9A/CDT1/TOP1/ORC2/CLSPN/RRM1/CACYBP/BARD1/PPP2CA/NFIC/ATG7/TP53/GINS2/PNKP/BCL6/…
GO_NEGATIVE_REGULATION_OF_NERVOUS_SYSTEM_DEVELOPMENT	GO_NEGATIVE_REGULATION_OF_NERVOUS_SYSTEM_DEVELOPMENT	259	-0.591506	-1.48551	0.0042666	0.203773	0.191119	1528	tags=14%, list=8%, signal=13%	SEMA4A/IFRD1/NR1D1/ASCL2/PLXNA3/PBX1/ASPM/SEMA3C/SOX2/DDX6/TP53/EFNB2/EPHA4/SOX9/SEMA3F/DUSP10/SPP1/BCL11A/RHOA/PLK2/LDLR/YWHAH/JAG1/EIF4E/ARF6/WNT5A/CTSC/APOE/HES1/IRX3/LGALS1/PTPRS/CALR/PPP3CA/CTNNB1/MDM2
GO_NUCLEAR_CHROMOSOME_SEGREGATION	GO_NUCLEAR_CHROMOSOME_SEGREGATION	221	-0.597823	-1.4793	0.00392526	0.203773	0.191119	2736	tags=30%, list=13%, signal=26%	CCNE2/LATS1/DSCC1/ANAPC1/FBXO5/CUL3/SPDL1/KIF2C/ESCO2/KIF23/CDCA5/NDC1/NDC80/CENPE/CENPK/TACC3/RB1/CDCA8/NSL1/CENPQ/MAD2L2/ACTR3/PLK1/FBXW7/ECT2/RACGAP1/KIF14/CDT1/KIF22/DLGAP5/CHMP2A/POGZ/SUN1/DYNC1LI1/CTCF/STAG1/NEK2/AURKB/CHMP4B/NAA10/NUF2/FAM83D/RAD21/ACTR2/CHMP4A/PRC1/SMC4/ZWINT/KLHDC8B/CDC20/FANCD2/UBE2B/CCNB1/SYCE1/HNRNPU/MAD2L1/KPNB1/SFPQ/PDS5B/TOP2A/DUSP1/NUSAP1/CENPF/PTTG1/CDC42/CTNNB1
GO_MAINTENANCE_OF_LOCATION	GO_MAINTENANCE_OF_LOCATION	295	-0.580282	-1.47008	0.00435539	0.203773	0.191119	993	tags=12%, list=5%, signal=11%	KDELR3/ARHGAP21/DDIT3/PSMD10/ARL2BP/FKBP1A/CALM1/GM2A/HSPA5/LCN2/CAV1/ANXA5/NOL3/ABCA1/EZR/YWHAB/HNRNPU/ITGAV/ARL2/CXCL10/LETM1/HSP90B1/TMSB4X/SMIM22/SQLE/CD36/CALM2/OS9/KDELR2/APOE/CALR/S100A9/S100A7/S100A8
GO_REGULATION_OF_CELL_MORPHOGENESIS_INVOLVED_IN_DIFFERENTIATION	GO_REGULATION_OF_CELL_MORPHOGENESIS_INVOLVED_IN_DIFFERENTIATION	272	-0.582425	-1.4677	0.00380818	0.203773	0.191119	1398	tags=14%, list=7%, signal=13%	SIN3A/DHX36/NEDD9/IST1/SEMA4A/IFRD1/MAP3K13/ACTN4/ARPC2/PLXNA3/DPYSL2/SEMA3C/VAMP7/ROBO1/WDR36/ACTR2/EPHA4/SEMA3F/SKIL/SPP1/DOCK5/RHOA/LIMS1/EFNA5/YWHAH/RAC1/RREB1/OLFM4/S100A10/WNT5A/ADNP/APOE/CRABP2/PTPRS/CALR/PPP3CA/CDC42/RAB21
GO_ADAPTIVE_IMMUNE_RESPONSE_BASED_ON_SOMATIC_RECOMBINATION_OF_IMMUNE_RECEPTORS_BUILT_FROM_IMMUNOGLOBULIN_SUPERFAMILY_DOMAINS	GO_ADAPTIVE_IMMUNE_RESPONSE_BASED_ON_SOMATIC_RECOMBINATION_OF_IMMUNE_RECEPTORS_BUILT_FROM_IMMUNOGLOBULIN_SUPERFAMILY_DOMAINS	268	-0.581538	-1.46481	0.0041954	0.203773	0.191119	2074	tags=16%, list=10%, signal=14%	RC3H1/FCER1G/IRF7/MAD2L2/DUSP22/IL20RB/CD40/C1QB/TGFB1/TCIRG1/SUSD4/IGHG2/IL33/SEMA4A/RAB27A/CD46/FAM49B/DLG1/ADA/IGHA1/CXCL13/BCL6/TFRC/RNF168/EXOSC6/HPRT1/HRAS/CLU/IGHG3/IGLC3/JAG1/EMP2/ANXA1/HMGB1/BCL10/TSTA3/CTSC/IGHG4/IGHG1/IGLC2/ADAM17/IGKC
GO_CELLULAR_LIPID_CATABOLIC_PROCESS	GO_CELLULAR_LIPID_CATABOLIC_PROCESS	187	0.551699	1.45203	0.00371891	0.203773	0.191119	2362	tags=27%, list=12%, signal=24%	ASAH1/PSAP/ABHD12/ACOX1/AKR1C3/AIG1/ECHS1/IDH1/CYP4F12/AKR1B10/HADHB/ACAA1/SORL1/DECR1/CROT/NEU1/SGPL1/ECHDC2/GDPD3/PNPLA2/FABP4/PLCG2/HADHA/ECH1/FUCA1/PRDX6/ACAA2/ACADM/ACADVL/ECHDC1/ACADS/ABHD5/FABP6/FABP5/PCCB/PLIN5/ECI2/HSD17B4/TYSND1/ACOX3/ECI1/ETFA/ACER2/BDH2/PPARD/HADH/PCK2/FAAH/CYP1B1/IVD/GLA
GO_REGULATION_OF_CHROMOSOME_ORGANIZATION	GO_REGULATION_OF_CHROMOSOME_ORGANIZATION	309	-0.564705	-1.43821	0.00431506	0.203773	0.191119	2652	tags=27%, list=13%, signal=24%	ANAPC1/FBXO5/CUL3/ZBTB7B/DKC1/SPDL1/JDP2/CTR9/MNAT1/PHF19/ERCC1/CDCA5/SKI/NDC80/CENPE/EID1/PIH1D1/TACC3/RB1/TERF2/ACD/BRD4/CCT3/PRMT6/MIER1/POT1/ZNHIT1/MAD2L2/HNRNPC/PLK1/CCT6A/VEGFA/ATF7IP/ING2/SIN3A/DHX36/ATAD2/CDT1/RPS6KA5/DLGAP5/DYNC1LI1/CTCF/SMG7/JARID2/NEK2/MKI67/SMG1/AURKB/ZNF451/MTHFR/TERF2IP/LMNA/BRD7/NAA10/TP53/PNKP/RAD21/KMT2E/BCL6/SPTY2D1/CCT8/CDC20/IGF2/UBE2B/CCNB1/HNRNPU/MAD2L1/CTBP…
GO_WOUND_HEALING	GO_WOUND_HEALING	454	-0.52177	-1.38138	0.00402325	0.203773	0.191119	829	tags=12%, list=4%, signal=11%	TPM1/PTPN12/PROCR/DGKH/ADAM15/MAFK/DUSP10/PRKAR2A/CLDN1/ITGA2/PIK3R1/CAV1/F12/HBEGF/ANXA5/MTPN/RHOA/GPX1/PDGFA/SERPINE1/CCNB1/YWHAZ/HRAS/THBS1/RAP2B/RAC1/RREB1/HSPB1/HIF1A/DUOX2/RHOC/ANXA1/MMP12/TIMP1/CD59/TSPAN8/ANXA2/CD44/WNT5A/SDC4/CD36/ACTB/B4GALT1/EPPK1/APOE/CAPZA1/DSP/SRSF6/ADAM17/KRT6A/PPP3CA/CDC42/S100A8
GO_PASSIVE_TRANSMEMBRANE_TRANSPORTER_ACTIVITY	GO_PASSIVE_TRANSMEMBRANE_TRANSPORTER_ACTIVITY	309	0.496546	1.37475	0.00434639	0.203773	0.191119	2086	tags=12%, list=10%, signal=11%	FXYD4/SCNN1B/CLIC3/CLDN4/SLC14A1/FXYD3/APOL1/STEAP1/CNGA1/TRPM4/SCN11A/TMC4/ATP6AP1/ANXA9/VDAC2/GJB6/KCNJ15/TTYH1/CLIC1/SCNN1G/KCNN4/CACNA1D/ANO10/KCNS3/BEST1/SCNN1A/SEC61A1/KCNG1/STIM2/P2RX4/TMEM38B/MCOLN1/GABRG3/GJB4/FKBP1B/CLCA4/CACNB3/TMEM109
GO_WNT_SIGNALING_PATHWAY_CALCIUM_MODULATING_PATHWAY	GO_WNT_SIGNALING_PATHWAY_CALCIUM_MODULATING_PATHWAY	36	-0.825779	-1.65057	0.00443691	0.20413	0.191454	802	tags=17%, list=4%, signal=16%	CALM1/PPP3R1/TNRC6B/WNT5A/PPP3CA/CTNNB1
GO_SULFUR_COMPOUND_METABOLIC_PROCESS	GO_SULFUR_COMPOUND_METABOLIC_PROCESS	327	0.491457	1.36772	0.00468517	0.214001	0.200712	2046	tags=22%, list=10%, signal=20%	HMGCS2/GSTM3/MGST1/BHMT/GCLC/ST3GAL4/SLC26A2/GLO1/PARK7/IDH1/CNDP2/GSTM5/MPST/SULT1E1/TST/COMT/ADI1/MCCC1/ACSL5/ELOVL1/PHGDH/DGAT2/GSTO1/ABHD14B/SULT2A1/HMGCL/ACSF2/MCCC2/GSTK1/SLC35B2/TSTD1/PDZD11/GNS/SUCLG1/B4GALT4/HEXA/SLC7A11/ISCU/ACSM3/GGT6/HAGH/GPX4/IDS/ACBD6/KYNU/MTHFD2L/PDHA1/GSTP1/PCCB/B4GALT3/MGST3/ACSS1/HSD17B4/GSTA1/APIP/TXN2/SUCLG2/SLC19A2/GLB1/SULT1A1/NFU1/CIAO1/PAX8/MPC2/ACOT13/MVK…
GO_HYDRO_LYASE_ACTIVITY	GO_HYDRO_LYASE_ACTIVITY	45	0.766703	1.66726	0.00473188	0.214591	0.201265	1993	tags=38%, list=10%, signal=34%	PCBD1/PARK7/ECHS1/CA2/HADHB/ENO1/ECHDC2/HADHA/CA12/GMDS/ECHDC1/ACO2/ENOSF1/HSD17B4/APIP/ECI1/CA4
GO_REGULATION_OF_T_CELL_CHEMOTAXIS	GO_REGULATION_OF_T_CELL_CHEMOTAXIS	16	-0.903788	-1.61014	0.00490063	0.215365	0.201991	436	tags=31%, list=2%, signal=31%	CXCL13/CXCL10/WNT5A/ADAM17/S100A7
GO_POSITIVE_REGULATION_OF_MONOCYTE_CHEMOTAXIS	GO_POSITIVE_REGULATION_OF_MONOCYTE_CHEMOTAXIS	15	-0.920642	-1.6083	0.00487913	0.215365	0.201991	550	tags=40%, list=3%, signal=39%	SERPINE1/CXCL10/HMGB1/CXCL17/S100A14/S100A7
GO_MHC_PROTEIN_COMPLEX	GO_MHC_PROTEIN_COMPLEX	19	0.852499	1.60119	0.00490173	0.215365	0.201991	1040	tags=47%, list=5%, signal=45%	HLA-DRB1/HLA-DRB5/HLA-DRA/CD74/HLA-DMA/HLA-E/HLA-DPA1/HLA-DQB1/HLA-DPB1
GO_REGULATION_OF_NMDA_RECEPTOR_ACTIVITY	GO_REGULATION_OF_NMDA_RECEPTOR_ACTIVITY	24	0.802642	1.56851	0.00504357	0.215365	0.201991	1343	tags=21%, list=7%, signal=19%	CRH/CAPN1/APP/PINK1/DAPK1
GO_REGULATION_OF_POSTSYNAPTIC_DENSITY_ORGANIZATION	GO_REGULATION_OF_POSTSYNAPTIC_DENSITY_ORGANIZATION	10	-0.939633	-1.55488	0.00505027	0.215365	0.201991	386	tags=30%, list=2%, signal=29%	ZMYND8/CRIPT/PTPRS
GO_TOLL_LIKE_RECEPTOR_SIGNALING_PATHWAY	GO_TOLL_LIKE_RECEPTOR_SIGNALING_PATHWAY	130	-0.663867	-1.55105	0.00480202	0.215365	0.201991	1199	tags=11%, list=6%, signal=10%	MAP3K1/APPL1/UBA52/PJA2/CAV1/CTSB/HSP90B1/HMGB1/BCL10/CD36/PTPRS/S100A14/S100A9/S100A8
GO_LYMPHOCYTE_MEDIATED_IMMUNITY	GO_LYMPHOCYTE_MEDIATED_IMMUNITY	259	-0.58703	-1.47427	0.00507927	0.215365	0.201991	2073	tags=16%, list=10%, signal=14%	FCER1G/SERPINB9/IRF7/MAD2L2/DUSP22/IL20RB/CD40/C1QB/TGFB1/TCIRG1/LYST/SUSD4/IGHG2/RAB27A/CD46/FAM49B/DLG1/VAMP7/PRDX1/IGHA1/BCL6/TFRC/RNF168/EXOSC6/ULBP2/HPRT1/CLU/IGHG3/IGLC3/JAG1/EMP2/HMGB1/BCL10/TSTA3/CTSC/IGHG4/IGHG1/SERPINB4/AP1G1/IGLC2/IGKC
GO_PEPTIDYL_LYSINE_MODIFICATION	GO_PEPTIDYL_LYSINE_MODIFICATION	353	-0.549755	-1.4167	0.00508816	0.215365	0.201991	2549	tags=20%, list=13%, signal=18%	PER1/CTR9/BRCA2/NUP35/PHF19/NUP54/KANSL1/NNAT/NDC1/MEAF6/WDR82/TAF10/ATF2/TAF5L/KAT6A/EID1/PIH1D1/BRD4/NUP58/PRMT6/PHF20/METTL21A/MSL2/ING5/JADE1/NUP93/SIN3A/EZH2/CLOCK/ING3/RPS6KA5/KMT2C/SMYD3/CTCF/JARID2/SUV39H2/EP300/ZNF451/CPA4/SENP5/LMNA/BRD7/TGM2/ASH1L/PIAS3/KMT2E/NUP50/KMT5A/MORF4L2/NCOA3/MECOM/BCL11A/GCSH/SOX4/EPC1/CTBP1/RBBP5/NUP155/SUMO1/FLCN/SUMO3/SETD5/MORF4L1/SNAI2/YEATS4/EGR1/MUC1/S…
GO_POSITIVE_REGULATION_OF_CELL_DEVELOPMENT	GO_POSITIVE_REGULATION_OF_CELL_DEVELOPMENT	461	-0.528353	-1.39997	0.00496813	0.215365	0.201991	1884	tags=13%, list=9%, signal=12%	TGFB1/VEGFA/NCK1/TCF4/PRKCI/ECT2/AVIL/SIN3A/EZH2/DHX36/NEDD9/KIF20B/CRTC1/CXCR4/IST1/MAP3K13/EP300/AURKA/ARPC2/PPP1CC/PLXNA3/ASPM/TYROBP/SEMA3C/VAMP7/PROX1/ROBO1/ITGA3/SYT1/ACTR2/EPHA4/BCL6/PTK6/SKIL/HSPA5/TMEM106B/IQGAP1/DOCK5/MAPK6/RHOA/LIMS1/RHEB/EFNA5/SNX3/RAC1/RREB1/HIF1A/OLFM4/S100A10/WNT5A/ADNP/APOE/HES1/IRX3/CRABP2/CALR/CDC42/CTNNB1/S100A9/RAB21
GO_REGULATION_OF_CELL_CYCLE_PHASE_TRANSITION	GO_REGULATION_OF_CELL_CYCLE_PHASE_TRANSITION	416	-0.536197	-1.39706	0.00494723	0.215365	0.201991	1921	tags=24%, list=9%, signal=22%	PLK1/RFWD3/KLHL18/MEPCE/FBXW7/PSMD8/DTL/PRKDC/PSMD4/BAX/JADE1/LSM10/PRMT2/DONSON/SIN3A/EZH2/KIF14/CDT1/DLGAP5/PSMD12/CDC25B/KLF4/NAE1/PSMB10/DYNC1LI1/CCL2/CLSPN/PSME4/NEK2/HSP90AA1/ARID3A/AURKB/AIF1/EP300/PSMD1/CUL4A/TMOD3/PSMA1/TFDP1/AURKA/TRIAP1/PBX1/ANLN/CDKN2B/FOXN3/GTSE1/TNKS1BP1/PSMB4/BRD7/PSMA2/TP53/FAM83D/RAD21/KMT2E/TUBA1A/CNOT7/ZFP36L2/TPX2/PSMD10/HMMR/PSMD6/PSMA3/MAPRE1/PSMB9/CDK2AP2/W…
GO_POSITIVE_REGULATION_OF_LYMPHOCYTE_CHEMOTAXIS	GO_POSITIVE_REGULATION_OF_LYMPHOCYTE_CHEMOTAXIS	19	-0.896309	-1.62507	0.00515633	0.216227	0.202799	135	tags=21%, list=1%, signal=21%	CXCL13/WNT5A/ADAM17/S100A7
GO_CELL_JUNCTION_ASSEMBLY	GO_CELL_JUNCTION_ASSEMBLY	228	-0.602461	-1.49554	0.00517664	0.216227	0.202799	1507	tags=17%, list=7%, signal=16%	VMP1/HIPK1/RHOD/ACTN4/DLG1/CD151/PARD3/MICALL2/PKP1/CLDN1/VASP/ITGA2/CAV1/RAB13/IQGAP1/PKP3/CBFB/RHOA/GRHL2/ACTN1/LIMS1/ARL2/THBS1/EFNA5/PARD6B/FSCN1/KRT5/RAC1/FLCN/RHOC/CTNND1/SNAI2/KRT14/S100A10/SDC4/ACTB/CAPZA1/CDC42/CTNNB1
GO_HEART_VALVE_DEVELOPMENT	GO_HEART_VALVE_DEVELOPMENT	56	-0.775166	-1.65436	0.00568956	0.218838	0.205249	1093	tags=14%, list=5%, signal=14%	ROBO1/SOX9/SOX4/JAG1/PRDM1/SNAI2/MDM4/MDM2
GO_POSTSYNAPSE_ASSEMBLY	GO_POSTSYNAPSE_ASSEMBLY	23	-0.871791	-1.62899	0.00558115	0.218838	0.205249	135	tags=13%, list=1%, signal=13%	GAP43/WNT5A/PTPRS
GO_GLYCOLYTIC_PROCESS_THROUGH_FRUCTOSE_6_PHOSPHATE	GO_GLYCOLYTIC_PROCESS_THROUGH_FRUCTOSE_6_PHOSPHATE	25	0.815493	1.60931	0.00561028	0.218838	0.205249	988	tags=40%, list=5%, signal=38%	PFKL/PGK1/BPGM/PKM/ENO1/TPI1/ALDOA/PGAM1/GAPDH/GPI
GO_HIGH_DENSITY_LIPOPROTEIN_PARTICLE_REMODELING	GO_HIGH_DENSITY_LIPOPROTEIN_PARTICLE_REMODELING	15	-0.917902	-1.60352	0.00534015	0.218838	0.205249	92	tags=20%, list=0%, signal=20%	LCAT/APOC1/APOE
GO_LIPASE_ACTIVITY	GO_LIPASE_ACTIVITY	100	0.627756	1.50911	0.00562833	0.218838	0.205249	926	tags=15%, list=5%, signal=14%	PLA2G2A/ABHD12/PLA2G2F/PLBD1/GDPD3/PNPLA2/HMOX1/PLCG2/LIPH/PLCD1/CES1/PRDX6/PLD3/LIPA/PLCD3
GO_CONDENSED_CHROMOSOME	GO_CONDENSED_CHROMOSOME	193	-0.605446	-1.48366	0.00546371	0.218838	0.205249	3430	tags=43%, list=17%, signal=36%	FBXO28/MIS18BP1/NDE1/NCAPH2/SMC2/SS18L1/NCAPH/RAD51/NCAPD2/RAD1/NCAPG/ZNF276/NCAPG2/CHEK1/CENPT/BUB1/BOD1L1/DCTN6/BUB1B/SKA1/RANGAP1/KIFAP3/HJURP/SPDL1/AGO3/KIF2C/BRCA2/CENPB/ITGB3BP/KANSL1/CDCA5/MEAF6/SMC6/SKA3/NDC80/GPATCH11/CENPE/CENPK/BRD4/AHCTF1/NSL1/PLK1/RAD9A/CDT1/ZWILCH/DYNC1LI1/CTCF/STAG1/ORC2/CENPU/NEK2/MKI67/AURKB/SPC25/AURKA/PPP1CC/CENPM/NUF2/RGS12/RAD21/SKA2/SMC4/CENPA/ZWINT/SPC24/CB…
GO_RHO_PROTEIN_SIGNAL_TRANSDUCTION	GO_RHO_PROTEIN_SIGNAL_TRANSDUCTION	188	-0.593966	-1.44913	0.00552808	0.218838	0.205249	1134	tags=11%, list=6%, signal=11%	SYNJ2BP/ROBO1/HACD3/ITGA3/BCL6/RND3/ABCA1/RHOA/ITGB1/NET1/AKAP13/RHOB/RAC1/FLCN/RHOC/STMN1/RHOV/CDC42SE2/APOE/CDC42/CDC42SE1
GO_CHROMOSOME_SEGREGATION	GO_CHROMOSOME_SEGREGATION	277	-0.57122	-1.44354	0.00571317	0.218838	0.205249	2756	tags=32%, list=14%, signal=28%	SKA1/CCNE2/LATS1/DSCC1/ANAPC1/FBXO5/CUL3/HJURP/SPDL1/KIF2C/ESCO2/CSNK2A2/RGS14/KIF23/CDCA5/NDC1/SMC6/SKA3/NDC80/CENPE/CENPK/OIP5/TACC3/RB1/CDCA8/CSNK2A1/RIOK3/NR3C1/NSL1/CENPQ/MAD2L2/ACTR3/USP9X/PLK1/FBXW7/ECT2/RACGAP1/KIF14/CDT1/KIF22/DLGAP5/CHMP2A/TOP1/POGZ/SUN1/DYNC1LI1/CTCF/STAG1/NEK2/MKI67/AURKB/SPC25/PUM2/CHMP4B/NAA10/NUF2/FAM83D/RAD21/ACTR2/CHMP4A/PRC1/SKA2/SMC4/ZWINT/ARL8B/MIS18A/KLHDC8B/…
GO_POSITIVE_REGULATION_OF_CELL_ACTIVATION	GO_POSITIVE_REGULATION_OF_CELL_ACTIVATION	318	-0.561887	-1.43449	0.005475	0.218838	0.205249	1560	tags=18%, list=8%, signal=17%	IL18/PPP2R3C/FCER1G/SOCS1/MAD2L2/VAV3/CCL3/CD40/MAP3K8/TGFB1/NCK1/CCDC88B/IGHG2/CCL2/IL33/EGR3/CD46/FAM49B/AIF1/TYROBP/VAMP7/BST1/ADA/EFNB2/CYLD/PNP/IGHA1/BCL6/PYCARD/TFRC/DUSP10/PIK3R1/CAV1/EXOSC6/IGF2/CBFB/RHOA/THBS1/IGHG3/IGLC3/RAC1/HSPH1/ANXA1/HMGB1/BCL10/MIF/WNT5A/CTSC/IGHG4/CD47/IGHG1/AP1G1/IGLC2/HES1/LGALS1/CDC42/IGKC
GO_REGULATION_OF_APOPTOTIC_SIGNALING_PATHWAY	GO_REGULATION_OF_APOPTOTIC_SIGNALING_PATHWAY	367	-0.551266	-1.42091	0.00558863	0.218838	0.205249	1041	tags=15%, list=5%, signal=15%	SERINC3/CYLD/STK4/TPD52L1/DDIT3/TP63/PSMD10/PYCARD/MAGEA3/SLC9A3R1/SLC35F6/SKIL/PTGS2/MCL1/CAV1/PPP3R1/NOL3/GPX1/CASP2/YWHAB/SOD1/SERPINE1/GNAI3/YWHAZ/ITGAV/PARP1/CLU/DDX3X/YWHAQ/THBS1/SFPQ/YWHAH/NDUFA13/CHCHD10/TMEM14A/NUPR1/HSPB1/FLCN/HIF1A/TNFSF10/HSPA1B/YWHAG/HMGB2/SFN/HSPA1A/SNAI2/BCL10/CD44/MIF/CTSC/MUC1/YWHAE/CTNNB1/MDM2/S100A9/S100A8
GO_REGULATION_OF_CYTOSKELETON_ORGANIZATION	GO_REGULATION_OF_CYTOSKELETON_ORGANIZATION	480	-0.531147	-1.40516	0.00547968	0.218838	0.205249	1647	tags=15%, list=8%, signal=14%	CHMP2A/ARPC5L/PTGER4/ARHGEF5/STAG1/MKKS/GNAI1/RHOD/NEK2/TRIM54/EPHA1/TMOD3/GMFG/DLG1/AURKA/ARPC2/PLXNA3/XPO1/CHMP4B/CLIP1/PHPT1/PROX1/BST1/TPM1/CYLD/ACTR2/RANBP1/TPX2/CKAP2/MDM1/PYCARD/PFDN2/SKA2/CAPN2/VASP/MAPRE1/RND3/PIK3R1/CDK2AP2/MTPN/RHOA/PDGFA/HNRNPU/PLK2/HRAS/ARL2/EFNA5/AKAP13/ARPC1B/FSCN1/RHOB/CAPG/ARPC4/DSTN/RAC1/TMSB4X/RHOC/SMIM22/STMN1/RHOV/ARPC5/HSPA1B/HSPA1A/ARF6/S100A10/CD47/SDC4/CA…
GO_REGULATION_OF_BINDING	GO_REGULATION_OF_BINDING	340	-0.544957	-1.40346	0.00566124	0.218838	0.205249	1008	tags=13%, list=5%, signal=13%	CYLD/STK4/EPHA4/DDIT3/PPP2CB/PHLDA2/HSP90AB1/FKBP1A/ADAM15/HSPA5/ITGA2/MAPRE1/CAV1/EIF3E/ZNF462/PLK2/PARP1/SUMO1/CSNK1A1/TMSB4X/JUN/SUMO3/IFI16/STMN1/HMGB1/ZNF593/HNRNPL/HMGB2/ARF6/ANXA2/S100A10/WNT5A/CD36/ACTB/PER2/ADNP/GMNN/APOE/SLPI/HES1/NUCKS1/PPP3CA/CDC42/AMFR/CTNNB1
GO_SIDE_OF_MEMBRANE	GO_SIDE_OF_MEMBRANE	471	-0.516499	-1.36385	0.00572171	0.218838	0.205249	1063	tags=10%, list=5%, signal=10%	ITGA3/CD163L1/ADA/CYLD/IGHA1/CHMP4A/LITAF/GRAMD1A/TFRC/FKBP1A/PTK6/GM2A/CAPN2/ITGA2/CANX/IQGAP1/ANXA5/ABCA1/RHOA/EZR/ULBP2/GNAI3/ITGAV/ITGB1/CXCL10/THBS1/EFNA5/RPS28/LDLR/IGHG3/IGLC3/SPPL2A/ANXA1/RPS29/PRNP/CAV2/CD59/ITGB6/INSR/IGHG4/CD36/IGHG1/B4GALT1/IGLC2/CALR/PPP3CA/IGKC/RAB21
GO_COFACTOR_BINDING	GO_COFACTOR_BINDING	426	0.472677	1.35042	0.00529335	0.218838	0.205249	2696	tags=29%, list=13%, signal=26%	CYP4B1/HPGD/GSTM3/MGST1/GCLC/CISD3/CYB5A/ACOX1/QSOX1/NDUFV2/IDH1/CYP4F12/HEBP1/FDX1/RPS3/MCCC1/DECR1/PHGDH/SGPL1/GPD1L/CYP1A1/SDHB/HMGCL/SIRT7/CYP2J2/CYP4F8/SDHC/CYP24A1/HMOX1/HMOX2/GAPDH/HADHA/CAT/ALAS1/NDUFA9/CRYL1/SDHA/SUCLG1/NDUFV1/PRMT1/PDXK/CYP4F22/ISCU/SORD/TM7SF2/UQCRFS1/CYBA/GMDS/CYB5R3/ACADM/HIBADH/ACADVL/PTGES2/P4HTM/NDUFS2/ACBD6/KYNU/ALDH1A3/NDUFAB1/ACO2/GSTP1/ACADS/CBR3/ILVBL/MDH1/ME…
GO_AROMATASE_ACTIVITY	GO_AROMATASE_ACTIVITY	20	0.849202	1.60864	0.0059004	0.221666	0.207901	567	tags=20%, list=3%, signal=19%	CYP4B1/CYP4F12/CYP1A1/CYP4F8
GO_TRANSITION_METAL_ION_HOMEOSTASIS	GO_TRANSITION_METAL_ION_HOMEOSTASIS	111	-0.679945	-1.57267	0.00589047	0.221666	0.207901	930	tags=21%, list=5%, signal=20%	SCO2/EPB42/BTBD9/MT1G/ATP6V1A/XIAP/SLC25A37/MT1E/NEDD8/TFRC/LCN2/ATP6V0D1/SOD1/SLC40A1/ATOX1/HIF1A/PRNP/SLC39A4/MYC/MT2A/S100A9/MT1X/S100A8
GO_APICAL_PLASMA_MEMBRANE	GO_APICAL_PLASMA_MEMBRANE	265	0.5081	1.38648	0.00589899	0.221666	0.207901	1395	tags=14%, list=7%, signal=13%	UPK3A/UPK2/UPK1A/UPK1B/SCNN1B/MAL/IGFBP2/SLC26A2/CLDN4/BST2/RDX/CYP4F12/CD9/ERBB3/ATP1B1/MTDH/EPCAM/ERBB2/GJB6/CRB3/SLC44A4/KISS1/MAL2/ATP8B1/SCNN1G/SLC9A1/TMEM30A/CYBA/SHROOM1/MTCL1/ATP6V1E1/ATP6AP2/SLC29A1/SCNN1A/SLC3A2/ATP2B1
GO_POSITIVE_REGULATION_OF_B_CELL_ACTIVATION	GO_POSITIVE_REGULATION_OF_B_CELL_ACTIVATION	96	-0.71004	-1.61739	0.00594511	0.222032	0.208245	1097	tags=20%, list=5%, signal=19%	PPP2R3C/MAD2L2/VAV3/CD40/TGFB1/IGHG2/BST1/ADA/IGHA1/BCL6/TFRC/EXOSC6/IGHG3/IGLC3/MIF/IGHG4/IGHG1/IGLC2/IGKC
GO_LENS_DEVELOPMENT_IN_CAMERA_TYPE_EYE	GO_LENS_DEVELOPMENT_IN_CAMERA_TYPE_EYE	59	-0.750497	-1.60219	0.00601997	0.223513	0.209634	1480	tags=19%, list=7%, signal=17%	HIPK1/DLG1/MAF/PROX1/KDM5B/SKIL/PDS5B/WNT5A/FRS2/CDK4/CTNNB1
GO_ESTABLISHMENT_OF_EPITHELIAL_CELL_POLARITY	GO_ESTABLISHMENT_OF_EPITHELIAL_CELL_POLARITY	29	-0.841051	-1.63359	0.00629524	0.228622	0.214425	1052	tags=31%, list=5%, signal=29%	MSN/PARD3/SLC9A3R1/RHOA/FRMD4B/ARF6/WNT5A/HES1/CDC42
GO_CARDIAC_VENTRICLE_DEVELOPMENT	GO_CARDIAC_VENTRICLE_DEVELOPMENT	106	-0.687747	-1.57728	0.00625992	0.228622	0.214425	1200	tags=16%, list=6%, signal=15%	SEMA3C/PROX1/ROBO1/TPM1/FKBP1A/PPP1R13L/SOX4/GRHL2/JAG1/HIF1A/PRDM1/WNT5A/HES1/DSP/FRS2/MDM4/MDM2
GO_ANTIMICROBIAL_HUMORAL_RESPONSE	GO_ANTIMICROBIAL_HUMORAL_RESPONSE	71	-0.718646	-1.57338	0.00630161	0.228622	0.214425	954	tags=25%, list=5%, signal=24%	IGHA1/CXCL13/CXCL1/JCHAIN/LCN2/HMGN2/CXCL6/RPS19/CLU/CXCL10/ROMO1/PI3/SLPI/KRT6A/DEFB1/S100A9/S100A7/S100A8
GO_IMMUNE_RESPONSE_REGULATING_CELL_SURFACE_RECEPTOR_SIGNALING_PATHWAY	GO_IMMUNE_RESPONSE_REGULATING_CELL_SURFACE_RECEPTOR_SIGNALING_PATHWAY	402	-0.538408	-1.3997	0.00629591	0.228622	0.214425	1984	tags=18%, list=10%, signal=16%	DUSP22/VAV3/ACTR3/CD40/PSMD8/NCK1/PSMD4/BAX/RAB29/NCKAP1/RPS6KA5/PSMD12/IGHG2/PSMB10/PSME4/HSP90AA1/EP300/PSMD1/NRAS/PSMA1/ARPC2/PSMB4/MAP3K1/APPL1/PSMA2/PHPT1/ADA/CYLD/ACTR2/ELF1/IGHA1/SPG21/PSMD10/HSP90AB1/PSMD6/CALM1/MUCL1/PSMA3/PIK3R1/PSMB9/PPP3R1/ABI1/ELF2/CBFB/PSMC3/EZR/NFATC3/HRAS/PSME2/PSMD7/PSMA4/ARPC1B/ARPC4/PSMA7/IGHG3/IGLC3/RAC1/JUN/FOXP1/PRNP/ARPC5/BCL10/IGHG4/CD47/ACTB/IGHG1/MUC1/IG…
GO_ENDOCRINE_PROCESS	GO_ENDOCRINE_PROCESS	64	0.684966	1.57228	0.00641584	0.231444	0.217072	1221	tags=12%, list=6%, signal=12%	CRH/REN/TBX3/GATA3/KISS1/CES1/CYBA/ATP6AP2
GO_NEGATIVE_REGULATION_OF_DENDRITE_DEVELOPMENT	GO_NEGATIVE_REGULATION_OF_DENDRITE_DEVELOPMENT	27	-0.85773	-1.65827	0.00655522	0.231491	0.217116	638	tags=22%, list=3%, signal=22%	BCL11A/PLK2/YWHAH/ARF6/PTPRS/PPP3CA
GO_DISORDERED_DOMAIN_SPECIFIC_BINDING	GO_DISORDERED_DOMAIN_SPECIFIC_BINDING	30	-0.838296	-1.6353	0.00664257	0.231491	0.217116	1734	tags=43%, list=9%, signal=40%	PPIL1/CALM3/RRM1/HSP90AA1/TP53/HSP90AB1/CALM1/NCOA3/EZR/HSPA1A/CALM2/CTNNB1/MDM2
GO_ENERGY_RESERVE_METABOLIC_PROCESS	GO_ENERGY_RESERVE_METABOLIC_PROCESS	70	-0.738148	-1.61379	0.00674972	0.231491	0.217116	1785	tags=19%, list=9%, signal=17%	PPP1R2/PHKB/NR1D1/PPP1CC/PHLDA2/CALM1/IGF2/PYGL/PHKG1/INSR/PER2/MYC/PPP1CB
GO_NEGATIVE_REGULATION_OF_CHONDROCYTE_DIFFERENTIATION	GO_NEGATIVE_REGULATION_OF_CHONDROCYTE_DIFFERENTIATION	16	-0.896693	-1.5975	0.0064718	0.231491	0.217116	949	tags=19%, list=5%, signal=18%	SOX9/SNAI2/CTNNB1
GO_MORPHOGENESIS_OF_AN_ENDOTHELIUM	GO_MORPHOGENESIS_OF_AN_ENDOTHELIUM	18	-0.887405	-1.5936	0.0067508	0.231491	0.217116	616	tags=28%, list=3%, signal=27%	RHOA/CXCL10/RHOB/FOXP1/CTNNB1
GO_PATHWAY_RESTRICTED_SMAD_PROTEIN_PHOSPHORYLATION	GO_PATHWAY_RESTRICTED_SMAD_PROTEIN_PHOSPHORYLATION	49	0.710891	1.57687	0.00668998	0.231491	0.217116	808	tags=20%, list=4%, signal=20%	GDF15/TWSG1/RBPMS/BMP2/DKK1/CSNK2B/DAB2/BMP3/BMP7/LDLRAD4
GO_REGULATION_OF_GLUCAN_BIOSYNTHETIC_PROCESS	GO_REGULATION_OF_GLUCAN_BIOSYNTHETIC_PROCESS	24	-0.836762	-1.57459	0.00664257	0.231491	0.217116	648	tags=12%, list=3%, signal=12%	IGF2/INSR/PPP1CB
GO_DICARBOXYLIC_ACID_METABOLIC_PROCESS	GO_DICARBOXYLIC_ACID_METABOLIC_PROCESS	83	0.654958	1.53403	0.00670748	0.231491	0.217116	2648	tags=36%, list=13%, signal=32%	GCLC/QPRT/IDH1/MDH2/NIT2/SDHB/SDHA/SUCLG1/SLC7A11/ASS1/KYNU/MTHFD2L/MDH1/ME3/FOLR1/SUCLG2/ALDH4A1/GLUD1/OAT/SHMT2/ATIC/GRHPR/GCLM/ALDH5A1/GOT1/FH/GPT2/ACSF3/IDH2/SHMT1
GO_EXTERNAL_SIDE_OF_PLASMA_MEMBRANE	GO_EXTERNAL_SIDE_OF_PLASMA_MEMBRANE	294	-0.566405	-1.43459	0.00658164	0.231491	0.217116	1063	tags=10%, list=5%, signal=10%	ITGA3/CD163L1/ADA/IGHA1/TFRC/CAPN2/ITGA2/ANXA5/ABCA1/ULBP2/ITGAV/ITGB1/CXCL10/THBS1/EFNA5/LDLR/IGHG3/IGLC3/ANXA1/PRNP/CD59/ITGB6/INSR/IGHG4/CD36/IGHG1/B4GALT1/IGLC2/CALR/IGKC
GO_POSITIVE_REGULATION_OF_DEFENSE_RESPONSE	GO_POSITIVE_REGULATION_OF_DEFENSE_RESPONSE	431	-0.536721	-1.40997	0.00678175	0.231491	0.217116	1671	tags=16%, list=8%, signal=15%	RPS6KA5/PSMD12/PTGER4/PSMB10/OTUD4/IRF3/IL33/PSME4/NR1D1/UBE2V1/EP300/PSMD1/NRAS/PSMA1/PUM2/TRADD/XIAP/PSMB4/TGM2/MAP3K1/APPL1/PSMA2/UBA52/ITCH/VAMP7/PJA2/PDCD4/CYLD/NEAT1/PSMD10/PYCARD/PSMD6/MUCL1/PSMA3/ITGA2/PTGS2/CAV1/PSMB9/F12/PSMC3/CTSB/CEBPB/SERPINE1/RPS19/HRAS/PSME2/PSMD7/SFPQ/PSMA4/LDLR/HSP90B1/PSMA7/NUPR1/MGST2/MMP12/IFI16/HMGB1/HSPA1B/HMGB2/HSPA1A/BCL10/WNT5A/CTSC/CD47/CD36/AP1G1/MUC1/P…
GO_LYASE_ACTIVITY	GO_LYASE_ACTIVITY	158	0.557452	1.44074	0.0069151	0.233532	0.21903	2690	tags=32%, list=13%, signal=28%	PCBD1/GLO1/PARK7/ECHS1/CA2/HADHB/RPS3/ENO1/PM20D1/TPI1/ALDOA/SGPL1/ECHDC2/CYP1A1/DDT/HMGCL/APEX1/HADHA/APMAP/CA12/GMDS/ODC1/PTGES2/ECHDC1/ACO2/TSEN34/ME3/MGST3/UXS1/ENOSF1/HSD17B4/APIP/ALDOC/TKFC/ECI1/SHMT2/CA4/CSAD/PCK2/CYP1B1/HCCS/FAHD1/GOT1/FH/MOCS1/PHYKPL/TSEN2/SHMT1/XRCC5/PTS
GO_RESPONSE_TO_MOLECULE_OF_BACTERIAL_ORIGIN	GO_RESPONSE_TO_MOLECULE_OF_BACTERIAL_ORIGIN	296	-0.560793	-1.42204	0.00689871	0.233532	0.21903	980	tags=12%, list=5%, signal=11%	NOCT/CXCL13/LITAF/CXCL1/PYCARD/DUSP10/CLDN1/CAPN2/LCN2/PTGS2/ABCA1/RHOA/IFNAR1/CXCL6/CEBPB/SERPINE1/CXCL10/JUND/JUN/CYP27B1/MGST2/FOXP1/HMGB1/HMGB2/BCL10/MIF/WNT5A/CD36/SLPI/FOS/CDK4/ADAM17/S100A14/S100A7/S100A8
GO_NADH_METABOLIC_PROCESS	GO_NADH_METABOLIC_PROCESS	36	0.772631	1.59814	0.00711641	0.2378	0.223033	1611	tags=39%, list=8%, signal=36%	PFKL/PGK1/BPGM/PKM/MDH2/ENO1/TPI1/ALDOA/PGAM1/GAPDH/GPI/MDH1/VCP/ALDOC
GO_B_CELL_ACTIVATION	GO_B_CELL_ACTIVATION	237	-0.580716	-1.44694	0.00708636	0.2378	0.223033	1989	tags=18%, list=10%, signal=17%	PPP2R3C/RC3H1/MAD2L2/VAV3/SP3/CD40/TGFB1/TCIRG1/PRKDC/BAX/IGHG2/LRRC8A/DCLRE1C/EP300/TYROBP/TPD52/TP53/BST1/DNAJB9/ADA/IRF2BP2/CYLD/IGHA1/ZFP36L2/BCL6/TFRC/PIK3R1/RNF168/EXOSC6/FNIP1/AHR/ITGB1/KLF6/ZFP36L1/IGHG3/IGLC3/MIF/IGHG4/IGHG1/IGLC2/LGALS1/ADAM17/IGKC
GO_EPITHELIAL_CELL_PROLIFERATION	GO_EPITHELIAL_CELL_PROLIFERATION	348	-0.542264	-1.39402	0.00716169	0.23806	0.223277	1417	tags=16%, list=7%, signal=15%	NR1D1/OSR2/NRAS/DLG1/AIMP1/CDKN2B/SERPINB5/SOX2/SYNJ2BP/SERPINB1/PROX1/ROBO1/KLF9/EFNB2/SOX9/TP63/PGF/IFT172/KDM5B/BCL11B/MTSS1/DUSP10/CLDN1/FGFBP1/CAV1/STAT1/GPX1/CEBPB/KRT4/HRAS/THBS1/ZFP36L1/CCND1/NUPR1/RREB1/JUN/HIF1A/MMP12/CAV2/HMGB1/HMGB2/SFN/SNAI2/IQGAP3/WNT5A/AREG/MYC/B4GALT1/EPPK1/APOE/HES1/FRS2/SRSF6/ADAM17/CDC42/CTNNB1
GO_MESENCHYME_MORPHOGENESIS	GO_MESENCHYME_MORPHOGENESIS	46	-0.787452	-1.62888	0.00775383	0.240343	0.225418	177	tags=15%, list=1%, signal=15%	ROBO1/SOX9/SNAI2/WNT5A/MYC/MDM4/MDM2
GO_PEPTIDE_HORMONE_BINDING	GO_PEPTIDE_HORMONE_BINDING	31	-0.826761	-1.62451	0.00731054	0.240343	0.225418	727	tags=16%, list=4%, signal=16%	GIPR/PIK3R1/ANXA5/SLC40A1/INSR
GO_POSITIVE_REGULATION_OF_MONONUCLEAR_CELL_MIGRATION	GO_POSITIVE_REGULATION_OF_MONONUCLEAR_CELL_MIGRATION	20	-0.875493	-1.61872	0.00806521	0.240343	0.225418	550	tags=30%, list=3%, signal=29%	SERPINE1/CXCL10/HMGB1/CXCL17/S100A14/S100A7
GO_POSTSYNAPTIC_SPECIALIZATION_ORGANIZATION	GO_POSTSYNAPTIC_SPECIALIZATION_ORGANIZATION	25	-0.847129	-1.60522	0.00801281	0.240343	0.225418	1454	tags=20%, list=7%, signal=19%	GAP43/DLG1/CRIPT/ARF6/PTPRS
GO_POSITIVE_REGULATION_OF_CALCIUM_ION_IMPORT	GO_POSITIVE_REGULATION_OF_CALCIUM_ION_IMPORT	18	0.863927	1.60335	0.00750195	0.240343	0.225418	278	tags=11%, list=1%, signal=11%	CRH/LGALS3
GO_ANTIMICROBIAL_HUMORAL_IMMUNE_RESPONSE_MEDIATED_BY_ANTIMICROBIAL_PEPTIDE	GO_ANTIMICROBIAL_HUMORAL_IMMUNE_RESPONSE_MEDIATED_BY_ANTIMICROBIAL_PEPTIDE	37	-0.794447	-1.59306	0.00750312	0.240343	0.225418	915	tags=30%, list=4%, signal=28%	CXCL13/CXCL1/HMGN2/CXCL6/RPS19/CXCL10/ROMO1/KRT6A/DEFB1/S100A9/S100A7
GO_GLYCOGEN_BIOSYNTHETIC_PROCESS	GO_GLYCOGEN_BIOSYNTHETIC_PROCESS	39	-0.784573	-1.58419	0.00824598	0.240343	0.225418	648	tags=15%, list=3%, signal=15%	NR1D1/IGF2/PHKG1/INSR/PER2/PPP1CB
GO_POSITIVE_REGULATION_OF_REPRODUCTIVE_PROCESS	GO_POSITIVE_REGULATION_OF_REPRODUCTIVE_PROCESS	59	-0.741403	-1.58277	0.00799557	0.240343	0.225418	1635	tags=17%, list=8%, signal=16%	CDC25B/AR/AURKA/AGO2/SOX9/UBE2B/WNT5A/INSR/DEFB1/CTNNB1
GO_RECEPTOR_ANTAGONIST_ACTIVITY	GO_RECEPTOR_ANTAGONIST_ACTIVITY	23	0.81576	1.58217	0.00824598	0.240343	0.225418	1434	tags=17%, list=7%, signal=16%	IL1RN/LRPAP1/DKK1/MTRNR2L1
GO_NADPLUS_BINDING	GO_NADPLUS_BINDING	14	0.879879	1.57391	0.00826275	0.240343	0.225418	2198	tags=64%, list=11%, signal=57%	HPGD/SIRT7/CRYL1/ALDH1A3/UXS1/GLUD1/SIRT6/SIRT5/HADH
GO_PEPTIDE_HORMONE_RECEPTOR_BINDING	GO_PEPTIDE_HORMONE_RECEPTOR_BINDING	12	0.897252	1.57041	0.00747214	0.240343	0.225418	1119	tags=25%, list=5%, signal=24%	CRH/PSMC5/CCK
GO_POSITIVE_REGULATION_OF_CELL_SUBSTRATE_JUNCTION_ORGANIZATION	GO_POSITIVE_REGULATION_OF_CELL_SUBSTRATE_JUNCTION_ORGANIZATION	24	-0.83337	-1.5682	0.00731054	0.240343	0.225418	685	tags=25%, list=3%, signal=24%	VEGFA/IQGAP1/LIMS1/RAC1/S100A10/SDC4
GO_G1_DNA_DAMAGE_CHECKPOINT	GO_G1_DNA_DAMAGE_CHECKPOINT	62	-0.73062	-1.55881	0.00768796	0.240343	0.225418	1440	tags=35%, list=7%, signal=33%	ARID3A/EP300/TFDP1/AURKA/TRIAP1/GTSE1/TNKS1BP1/TP53/CNOT7/SOX4/CASP2/PCNA/RPS27L/CDK1/CCNB1/PLK2/WAC/CCND1/SFN/MUC1/MDM4/MDM2
GO_NEGATIVE_REGULATION_OF_CELL_CYCLE_G1_S_PHASE_TRANSITION	GO_NEGATIVE_REGULATION_OF_CELL_CYCLE_G1_S_PHASE_TRANSITION	100	-0.68157	-1.55696	0.00801724	0.240343	0.225418	1916	tags=37%, list=9%, signal=34%	RFWD3/PRKDC/BAX/JADE1/PRMT2/EZH2/KLF4/CCL2/ARID3A/EP300/TFDP1/AURKA/TRIAP1/CDKN2B/GTSE1/TNKS1BP1/BRD7/TP53/CNOT7/CDK2AP2/WEE1/SOX4/CDKN2A/CASP2/PCNA/RPS27L/CDK1/CCNB1/CTDSP2/PLK2/CCND1/GPNMB/SFN/MUC1/MDM4/CDK4/MDM2
GO_CHAPERONE_BINDING	GO_CHAPERONE_BINDING	94	-0.685387	-1.55456	0.00799895	0.240343	0.225418	1543	tags=31%, list=8%, signal=29%	FN1/DNAJA2/BAG4/TBCA/BAX/DNAJA4/DNAJB4/DNAJB2/FNIP2/TP53/DNAJB9/DNAJB6/HSPE1/HSPA5/PFDN4/FNIP1/SOD1/DNAJC1/CLU/ATP1A1/DNAJB1/BIRC5/PRNP/DNAJC3/CTSC/SDF2L1/HES1/CALR/AMFR
GO_INTRINSIC_COMPONENT_OF_POSTSYNAPTIC_MEMBRANE	GO_INTRINSIC_COMPONENT_OF_POSTSYNAPTIC_MEMBRANE	66	-0.719911	-1.55014	0.00827888	0.240343	0.225418	1278	tags=9%, list=6%, signal=9%	SLC30A1/CHRM3/EFNB2/EPHA4/CANX/PTPRS
GO_PROTEIN_SUMOYLATION	GO_PROTEIN_SUMOYLATION	76	-0.701236	-1.54855	0.00781723	0.240343	0.225418	1013	tags=16%, list=5%, signal=15%	ZNF451/SENP5/PIAS3/NUP50/BCL11A/NUP155/SUMO1/SUMO3/EGR1/NUP107/CTNNB1/MDM2
GO_SODIUM_CHANNEL_ACTIVITY	GO_SODIUM_CHANNEL_ACTIVITY	33	0.757794	1.54107	0.00804921	0.240343	0.225418	1310	tags=12%, list=6%, signal=11%	SCNN1B/SCN11A/SCNN1G/SCNN1A
GO_METANEPHRIC_RENAL_VESICLE_MORPHOGENESIS	GO_METANEPHRIC_RENAL_VESICLE_MORPHOGENESIS	11	-0.91996	-1.53452	0.00824458	0.240343	0.225418	714	tags=18%, list=4%, signal=18%	STAT1/CTNNB1
GO_CAVEOLA	GO_CAVEOLA	64	-0.710289	-1.52368	0.00794468	0.240343	0.225418	738	tags=16%, list=4%, signal=15%	PTGS2/CAV1/ATP2B4/EFNA5/ATP1A1/ATP1B3/EMP2/CAV2/INSR/CTNNB1
GO_NON_CANONICAL_WNT_SIGNALING_PATHWAY	GO_NON_CANONICAL_WNT_SIGNALING_PATHWAY	141	-0.641876	-1.50088	0.00783877	0.240343	0.225418	1657	tags=21%, list=8%, signal=19%	PLCB3/PSMD12/PSMB10/PSME4/PSMD1/PSMA1/AGO2/PSMB4/PSMA2/PSMD10/PSMD6/CALM1/PSMA3/PSMB9/PPP3R1/PSMC3/RHOA/DAAM1/PSME2/PSMD7/PSMA4/PSMA7/RAC1/AP2S1/TNRC6B/WNT5A/PPP3CA/CDC42/CTNNB1
GO_DNA_INTEGRITY_CHECKPOINT	GO_DNA_INTEGRITY_CHECKPOINT	147	-0.633747	-1.4926	0.00801138	0.240343	0.225418	1921	tags=26%, list=9%, signal=24%	PLK1/RFWD3/DTL/PRKDC/BAX/DONSON/RAD9A/CLOCK/CDT1/WDR76/NAE1/CLSPN/ARID3A/EP300/CUL4A/TFDP1/AURKA/TRIAP1/FOXN3/GTSE1/TIPRL/TNKS1BP1/TP53/CNOT7/SOX4/CASP2/PCNA/RPS27L/CDK1/CCNB1/PLK2/WAC/CCND1/TOP2A/SFN/MUC1/MDM4/MDM2
GO_B_CELL_MEDIATED_IMMUNITY	GO_B_CELL_MEDIATED_IMMUNITY	146	-0.632093	-1.48972	0.00797085	0.240343	0.225418	2073	tags=16%, list=10%, signal=14%	FCER1G/IRF7/MAD2L2/CD40/C1QB/TGFB1/TCIRG1/SUSD4/IGHG2/CD46/IGHA1/BCL6/TFRC/RNF168/EXOSC6/CLU/IGHG3/IGLC3/BCL10/IGHG4/IGHG1/IGLC2/IGKC
GO_PROTEIN_LOCALIZATION_TO_NUCLEUS	GO_PROTEIN_LOCALIZATION_TO_NUCLEUS	243	-0.581166	-1.45099	0.00810634	0.240343	0.225418	1253	tags=15%, list=6%, signal=14%	GTSE1/LMNA/XPO1/TAF3/APPL1/IPO7/TP53/KPNA2/KPNA3/SOX9/CSE1L/DNAJB6/NUP50/ARL2BP/PTGS2/PIK3R1/CCT8/TOR1AIP2/CDK1/HNRNPU/KPNB1/CHP1/PARP1/ARL2/NUP155/SUMO1/CHCHD10/FLCN/MMP12/CD36/CCT2/YWHAE/CALR/PPP3CA/NUP107/MDM2
GO_RECEPTOR_MEDIATED_ENDOCYTOSIS	GO_RECEPTOR_MEDIATED_ENDOCYTOSIS	255	-0.564473	-1.41524	0.0082903	0.240343	0.225418	1025	tags=11%, list=5%, signal=10%	EFNB2/IGHA1/TFRC/JCHAIN/CAV1/CANX/EZR/SERPINE1/ITGB1/CLU/LDLR/HSP90B1/IGLC3/RAC1/HSPH1/CAV2/ARF6/ANXA2/AP2S1/INSR/CD36/APOC1/IGLC2/APOE/CALR/IGKC/RAB21
GO_CHROMATIN_BINDING	GO_CHROMATIN_BINDING	467	-0.521764	-1.37959	0.00797531	0.240343	0.225418	1998	tags=18%, list=10%, signal=16%	BARX2/ZNHIT1/HNRNPC/SP3/TNRC18/ING5/POLR2B/ING2/SIN3A/DNMT3A/EZH2/CLOCK/VRK1/ATAD2/CDT1/TOP1/KLF4/AR/ASXL1/CTCF/STAG1/CDYL/JARID2/MBD2/ARID3A/NUDT21/EP300/PBRM1/ACTN4/FOXO3/BRD2/HMGN5/TP53/ASH1L/ELK4/RAD21/SOX9/REL/TP63/YBX1/BCL6/UXT/CENPA/DDX1/SKIL/HMGN2/STAT1/KDM6B/RNF168/UBE2T/CKS2/PCNA/CEBPB/TFAP2A/FOSL2/CDK1/GRHL2/NFATC3/HNRNPU/CTBP1/BMI1/WAC/MLLT10/SFPQ/MTA2/TOP2A/NUPR1/VCX/JUN/PRDM1/CENPF/…
GO_CELL_CELL_JUNCTION	GO_CELL_CELL_JUNCTION	425	-0.524702	-1.37274	0.00798318	0.240343	0.225418	1372	tags=14%, list=7%, signal=14%	STXBP6/TMOD3/ACTN4/DLG1/EIF4G2/TNKS1BP1/RAP2C/DDX6/GJB3/ASH1L/PARD3/MICALL2/EPHA4/CNN3/PKP1/ADAM15/CLDN1/VASP/PIK3R1/DSG2/RAB13/IQGAP1/GJB5/PKP3/FRMD6/RHOA/CNN2/GRHL2/DSG3/ACTN1/LIMS1/ITGB1/EFNA5/FRMD4B/AHNAK/ATP1A1/PARD6B/RAP2B/YWHAH/CCND1/DSC2/FSCN1/S100A11/AQP3/JAG1/RAB10/FLCN/CTNND1/ANXA1/ANXA2/IQGAP3/PERP/B4GALT1/EPPK1/DSP/FRS2/CDK4/ADAM17/PPP3CA/CDC42/CTNNB1
GO_HEART_DEVELOPMENT	GO_HEART_DEVELOPMENT	486	-0.506426	-1.34411	0.00789475	0.240343	0.225418	1124	tags=10%, list=6%, signal=10%	TP53/PROX1/ROBO1/PDCD4/ITGA3/TPM1/EFNB2/STK4/TMED2/SOX9/NEBL/IFT172/DHRS3/TCF25/FKBP1A/ADAM15/MTERF4/DSG2/KDM6B/PPP1R13L/SOX4/PCNA/CDK1/CCNB1/GRHL2/HNRNPU/ITGB1/SPRY1/ZFP36L1/AKAP13/JAG1/JUN/HIF1A/PRDM1/COX17/SNAI2/ANXA2/WNT5A/INSR/HES1/CRIP1/DSP/FRS2/MDM4/CALR/CDC42/CTNNB1/MDM2
GO_CALCIUM_DEPENDENT_PHOSPHOLIPASE_A2_ACTIVITY	GO_CALCIUM_DEPENDENT_PHOSPHOLIPASE_A2_ACTIVITY	13	0.877302	1.54732	0.00843903	0.241349	0.226361	111	tags=15%, list=1%, signal=15%	PLA2G2A/PLA2G2F
GO_GLIAL_CELL_FATE_COMMITMENT	GO_GLIAL_CELL_FATE_COMMITMENT	11	-0.918275	-1.53171	0.00840161	0.241349	0.226361	1194	tags=27%, list=6%, signal=26%	SOX2/SOX9/CTNNB1
GO_DRUG_METABOLIC_PROCESS	GO_DRUG_METABOLIC_PROCESS	471	0.435718	1.26774	0.0084171	0.241349	0.226361	2046	tags=19%, list=10%, signal=18%	CYP4B1/GPX3/HMGCS2/CKB/BHMT/ACOX1/AKR1C3/QPRT/PCBD1/NQO1/PARK7/CYP4F12/CTSH/AKR1B10/PKM/MPST/CBR1/SULT1E1/ACAA1/ENO1/COMT/ADI1/MCCC1/BMP2/ALDOA/PNKD/TSPO/ELOVL1/PHGDH/ZC3H12A/CYP1A1/DNM2/PRDX2/GNPDA1/SULT2A1/SAT2/PRDX4/SDHB/HMGCL/SLC44A4/CYP2J2/MCCC2/DDAH1/CAT/SDHA/PDZD11/PRDX6/PRDX3/SUCLG1/PINK1/MMADHC/PDXK/GGT6/PYCR1/CYBA/ASS1/KYNU/AK3/MTHFD2L/MAOA/ADH1C/ACO2/ACP5/NT5C2/ADH5/PCCB/CMAS/ME3/ADK/A…
GO_ATRIOVENTRICULAR_VALVE_DEVELOPMENT	GO_ATRIOVENTRICULAR_VALVE_DEVELOPMENT	23	-0.857756	-1.60276	0.00869169	0.24746	0.232093	612	tags=13%, list=3%, signal=13%	SOX4/MDM4/MDM2
GO_DNA_BINDING_BENDING	GO_DNA_BINDING_BENDING	17	-0.891608	-1.59406	0.00892938	0.251967	0.236321	341	tags=24%, list=2%, signal=23%	TOP2A/HMGB1/HMGB2/CRIP1
GO_NEGATIVE_REGULATION_OF_RESPONSE_TO_DRUG	GO_NEGATIVE_REGULATION_OF_RESPONSE_TO_DRUG	26	0.776615	1.53184	0.00889352	0.251967	0.236321	920	tags=27%, list=5%, signal=26%	PSAP/PARK7/TXN/OSR1/PINK1/TRAP1/PYCR1
GO_NEGATIVE_REGULATION_OF_NEURON_PROJECTION_REGENERATION	GO_NEGATIVE_REGULATION_OF_NEURON_PROJECTION_REGENERATION	14	-0.908943	-1.57752	0.00899698	0.252751	0.237056	972	tags=21%, list=5%, signal=20%	EPHA4/SPP1/PTPRS
GO_CELLULAR_MODIFIED_AMINO_ACID_METABOLIC_PROCESS	GO_CELLULAR_MODIFIED_AMINO_ACID_METABOLIC_PROCESS	176	0.542943	1.40884	0.00911259	0.254871	0.239044	1762	tags=20%, list=9%, signal=19%	PLA2G2A/GSTM3/MGST1/CKB/BHMT/GCLC/SERINC2/ABHD12/PLA2G2F/GLO1/PARK7/IDH1/CNDP2/GSTM5/CROT/GATA3/PRDX4/GSTK1/LPCAT4/PDZD11/SLC7A11/GGT6/GCNT4/HAGH/ACADM/GPX4/ASS1/MTHFD2L/GSTP1/LPCAT3/PLSCR1/GSTA1/FOLR1/ALDH4A1/ALDH7A1/PAX8
GO_CELL_CELL_JUNCTION_ORGANIZATION	GO_CELL_CELL_JUNCTION_ORGANIZATION	166	-0.611117	-1.47028	0.00927422	0.258254	0.242217	1052	tags=14%, list=5%, signal=14%	PARD3/MICALL2/PKP1/CLDN1/DSG2/CAV1/RAB13/PKP3/CBFB/RHOA/GRHL2/LIMS1/ARL2/PARD6B/FSCN1/FLCN/RHOC/CTNND1/SNAI2/ARF6/PERP/DSP/CDC42/CTNNB1
GO_PEPTIDE_CROSS_LINKING	GO_PEPTIDE_CROSS_LINKING	29	-0.826745	-1.60581	0.00954503	0.258863	0.242788	2030	tags=38%, list=10%, signal=34%	FN1/SPRR1A/EPB42/TGM2/KRT10/THBS1/CSTA/ANXA1/PI3/SPRR1B/DSP
GO_NEGATIVE_REGULATION_OF_EPITHELIAL_CELL_DIFFERENTIATION	GO_NEGATIVE_REGULATION_OF_EPITHELIAL_CELL_DIFFERENTIATION	35	-0.799352	-1.599	0.00948843	0.258863	0.242788	949	tags=29%, list=5%, signal=27%	SOX9/TP63/CAV1/STAT1/GRHL2/CCND1/JAG1/HES1/SRSF6/CTNNB1
GO_REGULATION_OF_CHROMOSOME_SEGREGATION	GO_REGULATION_OF_CHROMOSOME_SEGREGATION	95	-0.693799	-1.57665	0.00956849	0.258863	0.242788	2652	tags=39%, list=13%, signal=34%	ANAPC1/FBXO5/CUL3/SPDL1/KIF2C/CSNK2A2/CDCA5/SMC6/NDC80/CENPE/TACC3/RB1/CSNK2A1/MAD2L2/PLK1/ECT2/RACGAP1/CDT1/DLGAP5/DYNC1LI1/CTCF/NEK2/MKI67/AURKB/PUM2/NAA10/RAD21/CDC20/CCNB1/HNRNPU/MAD2L1/SFPQ/DUSP1/CENPF/PTTG1/CDC42/CTNNB1
GO_AMYLOID_FIBRIL_FORMATION	GO_AMYLOID_FIBRIL_FORMATION	18	-0.875974	-1.57307	0.00947511	0.258863	0.242788	831	tags=33%, list=4%, signal=32%	FKBP1A/CLU/LDLR/CD36/APOE/MDM2
GO_NAD_METABOLIC_PROCESS	GO_NAD_METABOLIC_PROCESS	44	0.714099	1.54272	0.00947237	0.258863	0.242788	2164	tags=41%, list=11%, signal=37%	QPRT/PFKL/PGK1/BPGM/PKM/ENO1/TPI1/ALDOA/GPD1L/PGAM1/NADSYN1/GAPDH/GPI/NMRK1/MDH1/ALDOC/NADK/PFKM
GO_NEGATIVE_REGULATION_OF_MAST_CELL_ACTIVATION	GO_NEGATIVE_REGULATION_OF_MAST_CELL_ACTIVATION	11	0.8881	1.51621	0.00951601	0.258863	0.242788	626	tags=18%, list=3%, signal=18%	LGALS9/HMOX1
GO_LIPID_OXIDATION	GO_LIPID_OXIDATION	95	0.62461	1.49532	0.00960199	0.258863	0.242788	3074	tags=37%, list=15%, signal=31%	ACOX1/ECHS1/PPARG/HADHB/ACAA1/DECR1/CROT/DGAT2/ECHDC2/HADHA/ECH1/ACAA2/ACADM/ACADVL/ECHDC1/ACADS/ADH5/PLIN5/ECI2/HSD17B4/TYSND1/ACOX3/ECI1/ETFA/BDH2/PPARD/HADH/IVD/APOD/MECR/ABCD3/ACOXL/DECR2/ADIPOR1/AUH
GO_REGULATION_OF_CHEMOTAXIS	GO_REGULATION_OF_CHEMOTAXIS	185	-0.606751	-1.47901	0.00962223	0.258863	0.242788	1652	tags=16%, list=8%, signal=15%	CXCR4/MTUS1/CCL2/SEMA4A/AIF1/PLXNA3/SEMA3C/BST1/ROBO1/EFNB2/PGF/CXCL13/SEMA3F/ITGA2/SERPINE1/CXCL10/THBS1/DUSP1/RAC1/TMSB4X/HSPB1/HMGB1/MIF/WNT5A/CXCL17/CALR/ADAM17/S100A14/S100A7
GO_ALPHA_AMINO_ACID_METABOLIC_PROCESS	GO_ALPHA_AMINO_ACID_METABOLIC_PROCESS	169	0.558485	1.44646	0.0097638	0.261563	0.24532	2764	tags=27%, list=14%, signal=24%	BHMT/GCLC/HNMT/PCBD1/PARK7/MPST/BCAT2/TST/COMT/ADI1/MCCC1/NIT2/PHGDH/PRDX4/HMGCL/MCCC2/DDAH1/SLC7A11/PYCR1/ODC1/HIBADH/ASS1/KYNU/MTHFD2L/APIP/ALDH4A1/ALDH7A1/GLUD1/OAT/SHMT2/PYCR2/HIBCH/CSAD/GSTZ1/MSRA/GCLM/IVD/ALDH5A1/GOT1/GPT2/MTAP/PHYKPL/SHMT1/ACAD8/ARG2/AHCY
GO_MYOTUBE_CELL_DEVELOPMENT	GO_MYOTUBE_CELL_DEVELOPMENT	25	-0.844133	-1.59954	0.00981002	0.261697	0.245446	2314	tags=28%, list=11%, signal=25%	LMOD3/SKI/HOMER1/SMYD3/GPX1/CAV2/PPP3CA
GO_ADHERENS_JUNCTION_ORGANIZATION	GO_ADHERENS_JUNCTION_ORGANIZATION	52	-0.76326	-1.61209	0.0100648	0.265152	0.248686	258	tags=10%, list=1%, signal=10%	CTNND1/ARF6/DSP/CDC42/CTNNB1
GO_SYNAPTIC_MEMBRANE_ADHESION	GO_SYNAPTIC_MEMBRANE_ADHESION	19	-0.872029	-1.58105	0.010061	0.265152	0.248686	422	tags=16%, list=2%, signal=15%	IL1RAP/EFNA5/PTPRS
GO_POSITIVE_REGULATION_OF_NF_KAPPAB_TRANSCRIPTION_FACTOR_ACTIVITY	GO_POSITIVE_REGULATION_OF_NF_KAPPAB_TRANSCRIPTION_FACTOR_ACTIVITY	141	-0.632336	-1.47858	0.0100055	0.265152	0.248686	1728	tags=15%, list=8%, signal=14%	CLOCK/RPS6KA5/TRIM13/AR/UBE2V1/MAP3K13/TRADD/TERF2IP/UBA52/PYCARD/LRRFIP1/CAV1/MTPN/CLU/HSPA1B/HSPA1A/BCL10/WNT5A/CD36/S100A9/S100A8
GO_FLUID_TRANSPORT	GO_FLUID_TRANSPORT	22	0.800673	1.54914	0.0101837	0.267175	0.250584	139	tags=9%, list=1%, signal=9%	UPK3A/SLC14A1
GO_AUTONOMIC_NERVOUS_SYSTEM_DEVELOPMENT	GO_AUTONOMIC_NERVOUS_SYSTEM_DEVELOPMENT	31	-0.817356	-1.60603	0.0103674	0.269727	0.252978	1310	tags=23%, list=6%, signal=21%	PLXNA3/TP63/SEMA3F/SOX4/TFAP2A/HES1/CTNNB1
GO_RESPONSE_TO_FUNGUS	GO_RESPONSE_TO_FUNGUS	32	-0.809818	-1.59297	0.0103674	0.269727	0.252978	173	tags=9%, list=1%, signal=9%	BCL10/S100A9/S100A8
GO_POSITIVE_REGULATION_OF_CHEMOTAXIS	GO_POSITIVE_REGULATION_OF_CHEMOTAXIS	119	-0.659731	-1.53837	0.0104084	0.269727	0.252978	922	tags=13%, list=5%, signal=13%	PGF/CXCL13/ITGA2/SERPINE1/CXCL10/THBS1/RAC1/TMSB4X/HSPB1/HMGB1/WNT5A/CXCL17/CALR/ADAM17/S100A14/S100A7
GO_POSITIVE_REGULATION_OF_EPITHELIAL_CELL_PROLIFERATION	GO_POSITIVE_REGULATION_OF_EPITHELIAL_CELL_PROLIFERATION	168	-0.61644	-1.48647	0.0104695	0.270206	0.253426	949	tags=14%, list=5%, signal=14%	SOX9/TP63/PGF/KDM5B/CLDN1/FGFBP1/HRAS/CCND1/RREB1/JUN/HIF1A/MMP12/CAV2/HMGB1/HMGB2/IQGAP3/WNT5A/AREG/MYC/B4GALT1/SRSF6/ADAM17/CDC42/CTNNB1
GO_OXYGEN_BINDING	GO_OXYGEN_BINDING	23	0.808832	1.56873	0.0106231	0.273036	0.256081	465	tags=9%, list=2%, signal=9%	CYP4B1/CYP1A1
GO_CHROMOSOMAL_REGION	GO_CHROMOSOMAL_REGION	303	-0.548103	-1.39327	0.0107081	0.273036	0.256081	2575	tags=30%, list=13%, signal=27%	HJURP/SPDL1/NABP1/KIF2C/ESCO2/BRCA2/CENPB/ITGB3BP/MCM7/ORC4/KANSL1/DCTN4/ERCC1/CDCA5/MEAF6/SMC6/WDR82/MCM4/SKA3/NDC80/GPATCH11/CENPE/CENPK/OIP5/TERF2/ACD/CDCA8/AHCTF1/NSL1/CENPL/POT1/CENPQ/PLK1/HELLS/POLR2B/GAR1/PRKDC/SIN3A/DNMT3A/EZH2/DHX36/CDT1/KIF22/ZWILCH/DYNC1LI1/CTCF/STAG1/ORC2/CENPU/SUV39H2/NEK2/DCLRE1C/DYNC1LI2/AURKB/PPP2CA/SPC25/AURKA/PPP1CC/TERF2IP/XPO1/CENPM/CLIP1/LRIF1/NUF2/RAD21/PPP2…
GO_RESPONSE_TO_RADIATION	GO_RESPONSE_TO_RADIATION	373	-0.523762	-1.35245	0.0107058	0.273036	0.256081	1852	tags=18%, list=9%, signal=16%	DTL/PRKDC/BAX/ECT2/DNMT3A/CYP2R1/DHX36/RAD9A/CLOCK/CRTC1/TRIM13/RAD51AP1/THBD/RRM1/UBE2A/DCLRE1C/AURKB/EP300/NMT2/TRIAP1/PPP1CC/TNKS1BP1/FNTA/TP53/CIRBP/NAMPT/PBK/PNKP/GTF2H5/CALM1/SERPINB13/HSPA5/PTGS2/PPP1R1B/PIK3R1/RNF168/FANCD2/GPX1/PCNA/UBE2B/HRAS/ITGB1/PARP1/NET1/CXCL10/JUND/EEF1D/CCND1/RHOB/DUSP1/JUN/HIF1A/ANXA1/IFI16/BHLHE40/SNAI2/HMGCS1/KRT14/PER2/MYC/EGR1/CRIP1/PPP1CB/FOS/NUCKS1/MDM2
GO_POSITIVE_REGULATION_OF_TELOMERASE_ACTIVITY	GO_POSITIVE_REGULATION_OF_TELOMERASE_ACTIVITY	36	-0.791874	-1.5828	0.0109812	0.277665	0.260422	1629	tags=28%, list=8%, signal=26%	KLF4/NEK2/HSP90AA1/AURKB/PNKP/HSP90AB1/GRHL2/MYC/CCT2/CTNNB1
GO_REGULATION_OF_TRANSMISSION_OF_NERVE_IMPULSE	GO_REGULATION_OF_TRANSMISSION_OF_NERVE_IMPULSE	13	-0.895935	-1.52677	0.010951	0.277665	0.260422	749	tags=23%, list=4%, signal=22%	GBA/ITGA2/TYMP
GO_ESTABLISHMENT_OF_RNA_LOCALIZATION	GO_ESTABLISHMENT_OF_RNA_LOCALIZATION	187	-0.572723	-1.39852	0.0110209	0.277665	0.260422	2196	tags=24%, list=11%, signal=21%	TERF2/AHCTF1/NUP58/ENY2/XPOT/SNUPN/CPSF2/KHDRBS1/DHX38/NUP93/AGFG1/PABPN1/SDAD1/ABCE1/MAGOHB/SMG7/CETN3/RBM26/SMG1/SLBP/XPO1/DDX39A/YTHDC1/EIF6/FYTTD1/NUP50/THOC7/ZC3H11A/RBM8A/HNRNPU/CPSF6/SRRM1/NUP155/SFPQ/ZFP36L1/RPS15/SRSF3/EIF4E/EIF5AL1/ZNF593/UPF2/SRSF6/NUP107/EIF5A
GO_POLYSACCHARIDE_BIOSYNTHETIC_PROCESS	GO_POLYSACCHARIDE_BIOSYNTHETIC_PROCESS	63	-0.724799	-1.55171	0.0110726	0.277864	0.260609	1524	tags=17%, list=7%, signal=16%	EXT1/HAS3/NR1D1/B3GNT2/IGF2/B3GNT5/B4GALT5/PHKG1/INSR/PER2/PPP1CB
GO_TONGUE_DEVELOPMENT	GO_TONGUE_DEVELOPMENT	17	-0.883836	-1.58016	0.0111804	0.278523	0.261227	13	tags=12%, list=0%, signal=12%	EGFR/CTNNB1
GO_CARDIAC_CELL_FATE_COMMITMENT	GO_CARDIAC_CELL_FATE_COMMITMENT	10	0.90134	1.52019	0.0111865	0.278523	0.261227	434	tags=20%, list=2%, signal=20%	TBX3/DKK1
GO_PROTEIN_INSERTION_INTO_MITOCHONDRIAL_MEMBRANE	GO_PROTEIN_INSERTION_INTO_MITOCHONDRIAL_MEMBRANE	44	-0.7582	-1.55649	0.0113208	0.279672	0.262305	1562	tags=41%, list=8%, signal=38%	BAX/TIMM13/HSP90AA1/TOMM22/TFDP1/HSPA4/TP53/TP63/PPP3R1/YWHAB/YWHAZ/YWHAQ/ROMO1/YWHAH/NDUFA13/YWHAG/SFN/YWHAE
GO_MICROTUBULE_BINDING	GO_MICROTUBULE_BINDING	230	-0.570945	-1.41788	0.0113195	0.279672	0.262305	1776	tags=13%, list=9%, signal=12%	RACGAP1/KIF20B/KIF14/CCDC88B/KIF22/MTUS1/CETN3/TRIM54/DPYSL2/GABARAPL2/KIFC2/CLIP1/FNTA/KLC3/FAM83D/MDM1/UXT/CNN3/PRC1/SKA2/MAPRE1/EZR/CHP1/CRIPT/BIRC5/KIF5B/NUSAP1/PRNP/S100A9/S100A8
GO_CELL_SURFACE_RECEPTOR_SIGNALING_PATHWAY_INVOLVED_IN_HEART_DEVELOPMENT	GO_CELL_SURFACE_RECEPTOR_SIGNALING_PATHWAY_INVOLVED_IN_HEART_DEVELOPMENT	26	-0.814108	-1.55781	0.011446	0.28167	0.264179	316	tags=15%, list=2%, signal=15%	JAG1/SNAI2/WNT5A/CTNNB1
GO_POSITIVE_REGULATION_OF_LYMPHOCYTE_MIGRATION	GO_POSITIVE_REGULATION_OF_LYMPHOCYTE_MIGRATION	35	-0.794686	-1.58966	0.0115479	0.282105	0.264587	915	tags=20%, list=4%, signal=19%	CXCL13/PYCARD/RHOA/CXCL10/WNT5A/ADAM17/S100A7
GO_REGULATION_OF_CELL_CYCLE_G1_S_PHASE_TRANSITION	GO_REGULATION_OF_CELL_CYCLE_G1_S_PHASE_TRANSITION	155	-0.621236	-1.47827	0.0115526	0.282105	0.264587	1916	tags=32%, list=9%, signal=29%	RFWD3/MEPCE/FBXW7/PRKDC/BAX/JADE1/LSM10/PRMT2/EZH2/KIF14/KLF4/CCL2/ARID3A/AIF1/EP300/CUL4A/TFDP1/AURKA/TRIAP1/CDKN2B/GTSE1/TNKS1BP1/BRD7/TP53/FAM83D/KMT2E/CNOT7/CDK2AP2/WEE1/SOX4/ATP2B4/CDKN2A/CASP2/PCNA/RPS27L/CDK1/CCNB1/CTDSP2/PLK2/PSME2/DDX3X/CCND1/GPNMB/ANXA1/SFN/MUC1/MDM4/CDK4/ADAM17/MDM2
GO_NEGATIVE_REGULATION_OF_OSTEOCLAST_DIFFERENTIATION	GO_NEGATIVE_REGULATION_OF_OSTEOCLAST_DIFFERENTIATION	23	-0.847159	-1.58296	0.0116632	0.282631	0.26508	1013	tags=26%, list=5%, signal=25%	CCL3/FBXW7/PIAS3/PIK3R1/MAFB/CTNNB1
GO_CELL_CYCLE_G2_M_PHASE_TRANSITION	GO_CELL_CYCLE_G2_M_PHASE_TRANSITION	252	-0.550786	-1.37808	0.0116196	0.282631	0.26508	2413	tags=29%, list=12%, signal=26%	BACH1/FBXL3/DYNC1I2/RNASEH2B/CCP110/PKMYT1/SMARCD3/BRD4/FBXW11/USP47/HAUS2/HAUS1/PLK1/PSMD8/DTL/KHDRBS1/PSMD4/ARPP19/DONSON/SIN3A/KIF14/PSMD12/CDC25B/NAE1/PSMB10/CALM3/MASTL/CLSPN/PSME4/NEK2/HSP90AA1/AURKB/PSMD1/PPP2R2A/PSMA1/AURKA/PBX1/CDKN2B/FOXN3/GTSE1/PSMB4/PSMA2/CCNB2/TP53/RAD21/TPD52L1/TUBA1A/TPX2/PSMD10/HMMR/PSMD6/PSMA3/CCNA2/MAPRE1/PSMB9/PHLDA1/WEE1/PSMC3/CCNY/CDK1/CCNB1/PSME2/PSMD7/PSMA4…
GO_CELLULAR_RESPONSE_TO_CADMIUM_ION	GO_CELLULAR_RESPONSE_TO_CADMIUM_ION	33	-0.815451	-1.61082	0.0121818	0.28393	0.266299	578	tags=18%, list=3%, signal=18%	SOD1/SUMO1/JUN/MT2A/FOS/MT1X
GO_CELLULAR_COMPONENT_MAINTENANCE	GO_CELLULAR_COMPONENT_MAINTENANCE	49	-0.761225	-1.57867	0.0122574	0.28393	0.266299	1334	tags=22%, list=7%, signal=21%	HOMER1/DLG1/MTHFR/VPS35/ITGA3/CLDN1/CHCHD10/PRNP/ARF6/INSR/APOE
GO_WOUND_HEALING_SPREADING_OF_EPIDERMAL_CELLS	GO_WOUND_HEALING_SPREADING_OF_EPIDERMAL_CELLS	15	-0.890658	-1.55592	0.0121229	0.28393	0.266299	686	tags=27%, list=3%, signal=26%	HBEGF/RREB1/MMP12/ADAM17
GO_NEGATIVE_REGULATION_OF_DIGESTIVE_SYSTEM_PROCESS	GO_NEGATIVE_REGULATION_OF_DIGESTIVE_SYSTEM_PROCESS	12	0.88336	1.54609	0.0120265	0.28393	0.266299	20	tags=8%, list=0%, signal=8%	TFF2
GO_CONDENSED_CHROMOSOME_CENTROMERIC_REGION	GO_CONDENSED_CHROMOSOME_CENTROMERIC_REGION	106	-0.667891	-1.53174	0.0119229	0.28393	0.266299	3118	tags=50%, list=15%, signal=43%	NCAPG/ZNF276/CENPT/BUB1/BOD1L1/DCTN6/BUB1B/SKA1/RANGAP1/HJURP/SPDL1/KIF2C/CENPB/ITGB3BP/KANSL1/MEAF6/SKA3/NDC80/GPATCH11/CENPE/CENPK/AHCTF1/NSL1/PLK1/CDT1/ZWILCH/DYNC1LI1/ORC2/CENPU/NEK2/AURKB/SPC25/AURKA/PPP1CC/CENPM/NUF2/SKA2/CENPA/ZWINT/SPC24/CBX3/CEBPB/CENPH/CCNB1/CENPN/HNRNPU/MAD2L1/BIRC5/CFDP1/CSNK1A1/CENPW/CENPF/NUP107
GO_NEGATIVE_REGULATION_OF_PLASMA_MEMBRANE_BOUNDED_CELL_PROJECTION_ASSEMBLY	GO_NEGATIVE_REGULATION_OF_PLASMA_MEMBRANE_BOUNDED_CELL_PROJECTION_ASSEMBLY	22	0.790495	1.52945	0.0122351	0.28393	0.266299	836	tags=32%, list=4%, signal=31%	TACSTD2/CAPZB/ODF2L/DNM2/KANK1/PFN2/RAP1GAP
GO_REGULATION_OF_RHO_PROTEIN_SIGNAL_TRANSDUCTION	GO_REGULATION_OF_RHO_PROTEIN_SIGNAL_TRANSDUCTION	127	-0.652011	-1.51711	0.0121723	0.28393	0.266299	1093	tags=10%, list=5%, signal=10%	ROBO1/ITGA3/BCL6/ABCA1/ITGB1/NET1/AKAP13/RAC1/FLCN/STMN1/CDC42SE2/APOE/CDC42SE1
GO_MODIFICATION_OF_MORPHOLOGY_OR_PHYSIOLOGY_OF_OTHER_ORGANISM	GO_MODIFICATION_OF_MORPHOLOGY_OR_PHYSIOLOGY_OF_OTHER_ORGANISM	124	-0.649951	-1.50863	0.0122352	0.28393	0.266299	1386	tags=19%, list=7%, signal=18%	EP300/TUSC2/ATG7/TAF11/KPNA2/STOM/KPNA3/TYMS/HMGN2/PSMC3/CXCL6/RPS19/KPNB1/ITGAV/ROMO1/JUN/CAV2/ANXA2/INSR/APOE/SLPI/NUCKS1/KRT6A/S100A9
GO_FATTY_ACID_BETA_OXIDATION	GO_FATTY_ACID_BETA_OXIDATION	66	0.652718	1.50787	0.0118284	0.28393	0.266299	3074	tags=45%, list=15%, signal=39%	ACOX1/ECHS1/HADHB/ACAA1/DECR1/CROT/ECHDC2/HADHA/ECH1/ACAA2/ACADM/ACADVL/ECHDC1/ACADS/PLIN5/ECI2/HSD17B4/TYSND1/ACOX3/ECI1/ETFA/BDH2/PPARD/HADH/IVD/MECR/ABCD3/ACOXL/DECR2/AUH
GO_FIBROBLAST_PROLIFERATION	GO_FIBROBLAST_PROLIFERATION	76	-0.681395	-1.50473	0.0122446	0.28393	0.266299	769	tags=17%, list=4%, signal=17%	CCNA2/PDGFA/FOSL2/CCNB1/BMI1/NUPR1/JUN/ANXA2/MIF/WNT5A/MYC/CDK4/CTNNB1
GO_POSITIVE_REGULATION_OF_CYSTEINE_TYPE_ENDOPEPTIDASE_ACTIVITY	GO_POSITIVE_REGULATION_OF_CYSTEINE_TYPE_ENDOPEPTIDASE_ACTIVITY	132	-0.632197	-1.47537	0.0120282	0.28393	0.266299	1093	tags=15%, list=5%, signal=14%	ROBO1/CTSD/SOX7/ARL6IP5/PYCARD/HSPE1/RHOA/RPS27L/ASPH/DDX3X/NDUFA13/TNFSF10/IFI16/HMGB1/BCL10/CYCS/PERP/MYC/S100A9/S100A8
GO_EXTRACELLULAR_MATRIX	GO_EXTRACELLULAR_MATRIX	410	-0.520781	-1.35615	0.0121334	0.28393	0.266299	699	tags=7%, list=3%, signal=7%	F12/COL7A1/ANXA5/MGP/CTSB/SERPINE1/LAMB2/CLU/THBS1/EFNA5/HSP90B1/LAD1/ANXA1/MMP12/TIMP1/PI3/ANXA2/S100A10/WNT5A/CTSC/MMP1/APOE/SLPI/LGALS1/CALR/S100A9/S100A7/S100A8
GO_REGULATION_OF_LYMPHOCYTE_ACTIVATION	GO_REGULATION_OF_LYMPHOCYTE_ACTIVATION	405	-0.512382	-1.32931	0.0122981	0.28393	0.266299	1097	tags=11%, list=5%, signal=10%	BST1/ADA/EFNB2/CYLD/PNP/IGHA1/ZFP36L2/BCL6/PYCARD/TFRC/DUSP10/PIK3R1/CAV1/EXOSC6/IGF2/CBFB/FANCD2/RHOA/SOD1/CEBPB/AHR/ZFP36L1/GPNMB/IGHG3/IGLC3/RAC1/HSPH1/ANXA1/PRDM1/PRNP/HMGB1/BCL10/MIF/IGHG4/CD47/SDC4/IGHG1/AP1G1/IGLC2/HES1/LGALS1/CDC42/IGKC/CTNNB1
GO_POSITIVE_REGULATION_OF_NEURON_APOPTOTIC_PROCESS	GO_POSITIVE_REGULATION_OF_NEURON_APOPTOTIC_PROCESS	54	-0.739982	-1.57551	0.0127138	0.285999	0.268239	1969	tags=33%, list=10%, signal=30%	CCL3/FIS1/FBXW7/BAX/MYBL2/FOXO3/TYROBP/TP53/DDIT3/MCL1/RHOA/CASP2/TFAP2A/NUPR1/JUN/PRNP/CDC42/CTNNB1
GO_SYNAPTIC_CLEFT	GO_SYNAPTIC_CLEFT	14	-0.897329	-1.55737	0.012688	0.285999	0.268239	484	tags=29%, list=2%, signal=28%	CDH8/LAMA5/LAMB2/APOE
GO_WATER_TRANSPORT	GO_WATER_TRANSPORT	15	0.859204	1.55497	0.0126684	0.285999	0.268239	139	tags=13%, list=1%, signal=13%	UPK3A/SLC14A1
GO_HOMOCYSTEINE_METABOLIC_PROCESS	GO_HOMOCYSTEINE_METABOLIC_PROCESS	12	0.881042	1.54204	0.0128804	0.285999	0.268239	333	tags=33%, list=2%, signal=33%	BHMT/MPST/TST/COMT
GO_POSITIVE_REGULATION_OF_SIGNAL_TRANSDUCTION_BY_P53_CLASS_MEDIATOR	GO_POSITIVE_REGULATION_OF_SIGNAL_TRANSDUCTION_BY_P53_CLASS_MEDIATOR	21	0.806626	1.53755	0.0125047	0.285999	0.268239	2818	tags=52%, list=14%, signal=45%	RPL26/UBB/DDX5/CDK5RAP3/RPL11/RPS7/ZNF385A/HEXIM1/PMAIP1/RPL23/PLA2R1
GO_POSITIVE_REGULATION_OF_STEROID_METABOLIC_PROCESS	GO_POSITIVE_REGULATION_OF_STEROID_METABOLIC_PROCESS	22	-0.829445	-1.5336	0.0128832	0.285999	0.268239	1419	tags=18%, list=7%, signal=17%	STARD4/NR1D1/APOC1/APOE
GO_INTRAMOLECULAR_TRANSFERASE_ACTIVITY_PHOSPHOTRANSFERASES	GO_INTRAMOLECULAR_TRANSFERASE_ACTIVITY_PHOSPHOTRANSFERASES	10	0.897946	1.51447	0.0127343	0.285999	0.268239	1068	tags=40%, list=5%, signal=38%	BPGM/PGAM1/PMM1/PGM2
GO_PHOSPHOLIPASE_ACTIVITY	GO_PHOSPHOLIPASE_ACTIVITY	84	0.631213	1.48922	0.0127911	0.285999	0.268239	1572	tags=17%, list=8%, signal=15%	PLA2G2A/ABHD12/PLA2G2F/PLBD1/GDPD3/HMOX1/PLCG2/LIPH/PLCD1/PRDX6/PLD3/PLCD3/LYPLA1/PLCE1
GO_NUCLEAR_TRANSCRIPTION_FACTOR_COMPLEX	GO_NUCLEAR_TRANSCRIPTION_FACTOR_COMPLEX	184	-0.571624	-1.39521	0.0124674	0.285999	0.268239	2703	tags=29%, list=13%, signal=25%	E2F6/THRB/TBP/BCL9/ATF4/MED14/TAF2/MED6/GTF2A1/MNAT1/TBPL1/PPARA/ERCC1/TAF4/NFAT5/TAF10/TAF5L/GTF3C3/RB1/TLE3/NR1D2/ING2/TCF4/TAF1D/KLF4/NR1D1/ASCL2/CD3EAP/TFDP1/PBX1/HNRNPAB/TAF3/TAF11/SOX2/TP53/SOX7/TCEA1/MED4/DDIT3/SOX9/GTF2H5/CBFB/SOX4/CEBPB/NFATC3/HNRNPU/TAF13/SFPQ/JUND/JUN/HIF1A/FOS/CTNNB1
GO_TUBULIN_BINDING	GO_TUBULIN_BINDING	308	-0.532332	-1.35471	0.0125828	0.285999	0.268239	1857	tags=13%, list=9%, signal=12%	BLOC1S2/TBCA/RACGAP1/KIF20B/KIF14/CCDC88B/KIF22/MTUS1/CETN3/CACYBP/ARL4C/TRIM54/TTLL7/VBP1/DPYSL2/GABARAPL2/KIFC2/CLIP1/APPL1/FNTA/KLC3/FAM83D/MDM1/UXT/CNN3/PRC1/SKA2/MAPRE1/ARL8B/EZR/CHP1/CRIPT/BIRC5/KIF5B/HSPH1/NUSAP1/PRNP/STMN1/ADNP/S100A9/S100A8
GO_COFACTOR_METABOLIC_PROCESS	GO_COFACTOR_METABOLIC_PROCESS	389	0.458002	1.29986	0.0128833	0.285999	0.268239	2248	tags=24%, list=11%, signal=22%	GPX3/HMGCS2/GSTM3/MGST1/GCLC/CYB5A/AKR1C3/QPRT/PCBD1/GLO1/PARK7/IDH1/CNDP2/AKR1B10/GSTM5/MCCC1/CROT/ACSL5/TSPO/ELOVL1/DGAT2/GSTO1/CYP1A1/PRDX2/PRDX4/HMGCL/ACSF2/MCCC2/NADSYN1/HMOX1/HMOX2/GSTK1/CAT/ALAS1/NDUFA9/PDZD11/PRDX6/PRDX3/SUCLG1/PINK1/MMADHC/PDXK/SLC7A11/ISCU/ACSM3/GGT6/CYBA/CYB5R3/HAGH/GPX4/NMRK1/ACBD6/KYNU/MTHFD2L/PDHA1/GSTP1/CBR3/SLC25A39/PCCB/AKR7A2/ACSS1/COQ4/HSD17B4/VCP/GSTA1/FOLR1/A…
GO_CHRONIC_INFLAMMATORY_RESPONSE	GO_CHRONIC_INFLAMMATORY_RESPONSE	18	-0.865115	-1.55357	0.0131135	0.286265	0.268488	915	tags=17%, list=4%, signal=16%	CXCL13/THBS1/S100A8
GO_REGULATION_OF_COLLATERAL_SPROUTING	GO_REGULATION_OF_COLLATERAL_SPROUTING	18	-0.865023	-1.5534	0.0131135	0.286265	0.268488	1588	tags=33%, list=8%, signal=31%	IST1/IFRD1/SPP1/EFNA5/CRABP2/PTPRS
GO_M_BAND	GO_M_BAND	24	0.764754	1.49447	0.0129486	0.286265	0.268488	1698	tags=21%, list=8%, signal=19%	FHL2/ENO1/ALDOA/NBR1/SPTBN1
GO_LONG_CHAIN_FATTY_ACID_METABOLIC_PROCESS	GO_LONG_CHAIN_FATTY_ACID_METABOLIC_PROCESS	93	0.604436	1.43389	0.0131207	0.286265	0.268488	1684	tags=22%, list=8%, signal=20%	HPGD/ACOX1/AKR1C3/AIG1/CYP4F12/CBR1/ACAA1/ACSL5/ELOVL1/CYP1A1/PTGES3/CYP2J2/ALOX5/ALOX15B/GPX4/PTGES2/GSTP1/HSD17B4/GSTA1/FADS2
GO_CATION_CHANNEL_ACTIVITY	GO_CATION_CHANNEL_ACTIVITY	210	0.511374	1.36871	0.0130363	0.286265	0.268488	2072	tags=10%, list=10%, signal=10%	FXYD4/SCNN1B/CNGA1/TRPM4/SCN11A/ATP6AP1/ANXA9/KCNJ15/SCNN1G/KCNN4/CACNA1D/ANO10/KCNS3/SCNN1A/SEC61A1/KCNG1/STIM2/P2RX4/TMEM38B/MCOLN1/FKBP1B/CACNB3
GO_CGMP_MEDIATED_SIGNALING	GO_CGMP_MEDIATED_SIGNALING	27	-0.829753	-1.60418	0.0131752	0.28647	0.268681	775	tags=19%, list=4%, signal=18%	PRKAR2A/THBS1/CD36/ADNP/APOE
GO_MITOTIC_DNA_INTEGRITY_CHECKPOINT	GO_MITOTIC_DNA_INTEGRITY_CHECKPOINT	100	-0.667116	-1.52394	0.0132316	0.286563	0.268768	1916	tags=30%, list=9%, signal=27%	RFWD3/PRKDC/BAX/DONSON/RAD9A/NAE1/CLSPN/ARID3A/EP300/TFDP1/AURKA/TRIAP1/FOXN3/GTSE1/TNKS1BP1/TP53/CNOT7/SOX4/CASP2/PCNA/RPS27L/CDK1/CCNB1/PLK2/CCND1/TOP2A/SFN/MUC1/MDM4/MDM2
GO_PROTEIN_NITROSYLATION	GO_PROTEIN_NITROSYLATION	11	-0.909598	-1.51723	0.0132697	0.286563	0.268768	11	tags=27%, list=0%, signal=27%	ATP2B4/S100A9/S100A8
GO_POSITIVE_REGULATION_OF_T_CELL_MIGRATION	GO_POSITIVE_REGULATION_OF_T_CELL_MIGRATION	29	-0.809573	-1.57245	0.0135405	0.287091	0.269263	915	tags=24%, list=4%, signal=23%	CXCL13/PYCARD/RHOA/CXCL10/WNT5A/ADAM17/S100A7
GO_RESPONSE_TO_MORPHINE	GO_RESPONSE_TO_MORPHINE	23	-0.839957	-1.5695	0.0135946	0.287091	0.269263	1652	tags=35%, list=8%, signal=32%	CXCR4/AIF1/PPP2R2A/ATG7/ADA/PPP1R1B/FOSB/MDM2
GO_REVERSE_CHOLESTEROL_TRANSPORT	GO_REVERSE_CHOLESTEROL_TRANSPORT	14	-0.894686	-1.55278	0.0136107	0.287091	0.269263	633	tags=29%, list=3%, signal=28%	LCAT/ABCA1/CLU/APOE
GO_CARDIAC_CHAMBER_DEVELOPMENT	GO_CARDIAC_CHAMBER_DEVELOPMENT	146	-0.615263	-1.45006	0.0134976	0.287091	0.269263	1200	tags=13%, list=6%, signal=12%	SEMA3C/TP53/PROX1/ROBO1/TPM1/DHRS3/FKBP1A/PPP1R13L/SOX4/GRHL2/JAG1/HIF1A/PRDM1/WNT5A/HES1/DSP/FRS2/MDM4/MDM2
GO_PROTEIN_DNA_COMPLEX_SUBUNIT_ORGANIZATION	GO_PROTEIN_DNA_COMPLEX_SUBUNIT_ORGANIZATION	195	-0.577807	-1.41962	0.01346	0.287091	0.269263	2619	tags=30%, list=13%, signal=27%	RAD52/PSMC6/ASF1B/HJURP/MED6/ITGB3BP/MNAT1/MCM7/ARID1A/XPC/MCM4/CENPE/CENPK/SMARCD3/OIP5/KAT6A/PIH1D1/GTF3C3/RB1/CENPL/CENPQ/ZNHIT1/HELLS/ATF7IP/TCF4/CDT1/POGZ/SMYD3/CTCF/PSME4/CENPU/CUL4A/PBRM1/TAF11/CENPM/UBA52/BRD2/TP53/SOX9/SPTY2D1/CENPA/GTF2H5/MIS18A/PSMC3/CENPH/CENPN/PARP1/RBX1/CENPW/HMGB1/CENPF/PTMA/HMGB2/ANP32E/TSPYL1/RPA3/MYC/GMNN/SET
GO_POSITIVE_REGULATION_OF_DNA_BINDING_TRANSCRIPTION_FACTOR_ACTIVITY	GO_POSITIVE_REGULATION_OF_DNA_BINDING_TRANSCRIPTION_FACTOR_ACTIVITY	234	-0.560548	-1.39301	0.0135898	0.287091	0.269263	1728	tags=12%, list=8%, signal=11%	CLOCK/CRTC1/RPS6KA5/TRIM13/ARHGEF5/AR/UBE2V1/MAP3K13/EP300/TRADD/TERF2IP/UBA52/DDIT3/PYCARD/LRRFIP1/CAV1/MTPN/RWDD1/CLU/HSPA1B/HSPA1A/BCL10/WNT5A/CD36/PPP3CA/CTNNB1/S100A9/S100A8
GO_MACROMOLECULE_METHYLATION	GO_MACROMOLECULE_METHYLATION	252	-0.547329	-1.36943	0.013396	0.287091	0.269263	2610	tags=23%, list=13%, signal=20%	RBM15/TRMT10A/TET2/MTO1/CTR9/DIMT1/PHF19/TRMT6/WDR82/ZC3H13/PIH1D1/BRD4/PRMT6/FBXO11/PRMT9/METTL21A/PRMT3/MEPCE/ATF7IP/PRMT2/DNMT3A/EZH2/CMTR2/TFB2M/KMT2C/PCMTD2/PCMT1/TYW3/PRMT7/SMYD3/CTCF/JARID2/MBD2/SUV39H2/METTL8/RAB3D/MTHFR/LMNA/ASH1L/KMT2E/KMT5A/MTERF4/ETF1/MIS18A/MECOM/GRHL2/METTL15/PARP1/RBBP5/MTA2/SETD5/NSUN6/MYC/METTL1/WTAP/FOS/CTNNB1
GO_CELLULAR_GLUCAN_METABOLIC_PROCESS	GO_CELLULAR_GLUCAN_METABOLIC_PROCESS	61	-0.723875	-1.54426	0.0137607	0.28739	0.269543	1785	tags=20%, list=9%, signal=18%	PPP1R2/PHKB/NR1D1/PPP1CC/PHLDA2/CALM1/IGF2/PYGL/PHKG1/INSR/PER2/PPP1CB
GO_RNA_EXPORT_FROM_NUCLEUS	GO_RNA_EXPORT_FROM_NUCLEUS	131	-0.634359	-1.48454	0.0137267	0.28739	0.269543	1847	tags=27%, list=9%, signal=25%	NUP58/ENY2/XPOT/CPSF2/KHDRBS1/DHX38/NUP93/AGFG1/PABPN1/SDAD1/ABCE1/MAGOHB/SMG7/RBM26/SMG1/SLBP/XPO1/DDX39A/YTHDC1/EIF6/FYTTD1/NUP50/THOC7/ZC3H11A/RBM8A/CPSF6/SRRM1/NUP155/RPS15/SRSF3/EIF4E/ZNF593/UPF2/SRSF6/NUP107/EIF5A
GO_REGULATION_OF_INFLAMMATORY_RESPONSE	GO_REGULATION_OF_INFLAMMATORY_RESPONSE	287	-0.55361	-1.39785	0.0137395	0.28739	0.269543	1629	tags=16%, list=8%, signal=15%	KLF4/PTGER4/IRF3/IL33/NR1D1/PSMA1/TRADD/XIAP/DUOXA2/PSMB4/TGM2/APPL1/VAMP7/ASH1L/VPS35/BST1/PDCD4/PBK/ADA/CYLD/NEAT1/BCL6/PYCARD/DUSP10/ITGA2/MGLL/PTGS2/F12/FANCD2/GPX1/SOD1/CEBPB/SERPINE1/RPS19/LDLR/NUPR1/TMSB4X/ANXA1/MGST2/FOXP1/WNT5A/CTSC/CD47/APOE/CXCL17/S100A9/S100A8
GO_CELL_CYCLE_CHECKPOINT	GO_CELL_CYCLE_CHECKPOINT	202	-0.5801	-1.43445	0.0138702	0.288727	0.270798	1921	tags=26%, list=9%, signal=24%	PLK1/RFWD3/TGFB1/DTL/PRKDC/BAX/DONSON/RAD9A/CLOCK/CDT1/WDR76/ZWILCH/NAE1/DYNC1LI1/CLSPN/ARID3A/AURKB/EP300/CUL4A/TFDP1/DLG1/AURKA/TRIAP1/CDKN2B/FOXN3/GTSE1/TIPRL/TNKS1BP1/TP53/PROX1/CNOT7/ZWINT/WEE1/CDC20/SOX4/CASP2/PCNA/RPS27L/CDK1/CCNB1/MAD2L1/PLK2/HRAS/WAC/CCND1/TOP2A/DUSP1/CENPF/SFN/MUC1/MDM4/MDM2
GO_POLYSACCHARIDE_METABOLIC_PROCESS	GO_POLYSACCHARIDE_METABOLIC_PROCESS	88	-0.70547	-1.5817	0.0141267	0.288807	0.270872	2477	tags=26%, list=12%, signal=23%	AGL/NFKB1/IL6ST/B3GNT3/KHK/TGFB1/PPP1R2/PHKB/EXT1/HAS3/NR1D1/PPP1CC/B3GNT2/PHLDA2/CALM1/IGF2/B3GNT5/B4GALT5/PYGL/PHKG1/INSR/PER2/PPP1CB
GO_POSITIVE_REGULATION_OF_VASCULAR_ASSOCIATED_SMOOTH_MUSCLE_CELL_MIGRATION	GO_POSITIVE_REGULATION_OF_VASCULAR_ASSOCIATED_SMOOTH_MUSCLE_CELL_MIGRATION	16	-0.871604	-1.5528	0.0143609	0.288807	0.270872	685	tags=19%, list=3%, signal=18%	IQGAP1/DOCK5/MDM2
GO_INTRINSIC_COMPONENT_OF_POSTSYNAPTIC_SPECIALIZATION_MEMBRANE	GO_INTRINSIC_COMPONENT_OF_POSTSYNAPTIC_SPECIALIZATION_MEMBRANE	41	-0.765356	-1.54722	0.0143319	0.288807	0.270872	1278	tags=15%, list=6%, signal=14%	KCND3/NPTN/SLC30A1/CHRM3/EFNB2/PTPRS
GO_ENDOSOME_LUMEN	GO_ENDOSOME_LUMEN	23	0.796047	1.54393	0.0140403	0.288807	0.270872	534	tags=26%, list=3%, signal=25%	CD63/CTSL/CTSH/LRPAP1/APP/LGMN
GO_RETINA_HOMEOSTASIS	GO_RETINA_HOMEOSTASIS	59	-0.719257	-1.5355	0.0143636	0.288807	0.270872	1140	tags=20%, list=6%, signal=19%	PIP/WDR36/PRDX1/IGHA1/MDM1/JCHAIN/SOD1/IGHG3/HSPB1/ZG16B/ACTB/IGKC
GO_BETA_CATENIN_DESTRUCTION_COMPLEX	GO_BETA_CATENIN_DESTRUCTION_COMPLEX	12	-0.897303	-1.51751	0.0143744	0.288807	0.270872	1443	tags=33%, list=7%, signal=31%	CACYBP/CTNNBIP1/CSNK1A1/CTNNB1
GO_ONE_CARBON_COMPOUND_TRANSPORT	GO_ONE_CARBON_COMPOUND_TRANSPORT	10	0.892651	1.50554	0.0142821	0.288807	0.270872	187	tags=30%, list=1%, signal=30%	UPK3A/SLC14A1/CA2
GO_SIGNAL_TRANSDUCTION_INVOLVED_IN_CELL_CYCLE_CHECKPOINT	GO_SIGNAL_TRANSDUCTION_INVOLVED_IN_CELL_CYCLE_CHECKPOINT	67	-0.689959	-1.49194	0.0140569	0.288807	0.270872	1921	tags=34%, list=9%, signal=31%	PLK1/DTL/PRKDC/BAX/ARID3A/EP300/TFDP1/AURKA/TRIAP1/GTSE1/TNKS1BP1/TP53/CNOT7/SOX4/CASP2/PCNA/CDK1/CCNB1/PLK2/SFN/MUC1/MDM4/MDM2
GO_POSITIVE_REGULATION_OF_DNA_BIOSYNTHETIC_PROCESS	GO_POSITIVE_REGULATION_OF_DNA_BIOSYNTHETIC_PROCESS	67	-0.689798	-1.49159	0.0140569	0.288807	0.270872	2193	tags=24%, list=11%, signal=21%	ACD/CCT3/POT1/CCT6A/RFC3/KLF4/NEK2/HSP90AA1/AURKB/PNKP/HSP90AB1/CCT8/GRHL2/MYC/CCT2/CTNNB1
GO_EMBRYONIC_HEART_TUBE_DEVELOPMENT	GO_EMBRYONIC_HEART_TUBE_DEVELOPMENT	67	-0.689309	-1.49053	0.0140569	0.288807	0.270872	966	tags=9%, list=5%, signal=9%	TMED2/IFT172/HIF1A/WNT5A/HES1/CTNNB1
GO_POSITIVE_REGULATION_OF_PROTEOLYSIS	GO_POSITIVE_REGULATION_OF_PROTEOLYSIS	319	-0.536973	-1.37193	0.0142429	0.288807	0.270872	1101	tags=13%, list=5%, signal=12%	ADRM1/ROBO1/CTSD/SOX7/EPHA4/ARL6IP5/PSMD10/PYCARD/HSPE1/TRIB2/CAV1/F12/RHOA/RPS27L/PLK2/ASPH/PSME2/CLU/DDX3X/SUMO1/NDUFA13/RBX1/CSNK1A1/NUPR1/ARIH1/ZFAND2A/TNFSF10/IFI16/HMGB1/SERPINB3/HSPA1B/HSPA1A/BCL10/CTSC/CYCS/PERP/MYC/APOE/MDM2/S100A9/S100A8
GO_POLARIZED_EPITHELIAL_CELL_DIFFERENTIATION	GO_POLARIZED_EPITHELIAL_CELL_DIFFERENTIATION	19	-0.85374	-1.54789	0.014751	0.289056	0.271107	945	tags=37%, list=5%, signal=35%	MSN/TP63/SLC9A3R1/RHOA/RAB10/WNT5A/CDC42
GO_PHOSPHOLIPASE_A2_ACTIVITY	GO_PHOSPHOLIPASE_A2_ACTIVITY	23	0.794873	1.54166	0.014486	0.289056	0.271107	757	tags=13%, list=4%, signal=13%	PLA2G2A/PLA2G2F/PRDX6
GO_GLUCOSE_CATABOLIC_PROCESS	GO_GLUCOSE_CATABOLIC_PROCESS	31	0.768684	1.53755	0.0145764	0.289056	0.271107	1611	tags=39%, list=8%, signal=36%	PFKL/PGK1/BPGM/PKM/ENO1/TPI1/ALDOA/PGAM1/GAPDH/GPI/BAD/ALDOC
GO_GONADOTROPIN_SECRETION	GO_GONADOTROPIN_SECRETION	12	0.877188	1.53529	0.014732	0.289056	0.271107	592	tags=25%, list=3%, signal=24%	CRH/TBX3/KISS1
GO_CENTRIOLE_CENTRIOLE_COHESION	GO_CENTRIOLE_CENTRIOLE_COHESION	12	-0.896114	-1.5155	0.0146852	0.289056	0.271107	13	tags=17%, list=0%, signal=17%	NEK2/CTNNB1
GO_CARBOXYLIC_ESTER_HYDROLASE_ACTIVITY	GO_CARBOXYLIC_ESTER_HYDROLASE_ACTIVITY	101	0.605932	1.45835	0.0146276	0.289056	0.271107	1471	tags=19%, list=7%, signal=18%	PLA2G2A/ABHD12/PLA2G2F/CA2/PGLS/LYPLA2/GDPD3/PNPLA2/LIPH/CES1/PRDX6/LIPA/APMAP/PTRHD1/CHKA/ABHD5/PTRH2/BPHL/LYPLA1
GO_CELLULAR_RESPONSE_TO_INORGANIC_SUBSTANCE	GO_CELLULAR_RESPONSE_TO_INORGANIC_SUBSTANCE	183	-0.583589	-1.42557	0.0145754	0.289056	0.271107	772	tags=13%, list=4%, signal=12%	CLDN1/CCNA2/HSPA5/PTGS2/IQGAP1/ANXA5/SOD1/SLC40A1/TFAP2A/CCNB1/PARP1/SUMO1/JUND/CPNE8/FOSB/JUN/PRNP/SYT8/WNT5A/MT2A/CALR/FOS/MT1X
GO_EPIDERMIS_DEVELOPMENT	GO_EPIDERMIS_DEVELOPMENT	319	-0.536166	-1.36986	0.0144745	0.289056	0.271107	1031	tags=16%, list=5%, signal=16%	POU3F1/SULT2B1/UGCG/STK4/SOX9/TP63/KRT10/IFT172/BCL11B/PKP1/SLC9A3R1/SERPINB13/DSG2/GJB5/PKP3/NCOA3/COL7A1/CBFB/PDGFA/SOD1/FOSL2/CALML5/GRHL2/DSG3/KRT4/TCHH/ZFP36L1/DSC2/AQP3/JAG1/KRT5/CSTA/CYP27B1/KRT15/KRT16/ANXA1/KRTDAP/SFN/PI3/KRT14/WNT5A/INSR/PERP/HES1/SPRR1B/CRABP2/DSP/KRT13/SRSF6/KRT6A/CTNNB1/S100A7
GO_POSITIVE_REGULATION_OF_NEUROBLAST_PROLIFERATION	GO_POSITIVE_REGULATION_OF_NEUROBLAST_PROLIFERATION	19	-0.85282	-1.54622	0.0149023	0.291123	0.273044	275	tags=16%, list=1%, signal=16%	ASPM/HIF1A/CTNNB1
GO_RAGE_RECEPTOR_BINDING	GO_RAGE_RECEPTOR_BINDING	11	-0.905296	-1.51006	0.0149971	0.292076	0.273938	211	tags=45%, list=1%, signal=45%	HMGB1/HMGB2/S100A9/S100A7/S100A8
GO_NEGATIVE_REGULATION_OF_CELL_PROJECTION_ORGANIZATION	GO_NEGATIVE_REGULATION_OF_CELL_PROJECTION_ORGANIZATION	162	-0.605516	-1.45345	0.0151331	0.293822	0.275576	1310	tags=13%, list=6%, signal=12%	SEMA4A/IFRD1/PLXNA3/SEMA3C/ITGA3/EFNB2/EPHA4/SEMA3F/SPP1/BCL11A/RHOA/PLK2/YWHAH/PRNP/ARF6/WNT5A/APOE/LGALS1/PTPRS/PPP3CA/MDM2
GO_GTPASE_INHIBITOR_ACTIVITY	GO_GTPASE_INHIBITOR_ACTIVITY	13	-0.881419	-1.50204	0.0152395	0.294986	0.276668	685	tags=31%, list=3%, signal=30%	CPEB2/IQGAP1/ARL2/CDC42SE1
GO_ANTIBACTERIAL_HUMORAL_RESPONSE	GO_ANTIBACTERIAL_HUMORAL_RESPONSE	23	-0.832189	-1.55499	0.0156776	0.295362	0.27702	954	tags=17%, list=5%, signal=17%	IGHA1/JCHAIN/SLPI/DEFB1
GO_CATENIN_COMPLEX	GO_CATENIN_COMPLEX	23	-0.832156	-1.55493	0.0156776	0.295362	0.27702	258	tags=9%, list=1%, signal=9%	CTNND1/CTNNB1
GO_NUCLEAR_PORE	GO_NUCLEAR_PORE	81	-0.693033	-1.54171	0.0154815	0.295362	0.27702	2515	tags=31%, list=12%, signal=27%	NUP35/NUP54/NDC1/TMEM33/KPNA4/AHCTF1/NUP58/ENY2/XPOT/SNUPN/NUP93/AGFG1/CETN3/IPO7/KPNA2/KPNA3/RANBP1/NUP50/MAD2L1/KPNB1/NUP155/SUMO1/EIF5AL1/NUP107/EIF5A
GO_METANEPHROS_MORPHOGENESIS	GO_METANEPHROS_MORPHOGENESIS	26	-0.802323	-1.53526	0.0155842	0.295362	0.27702	949	tags=15%, list=5%, signal=15%	SOX9/STAT1/HES1/CTNNB1
GO_REGULATION_OF_PROTEIN_AUTOPHOSPHORYLATION	GO_REGULATION_OF_PROTEIN_AUTOPHOSPHORYLATION	44	-0.747187	-1.53388	0.0156152	0.295362	0.27702	2034	tags=36%, list=10%, signal=33%	EEF2K/RAP2A/VEGFA/CALM3/TNKS1BP1/RAP2C/CALM1/CAV1/IQGAP1/PDGFA/CHP1/RAP2B/GPNMB/PPP2R5C/JUN/CALM2
GO_PHOSPHATIDYLSERINE_ACYL_CHAIN_REMODELING	GO_PHOSPHATIDYLSERINE_ACYL_CHAIN_REMODELING	19	0.808396	1.51836	0.0154009	0.295362	0.27702	1464	tags=21%, list=7%, signal=20%	PLA2G2A/PLA2G2F/LPCAT4/LPCAT3
GO_LONG_CHAIN_FATTY_ACID_BINDING	GO_LONG_CHAIN_FATTY_ACID_BINDING	11	-0.904021	-1.50793	0.0153112	0.295362	0.27702	11	tags=27%, list=0%, signal=27%	ALOX5AP/S100A9/S100A8
GO_REGULATION_OF_RNA_SPLICING	GO_REGULATION_OF_RNA_SPLICING	126	-0.637747	-1.48258	0.0155254	0.295362	0.27702	1121	tags=18%, list=6%, signal=17%	CIRBP/YTHDC1/CELF1/SRSF8/PIK3R1/THRAP3/RBM25/AHNAK2/RBM8A/HNRNPU/RBM17/AHNAK/SRSF3/CLK1/TRA2B/HNRNPL/HSPA1A/NCL/SON/WTAP/SRSF6/TRA2A/HNRNPH1
GO_MUSCLE_TISSUE_DEVELOPMENT	GO_MUSCLE_TISSUE_DEVELOPMENT	317	-0.531289	-1.35633	0.0156566	0.295362	0.27702	1526	tags=16%, list=7%, signal=15%	COPS2/SAV1/G6PD/TGFB1/VEGFA/NR1D2/CXADR/HOMER1/YBX3/IFRD1/JARID2/CACYBP/POGLUT1/EP300/DLG1/LMNA/SEMA3C/SVIL/PROX1/TPM1/EFNB2/SOX9/NEBL/GPCPD1/FKBP1A/DSG2/CAV1/KDM6B/PPP1R13L/UQCC2/MTPN/RHOA/GPX1/CDK1/CCNB1/HNRNPU/ITGB1/AKAP13/NUPR1/FLCN/CAV2/CENPF/WNT5A/EGR1/DSP/FRS2/CALR/FOS/PPP3CA/CDC42/CTNNB1
GO_REGULATION_OF_GLYCOGEN_METABOLIC_PROCESS	GO_REGULATION_OF_GLYCOGEN_METABOLIC_PROCESS	28	-0.815716	-1.5829	0.0165734	0.295785	0.277418	861	tags=14%, list=4%, signal=14%	PHLDA2/IGF2/INSR/PPP1CB
GO_REGULATION_OF_GRANULOCYTE_CHEMOTAXIS	GO_REGULATION_OF_GRANULOCYTE_CHEMOTAXIS	40	-0.775822	-1.56346	0.0167068	0.295785	0.277418	431	tags=12%, list=2%, signal=12%	THBS1/RAC1/CXCL17/S100A14/S100A7
GO_OOCYTE_DIFFERENTIATION	GO_OOCYTE_DIFFERENTIATION	42	-0.766421	-1.55725	0.01634	0.295785	0.277418	1635	tags=12%, list=8%, signal=11%	CDC25B/AURKA/YTHDF2/CCNB1/CTNNB1
GO_NOTCH_BINDING	GO_NOTCH_BINDING	21	-0.838067	-1.55209	0.0166398	0.295785	0.277418	316	tags=19%, list=2%, signal=19%	NOTCH1/CUL3/JAG1/ADAM17
GO_EXCITATORY_SYNAPSE_ASSEMBLY	GO_EXCITATORY_SYNAPSE_ASSEMBLY	18	-0.856964	-1.53893	0.0163016	0.295785	0.277418	135	tags=17%, list=1%, signal=17%	SEMA4A/WNT5A/PTPRS
GO_SULFUR_AMINO_ACID_METABOLIC_PROCESS	GO_SULFUR_AMINO_ACID_METABOLIC_PROCESS	36	0.743022	1.5369	0.0158037	0.295785	0.277418	2764	tags=42%, list=14%, signal=36%	BHMT/GCLC/MPST/TST/COMT/ADI1/SLC7A11/MTHFD2L/APIP/TXN2/CSAD/MSRA/GCLM/MTAP/AHCY
GO_ENDOCYTIC_VESICLE_LUMEN	GO_ENDOCYTIC_VESICLE_LUMEN	15	-0.878984	-1.53553	0.0159852	0.295785	0.277418	1448	tags=53%, list=7%, signal=50%	SPARC/SAA1/HSP90AA1/HBB/HSP90B1/HSPH1/APOE/CALR
GO_MUSCLE_FIBER_DEVELOPMENT	GO_MUSCLE_FIBER_DEVELOPMENT	48	-0.740407	-1.53374	0.0166398	0.295785	0.277418	2314	tags=21%, list=11%, signal=19%	LMOD3/SKI/MYH11/VEGFA/CXADR/HOMER1/NEBL/GPX1/CAV2/PPP3CA
GO_REGULATION_OF_CILIUM_DEPENDENT_CELL_MOTILITY	GO_REGULATION_OF_CILIUM_DEPENDENT_CELL_MOTILITY	15	-0.876734	-1.5316	0.0166059	0.295785	0.277418	646	tags=20%, list=3%, signal=19%	MKKS/ANXA5/DEFB1
GO_INTERFERON_ALPHA_PRODUCTION	GO_INTERFERON_ALPHA_PRODUCTION	26	-0.798743	-1.52841	0.0167716	0.295785	0.277418	1995	tags=27%, list=10%, signal=24%	IRF7/DHX36/IRF3/STAT1/MMP12/HMGB1/PTPRS
GO_RESPONSE_TO_AMPHETAMINE	GO_RESPONSE_TO_AMPHETAMINE	26	-0.798409	-1.52777	0.0167716	0.295785	0.277418	1597	tags=23%, list=8%, signal=21%	CALM3/NR4A2/PPP1R1B/SOD1/HPRT1/PPP3CA
GO_SYNAPTIC_TRANSMISSION_DOPAMINERGIC	GO_SYNAPTIC_TRANSMISSION_DOPAMINERGIC	19	0.80563	1.51316	0.0165743	0.295785	0.277418	1199	tags=26%, list=6%, signal=25%	CRH/PARK7/PNKD/PINK1/FLOT1
GO_NEURONAL_STEM_CELL_POPULATION_MAINTENANCE	GO_NEURONAL_STEM_CELL_POPULATION_MAINTENANCE	22	-0.814576	-1.50611	0.0165054	0.295785	0.277418	1273	tags=41%, list=6%, signal=38%	PCM1/NOTCH1/FOXO1/ASPM/SOX2/PROX1/FANCD2/JAG1/HES1
GO_CELLULAR_RESPONSE_TO_IONIZING_RADIATION	GO_CELLULAR_RESPONSE_TO_IONIZING_RADIATION	66	-0.697956	-1.50286	0.015756	0.295785	0.277418	1213	tags=27%, list=6%, signal=26%	ECT2/RAD9A/CLOCK/RAD51AP1/TNKS1BP1/TP53/NAMPT/GTF2H5/HSPA5/HRAS/NET1/EEF1D/RHOB/IFI16/SNAI2/EGR1/NUCKS1/MDM2
GO_POSTSYNAPTIC_SPECIALIZATION_ASSEMBLY	GO_POSTSYNAPTIC_SPECIALIZATION_ASSEMBLY	13	-0.876758	-1.49409	0.0161614	0.295785	0.277418	39	tags=15%, list=0%, signal=15%	GAP43/PTPRS
GO_VENTRICULAR_SEPTUM_DEVELOPMENT	GO_VENTRICULAR_SEPTUM_DEVELOPMENT	62	-0.699169	-1.4917	0.0166071	0.295785	0.277418	612	tags=15%, list=3%, signal=14%	PROX1/ROBO1/SOX4/PRDM1/WNT5A/HES1/FRS2/MDM4/MDM2
GO_REGULATION_OF_INSULIN_LIKE_GROWTH_FACTOR_RECEPTOR_SIGNALING_PATHWAY	GO_REGULATION_OF_INSULIN_LIKE_GROWTH_FACTOR_RECEPTOR_SIGNALING_PATHWAY	16	0.829964	1.49139	0.0160822	0.295785	0.277418	760	tags=31%, list=4%, signal=30%	IGFBP3/IGFBP2/IGFBP4/BMP2/IGFBP5
GO_LYSOSOMAL_LUMEN	GO_LYSOSOMAL_LUMEN	85	0.612503	1.45272	0.016092	0.295785	0.277418	1211	tags=24%, list=6%, signal=22%	RNASET2/ASAH1/PSAP/CTSL/SDC1/HSPA8/CD74/NPC2/NEU1/LGMN/AGRN/GAA/CHID1/FUCA1/GNS/HEXA/LIPA/IDS/SCARB2/CTSF
GO_POSITIVE_REGULATION_OF_APOPTOTIC_SIGNALING_PATHWAY	GO_POSITIVE_REGULATION_OF_APOPTOTIC_SIGNALING_PATHWAY	163	-0.599599	-1.43959	0.0160908	0.295785	0.277418	1124	tags=20%, list=6%, signal=19%	TP53/SERINC3/CYLD/STK4/TPD52L1/DDIT3/TP63/PYCARD/SLC9A3R1/SKIL/MCL1/CAV1/PPP3R1/CASP2/YWHAB/SOD1/YWHAZ/YWHAQ/THBS1/SFPQ/YWHAH/CHCHD10/NUPR1/FLCN/TNFSF10/YWHAG/SFN/BCL10/CTSC/YWHAE/S100A9/S100A8
GO_CELL_ADHESION_MOLECULE_BINDING	GO_CELL_ADHESION_MOLECULE_BINDING	449	-0.512309	-1.35222	0.0160528	0.295785	0.277418	1510	tags=21%, list=7%, signal=20%	CD46/LTBP4/MSN/CLINT1/EIF5/STXBP6/TMOD3/ACTN4/DLG1/HDLBP/ANLN/RPL29/EIF4G2/CHMP4B/TNKS1BP1/CD151/PAICS/DDX6/CCNB2/EIF2A/PTPRB/ITGA3/PRDX1/TAGLN2/RANBP1/CNN3/PKP1/HSP90AB1/ADAM15/LDHA/LRRFIP1/NOP56/RAB1A/VASP/HSPA5/ITGA2/MAPRE1/DSG2/CCT8/STAT1/SPP1/IQGAP1/PKP3/PPP1R13L/ABI1/IGF2/EZR/TES/YWHAB/CNN2/YWHAZ/ACTN1/BZW2/EIF3E/SERBP1/ITGAV/LAMB2/ITGB1/DDX3X/EFHD2/THBS1/AHNAK/BZW1/CALD1/EEF1D/DNAJB1/GPNMB…
GO_RAS_PROTEIN_SIGNAL_TRANSDUCTION	GO_RAS_PROTEIN_SIGNAL_TRANSDUCTION	417	-0.512155	-1.33508	0.0159656	0.295785	0.277418	1203	tags=11%, list=6%, signal=11%	RAP2C/RRAS/SYNJ2BP/TP53/ROBO1/HACD3/RAB22A/ITGA3/PPP2CB/BCL6/RAB18/CCNA2/RAB1A/RND3/RAB13/ABCA1/RAB12/RHOA/CDKN2A/KPNB1/PLK2/HRAS/ITGB1/SPRY1/NET1/AKAP13/RAP2B/RHOB/RAB10/RAC1/RREB1/DHCR24/JUN/FLCN/RHOC/STMN1/RHOV/RAB38/ARF6/IQGAP3/RIT1/CDC42SE2/APOE/CDC42/CDC42SE1/RAB21
GO_COENZYME_BINDING	GO_COENZYME_BINDING	256	0.482847	1.31881	0.0166874	0.295785	0.277418	3656	tags=41%, list=18%, signal=34%	HPGD/GCLC/ACOX1/QSOX1/IDH1/MCCC1/DECR1/PHGDH/SGPL1/GPD1L/HMGCL/SIRT7/GAPDH/HADHA/CAT/ALAS1/NDUFA9/CRYL1/SDHA/NDUFV1/PRMT1/PDXK/SORD/TM7SF2/GMDS/CYB5R3/ACADM/HIBADH/ACADVL/P4HTM/NDUFS2/ACBD6/KYNU/ALDH1A3/ACADS/CBR3/ILVBL/MDH1/ME3/DUS1L/EGLN3/ECI2/UXS1/TXNRD2/ACOX3/ATAT1/AIFM1/GLUD1/OAT/ETFA/CBR4/CRYZ/P4HA1/SHMT2/SIRT6/CSAD/ABAT/AIFM3/BDH2/SIRT5/PGD/SDR39U1/HADH/GRHPR/SOAT1/METTL3/MARC1/IVD/SPTLC3/…
GO_VACUOLAR_MEMBRANE	GO_VACUOLAR_MEMBRANE	382	0.450347	1.27662	0.0163846	0.295785	0.277418	2408	tags=25%, list=12%, signal=23%	MGST1/CD63/PSAP/ITM2C/BST2/HLA-DRB1/DDOST/EEF1A1/HLA-DRB5/HLA-DRA/TMBIM1/VAMP8/RAB5C/HSPA8/NDUFC2/PLEKHF1/CD74/TMEM59/HLA-DMA/LAMTOR1/LAPTM4B/ATP6V0B/GNB2/GRN/NEU1/AP2M1/PIGR/AP1M2/TMEM9/DAB2/WDR24/BRI3/GAA/ATP6V1G1/CD68/MYO6/TSPAN1/HLA-DPA1/AP1S1/TMEM30A/HLA-DQB1/RAB14/NAPA/ATP6V1C1/SH3GLB1/HLA-DPB1/LAMP1/RRAGA/SLC29A3/ATP6V1H/SCARB2/ATP6V1F/VAPA/ATP6V1E1/FLOT1/CLN3/RAB7A/ATP6AP2/GABARAPL1/KXD1/…
GO_SMOOTH_MUSCLE_CELL_DIFFERENTIATION	GO_SMOOTH_MUSCLE_CELL_DIFFERENTIATION	52	-0.739139	-1.56115	0.0170274	0.296309	0.277909	1075	tags=12%, list=5%, signal=11%	PDCD4/SOX9/EPC1/NFATC3/HES1/CTNNB1
GO_PROTEIN_DNA_COMPLEX	GO_PROTEIN_DNA_COMPLEX	96	-0.677204	-1.5426	0.0169293	0.296309	0.277909	2316	tags=25%, list=11%, signal=22%	GINS1/KAT6A/TERF2/ACD/POLD2/WDR18/POT1/POLD4/SP3/PRKDC/DONSON/TOP1/EP300/TERF2IP/GINS2/DDIT3/CENPA/PCNA/PARP1/JUND/NUPR1/RPA3/FOS/CTNNB1
GO_CELL_DEATH_IN_RESPONSE_TO_HYDROGEN_PEROXIDE	GO_CELL_DEATH_IN_RESPONSE_TO_HYDROGEN_PEROXIDE	25	0.774081	1.52758	0.0170346	0.296309	0.277909	2233	tags=40%, list=11%, signal=36%	PSAP/PARK7/TXN/PINK1/PAWR/TRAP1/PYCR1/STK25/PDCD10/ENDOG
GO_NEGATIVE_REGULATION_OF_TISSUE_REMODELING	GO_NEGATIVE_REGULATION_OF_TISSUE_REMODELING	17	0.834264	1.52488	0.0170009	0.296309	0.277909	461	tags=12%, list=2%, signal=12%	CST3/TNFAIP3
GO_VESICLE_LUMEN	GO_VESICLE_LUMEN	282	-0.545055	-1.37572	0.0169743	0.296309	0.277909	1129	tags=20%, list=6%, signal=19%	HSP90AA1/FAM49B/PSMD1/ACTN4/GMFG/ATG7/PSMA2/SERPINB1/C1orf35/CTSD/PAFAH1B2/ADA/PNP/ACTR2/CXCL1/PYCARD/HSP90AB1/FAM3C/PSMD6/GM2A/LCN2/CCT8/IGF2/PSMC3/PDGFA/CNN2/APOOL/SERPINE1/ACTN1/KPNB1/CLU/DDX3X/PSMD7/THBS1/S100A11/GGH/TMSB4X/PYGL/TCN1/APRT/CREG1/TIMP1/HMGB1/ARPC5/SERPINB3/DNAJC3/ANXA2/SCCPDH/MIF/OLFM4/CTSC/SLPI/GDI2/CCT2/S100A9/S100A7/S100A8
GO_POSITIVE_REGULATION_OF_STRESS_FIBER_ASSEMBLY	GO_POSITIVE_REGULATION_OF_STRESS_FIBER_ASSEMBLY	47	-0.763856	-1.57834	0.0177324	0.301025	0.282332	1620	tags=21%, list=8%, signal=20%	ARHGEF5/EPHA1/TPM1/RHOA/RAC1/RHOC/S100A10/CD47/SDC4/CDC42
GO_OUTFLOW_TRACT_MORPHOGENESIS	GO_OUTFLOW_TRACT_MORPHOGENESIS	69	-0.693471	-1.51224	0.0174735	0.301025	0.282332	1200	tags=13%, list=6%, signal=12%	SEMA3C/ROBO1/DHRS3/JAG1/JUN/HIF1A/WNT5A/HES1/CTNNB1
GO_CELLULAR_RESPONSE_TO_COPPER_ION	GO_CELLULAR_RESPONSE_TO_COPPER_ION	22	-0.811603	-1.50061	0.0177168	0.301025	0.282332	228	tags=23%, list=1%, signal=22%	MT1G/MT1E/PRNP/MT2A/MT1X
GO_ENTEROENDOCRINE_CELL_DIFFERENTIATION	GO_ENTEROENDOCRINE_CELL_DIFFERENTIATION	22	-0.811014	-1.49952	0.0177168	0.301025	0.282332	479	tags=18%, list=2%, signal=18%	CLOCK/RHEB/WNT5A/HES1
GO_MAIN_AXON	GO_MAIN_AXON	53	0.669663	1.499	0.0174646	0.301025	0.282332	1698	tags=9%, list=8%, signal=9%	CRH/APP/EPB41L3/CCK/SPTBN1
GO_RESPONSE_TO_FIBROBLAST_GROWTH_FACTOR	GO_RESPONSE_TO_FIBROBLAST_GROWTH_FACTOR	123	-0.644628	-1.4927	0.0176997	0.301025	0.282332	994	tags=12%, list=5%, signal=12%	POLR2I/ZFP36L2/CXCL13/KDM5B/FGFBP1/IQGAP1/SPRY1/THBS1/ZFP36L1/CD44/WNT5A/POLR2L/FRS2/CTNNB1/HNRNPH1
GO_EPIDERMAL_CELL_DIFFERENTIATION	GO_EPIDERMAL_CELL_DIFFERENTIATION	219	-0.563261	-1.38991	0.0175511	0.301025	0.282332	1031	tags=20%, list=5%, signal=19%	POU3F1/SULT2B1/UGCG/STK4/TP63/KRT10/BCL11B/PKP1/SLC9A3R1/SERPINB13/DSG2/PKP3/NCOA3/CBFB/SOD1/FOSL2/GRHL2/DSG3/KRT4/TCHH/ZFP36L1/DSC2/AQP3/JAG1/KRT5/CSTA/CYP27B1/KRT15/KRT16/ANXA1/SFN/PI3/KRT14/WNT5A/PERP/HES1/SPRR1B/DSP/KRT13/SRSF6/KRT6A/CTNNB1/S100A7
GO_NEGATIVE_REGULATION_OF_CELL_DEVELOPMENT	GO_NEGATIVE_REGULATION_OF_CELL_DEVELOPMENT	274	-0.545507	-1.37405	0.017649	0.301025	0.282332	1417	tags=14%, list=7%, signal=13%	SEMA4A/IFRD1/NR1D1/ASCL2/ACTN4/PLXNA3/PBX1/ASPM/SEMA3C/SOX2/DDX6/TP53/EFNB2/EPHA4/SOX9/SEMA3F/DUSP10/SPP1/BCL11A/RHOA/PLK2/EFNA5/LDLR/YWHAH/JAG1/EIF4E/ARF6/WNT5A/APOE/HES1/IRX3/LGALS1/PTPRS/CALR/PPP3CA/CTNNB1/MDM2
GO_SKIN_DEVELOPMENT	GO_SKIN_DEVELOPMENT	284	-0.539153	-1.36099	0.0177043	0.301025	0.282332	1161	tags=18%, list=6%, signal=17%	GJB3/ASH1L/PALLD/ITGA3/POU3F1/UGCG/STK4/SOX9/TP63/KRT10/BCL11B/PKP1/SERPINB13/CLDN1/ITGA2/DSG2/PKP3/NCOA3/CBFB/PDGFA/ARRDC3/FOSL2/GRHL2/DSG3/KRT4/TCHH/ZFP36L1/DSC2/AQP3/JAG1/KRT5/DHCR24/CSTA/CYP27B1/KRT15/KRT16/ANXA1/STMN1/SFN/PI3/KRT14/WNT5A/PERP/SPRR1B/DSP/KRT13/SRSF6/KRT6A/CTNNB1/S100A7
GO_WNT_SIGNALING_PATHWAY_INVOLVED_IN_MIDBRAIN_DOPAMINERGIC_NEURON_DIFFERENTIATION	GO_WNT_SIGNALING_PATHWAY_INVOLVED_IN_MIDBRAIN_DOPAMINERGIC_NEURON_DIFFERENTIATION	10	-0.907403	-1.50155	0.0178708	0.302564	0.283775	135	tags=30%, list=1%, signal=30%	RYK/WNT5A/CTNNB1
GO_VASCULAR_ASSOCIATED_SMOOTH_MUSCLE_CELL_MIGRATION	GO_VASCULAR_ASSOCIATED_SMOOTH_MUSCLE_CELL_MIGRATION	20	-0.848195	-1.56825	0.018292	0.306484	0.287452	1040	tags=20%, list=5%, signal=19%	TPM1/IQGAP1/DOCK5/MDM2
GO_SYNAPSE_MATURATION	GO_SYNAPSE_MATURATION	23	-0.825521	-1.54253	0.0183651	0.306484	0.287452	652	tags=22%, list=3%, signal=21%	ADGRL1/PFN1/CDC20/YWHAZ/NFIA
GO_REGULATION_OF_HEART_RATE	GO_REGULATION_OF_HEART_RATE	73	-0.697711	-1.54006	0.0182483	0.306484	0.287452	1042	tags=14%, list=5%, signal=13%	ADA/TPM1/CALM1/DSG2/CAV1/DSC2/CALM2/DSP/YWHAE/MDM2
GO_POSITIVE_REGULATION_OF_ENDOTHELIAL_CELL_DIFFERENTIATION	GO_POSITIVE_REGULATION_OF_ENDOTHELIAL_CELL_DIFFERENTIATION	14	-0.876443	-1.52112	0.0183919	0.306484	0.287452	13	tags=14%, list=0%, signal=14%	ETV2/CTNNB1
GO_RETINOL_BINDING	GO_RETINOL_BINDING	13	-0.873559	-1.48864	0.0183162	0.306484	0.287452	2050	tags=23%, list=10%, signal=21%	RBP1/CYP27C1/CRABP2
GO_COVALENT_CHROMATIN_MODIFICATION	GO_COVALENT_CHROMATIN_MODIFICATION	419	-0.516329	-1.34689	0.0181985	0.306484	0.287452	2596	tags=23%, list=13%, signal=21%	ZBTB7B/TET2/PER1/JDP2/CTR9/BRCA2/PHF19/KANSL1/UHRF1/BAP1/SAP30/MEAF6/WDR82/SKI/TAF10/ATF2/TAF5L/KDM2A/KAT6A/EID1/PIH1D1/BRD4/ENY2/PRMT6/MIER1/PHF20/ZNHIT1/MSL2/ING5/HELLS/VEGFA/ATF7IP/ING2/JADE1/PRMT2/SIN3A/DNMT3A/CHD1/EZH2/CLOCK/VRK1/ING3/RPS6KA5/KMT2C/ASXL1/PRMT7/SMYD3/CTCF/JARID2/MBD2/SUV39H2/UBE2A/AURKB/EP300/ZNF451/CPA4/AURKA/MTHFR/LMNA/BRD7/TP53/ASH1L/ELK4/RYBP/KMT2E/BCL6/KDM5B/KMT5A/MORF4L…
GO_FOREGUT_MORPHOGENESIS	GO_FOREGUT_MORPHOGENESIS	10	-0.905139	-1.4978	0.0185033	0.30673	0.287683	13	tags=20%, list=0%, signal=20%	NOTCH1/CTNNB1
GO_REGULATION_OF_CELL_MORPHOGENESIS	GO_REGULATION_OF_CELL_MORPHOGENESIS	444	-0.508341	-1.33866	0.0184552	0.30673	0.287683	1758	tags=13%, list=9%, signal=12%	RHOG/SIN3A/DHX36/NEDD9/CXCR4/EPB42/IST1/CCL2/SEMA4A/IFRD1/RHOD/MSN/MAP3K13/ACTN4/DLG1/ARPC2/PLXNA3/DPYSL2/SEMA3C/VAMP7/ROBO1/WDR36/TPM1/SYT1/ACTR2/EPHA4/SEMA3F/SLC9A3R1/SKIL/RND3/SPP1/DOCK5/BCL11A/RHOA/EZR/LIMS1/EFNA5/YWHAH/CFDP1/RHOB/RAC1/RREB1/RHOC/ANXA1/RHOV/CD44/OLFM4/S100A10/WNT5A/CDC42SE2/ADNP/APOE/CRABP2/PTPRS/CALR/PPP3CA/CDC42/CDC42SE1/RAB21
GO_HAIR_FOLLICLE_MATURATION	GO_HAIR_FOLLICLE_MATURATION	16	-0.860872	-1.53368	0.0185877	0.306908	0.28785	135	tags=25%, list=1%, signal=25%	SPINK5/FERMT1/WNT5A/CTNNB1
GO_OXIDOREDUCTASE_ACTIVITY_ACTING_ON_CH_OH_GROUP_OF_DONORS	GO_OXIDOREDUCTASE_ACTIVITY_ACTING_ON_CH_OH_GROUP_OF_DONORS	117	0.572518	1.41023	0.0186108	0.306908	0.28785	1541	tags=23%, list=8%, signal=21%	HPGD/DHRS2/PTGR1/AKR1C3/LDHB/HSD17B2/IDH1/AKR1B10/MDH2/HADHB/CBR1/BMP2/PHGDH/HSD17B11/HADHA/CRYL1/HSD17B14/SORD/HIBADH/DHRS11/ADH1C/CBR3/MDH1/ADH5/ME3/AKR7A2/HSD17B4
GO_CELLULAR_RESPONSE_TO_ZINC_ION	GO_CELLULAR_RESPONSE_TO_ZINC_ION	17	-0.868103	-1.55203	0.0188518	0.307687	0.28858	459	tags=29%, list=2%, signal=29%	MT1G/MT1E/PARP1/MT2A/MT1X
GO_FATTY_ACID_DERIVATIVE_BINDING	GO_FATTY_ACID_DERIVATIVE_BINDING	25	-0.810478	-1.53577	0.0188139	0.307687	0.28858	582	tags=16%, list=3%, signal=16%	ACBD3/DBI/S100A9/S100A8
GO_KINESIN_BINDING	GO_KINESIN_BINDING	38	-0.762256	-1.53514	0.0187761	0.307687	0.28858	1951	tags=24%, list=10%, signal=21%	AP1AR/DCP1A/RAB29/KLC3/FAM83D/PRC1/KTN1/ACTB/AP1G1
GO_REGULATION_OF_TRANSLATIONAL_TERMINATION	GO_REGULATION_OF_TRANSLATIONAL_TERMINATION	10	-0.903551	-1.49517	0.0188196	0.307687	0.28858	728	tags=40%, list=4%, signal=39%	OGFOD1/ETF1/EIF5AL1/EIF5A
GO_POSITIVE_REGULATION_OF_GLYCOPROTEIN_METABOLIC_PROCESS	GO_POSITIVE_REGULATION_OF_GLYCOPROTEIN_METABOLIC_PROCESS	22	-0.807436	-1.49291	0.0189281	0.30814	0.289005	765	tags=14%, list=4%, signal=13%	RAB1A/CHP1/CTNNB1
GO_EPIBOLY	GO_EPIBOLY	27	-0.810745	-1.56743	0.0195986	0.313333	0.293876	1189	tags=30%, list=6%, signal=28%	CD151/HBEGF/RHOA/RREB1/RHOC/MMP12/CD44/ADAM17
GO_MORPHOGENESIS_OF_AN_EPITHELIAL_SHEET	GO_MORPHOGENESIS_OF_AN_EPITHELIAL_SHEET	50	-0.749864	-1.5661	0.0200368	0.313333	0.293876	686	tags=20%, list=3%, signal=19%	CD151/HBEGF/RHOA/JAG1/RREB1/RHOC/MMP12/CD44/WNT5A/ADAM17
GO_ESTABLISHMENT_OR_MAINTENANCE_OF_MONOPOLAR_CELL_POLARITY	GO_ESTABLISHMENT_OR_MAINTENANCE_OF_MONOPOLAR_CELL_POLARITY	20	-0.845627	-1.5635	0.0194817	0.313333	0.293876	795	tags=35%, list=4%, signal=34%	PRKCI/MSN/SLC9A3R1/RHOA/FSCN1/WNT5A/CDC42
GO_POSITIVE_REGULATION_OF_DNA_REPLICATION	GO_POSITIVE_REGULATION_OF_DNA_REPLICATION	34	-0.784817	-1.55787	0.0198581	0.313333	0.293876	580	tags=24%, list=3%, signal=23%	CDT1/CACYBP/PCNA/CDK1/HRAS/RAC1/JUN/CDC42
GO_POSITIVE_REGULATION_OF_ACTIN_FILAMENT_BUNDLE_ASSEMBLY	GO_POSITIVE_REGULATION_OF_ACTIN_FILAMENT_BUNDLE_ASSEMBLY	57	-0.725359	-1.55475	0.0195814	0.313333	0.293876	1040	tags=18%, list=5%, signal=17%	ARHGEF5/EPHA1/TPM1/RHOA/RAC1/RHOC/S100A10/CD47/SDC4/CDC42
GO_NEGATIVE_CHEMOTAXIS	GO_NEGATIVE_CHEMOTAXIS	38	-0.757762	-1.52609	0.0199778	0.313333	0.293876	1528	tags=32%, list=8%, signal=29%	RYK/SEMA6A/SEMA4A/PLXNA3/SEMA3C/ROBO1/SEMA3F/RHOA/PDGFA/ITGAV/EFNA5/WNT5A
GO_CHEMOKINE_BINDING	GO_CHEMOKINE_BINDING	26	-0.792116	-1.51573	0.0200368	0.313333	0.293876	1652	tags=23%, list=8%, signal=21%	CXCR4/ACKR3/ITGAV/ITGB1/PLP2/HMGB1
GO_POSITIVE_REGULATION_OF_LEUKOCYTE_CHEMOTAXIS	GO_POSITIVE_REGULATION_OF_LEUKOCYTE_CHEMOTAXIS	78	-0.679598	-1.49539	0.0200317	0.313333	0.293876	550	tags=17%, list=3%, signal=16%	PGF/CXCL13/SERPINE1/CXCL10/THBS1/RAC1/HMGB1/WNT5A/CXCL17/CALR/ADAM17/S100A14/S100A7
GO_BLOOD_MICROPARTICLE	GO_BLOOD_MICROPARTICLE	98	-0.65306	-1.49459	0.019939	0.313333	0.293876	1157	tags=26%, list=6%, signal=24%	FN1/SLC2A1/C1QB/TGFB1/IGHG2/MSN/HBB/EIF2A/STOM/IGHA1/TFRC/JCHAIN/ANXA5/YWHAZ/CLU/IGHG3/IGLC3/HSPA1B/HSPA1A/IGHG4/ACTB/IGHG1/IGLC2/APOE/IGKC
GO_PROTEIN_KINASE_COMPLEX	GO_PROTEIN_KINASE_COMPLEX	97	-0.651654	-1.48776	0.0198164	0.313333	0.293876	1164	tags=16%, list=6%, signal=16%	CCNB2/WDR41/PYCARD/GTF2H5/PRKAR2A/CCNA2/CKS2/PCNA/CCNY/CDK1/CCNB1/CCND1/CKS1B/PHKG1/INSR/CDK4
GO_VENTRAL_SPINAL_CORD_INTERNEURON_DIFFERENTIATION	GO_VENTRAL_SPINAL_CORD_INTERNEURON_DIFFERENTIATION	11	0.863547	1.47429	0.0196927	0.313333	0.293876	637	tags=18%, list=3%, signal=18%	GATA2/LMO4
GO_REGULATION_OF_RESPONSE_TO_DRUG	GO_REGULATION_OF_RESPONSE_TO_DRUG	68	0.618886	1.43142	0.0199374	0.313333	0.293876	920	tags=16%, list=5%, signal=15%	ADIRF/CRH/SNCG/PSAP/PARK7/TXN/OSR1/PINK1/PAWR/TRAP1/PYCR1
GO_POSITIVE_REGULATION_OF_MITOTIC_CELL_CYCLE	GO_POSITIVE_REGULATION_OF_MITOTIC_CELL_CYCLE	138	-0.605641	-1.41843	0.0198047	0.313333	0.293876	1904	tags=25%, list=9%, signal=22%	KLHL18/MEPCE/DTL/LSM10/SIN3A/KIF20B/CDT1/DLGAP5/CDC25B/DYNC1LI1/AIF1/CUL4A/TMOD3/AURKA/PBX1/EIF4EBP1/KMT2E/RANBP1/IGF2/CDK1/CCNB1/HNRNPU/MAD2L1/DDX3X/CCND1/EIF4E/ANXA1/NUSAP1/INSR/UBE2C/HES1/CDK4/ADAM17/MDM2
GO_MONOCARBOXYLIC_ACID_CATABOLIC_PROCESS	GO_MONOCARBOXYLIC_ACID_CATABOLIC_PROCESS	117	0.571819	1.40851	0.0193335	0.313333	0.293876	2374	tags=31%, list=12%, signal=27%	ACOX1/AIG1/ECHS1/CYP4F12/HADHB/ACAA1/DECR1/CROT/ECHDC2/SULT2A1/HADHA/ECH1/CRYL1/ACAA2/SORD/ACADM/ACADVL/ECHDC1/ACADS/PCCB/PLIN5/ECI2/HSD17B4/TYSND1/ACOX3/ECI1/ETFA/ABAT/BDH2/PGD/PPARD/HADH/PCK2/FAAH/IVD/ALDH5A1
GO_CYTOPLASMIC_REGION	GO_CYTOPLASMIC_REGION	216	-0.562921	-1.38335	0.0196147	0.313333	0.293876	1324	tags=10%, list=7%, signal=9%	CLTB/ANLN/ATG7/ADA/BLOC1S6/IFT172/PRKAR2A/ARL8B/CANX/AP3S1/SOD1/HNRNPU/CTBP1/SFPQ/KIF5B/HSPB1/HIF1A/CTNND1/CENPF/CTNNB1/RAB21
GO_T_CELL_ACTIVATION	GO_T_CELL_ACTIVATION	408	-0.490874	-1.27699	0.0200147	0.313333	0.293876	1984	tags=17%, list=10%, signal=16%	RC3H1/FCER1G/SOCS1/DUSP22/IL20RB/SP3/MAP3K8/NCK1/TCIRG1/PRKDC/BAX/RAB29/PRELID1/CXADR/CCDC88B/PTGER4/PSMB10/TNFRSF18/CCL2/SEMA4A/EGR3/RAB27A/CD46/MSN/FAM49B/AIF1/DLG1/CD151/TP53/ADA/EFNB2/CYLD/PNP/ZFP36L2/BCL6/BCL11B/PYCARD/TFRC/FKBP1A/DUSP10/PIK3R1/CAV1/IGF2/CBFB/FANCD2/RHOA/SOX4/SOD1/CEBPB/ZFP36L1/GPNMB/RAC1/HSPH1/MAFB/ANXA1/FOXP1/PRDM1/PRNP/HMGB1/BCL10/CD44/CD47/SDC4/EGR1/HES1/LGALS1/ADAM17/PP…
GO_POSITIVE_REGULATION_OF_EMBRYONIC_DEVELOPMENT	GO_POSITIVE_REGULATION_OF_EMBRYONIC_DEVELOPMENT	31	-0.795978	-1.56402	0.0205373	0.314068	0.294564	384	tags=13%, list=2%, signal=13%	AR/B4GALT5/HES1/CTNNB1
GO_LUNG_MORPHOGENESIS	GO_LUNG_MORPHOGENESIS	45	-0.754256	-1.55621	0.0208858	0.314068	0.294564	547	tags=13%, list=3%, signal=13%	SOX9/GRHL2/SPRY1/SRSF6/CDC42/CTNNB1
GO_KINETOCHORE_ORGANIZATION	GO_KINETOCHORE_ORGANIZATION	19	-0.837521	-1.51849	0.0208295	0.314068	0.294564	2305	tags=63%, list=11%, signal=56%	NDC80/CENPE/CENPK/CDT1/POGZ/NUF2/SMC4/CENPA/CENPH/CENPN/CENPW/CENPF
GO_SPECIFICATION_OF_ANIMAL_ORGAN_IDENTITY	GO_SPECIFICATION_OF_ANIMAL_ORGAN_IDENTITY	29	-0.779078	-1.51322	0.0206714	0.314068	0.294564	471	tags=17%, list=2%, signal=17%	AR/ROBO1/SPRY1/FRS2/CTNNB1
GO_ESTABLISHMENT_OF_EPITHELIAL_CELL_APICAL_BASAL_POLARITY	GO_ESTABLISHMENT_OF_EPITHELIAL_CELL_APICAL_BASAL_POLARITY	14	-0.869476	-1.50903	0.0202465	0.314068	0.294564	795	tags=36%, list=4%, signal=34%	MSN/SLC9A3R1/RHOA/WNT5A/CDC42
GO_AXONAL_FASCICULATION	GO_AXONAL_FASCICULATION	21	0.791451	1.50862	0.020374	0.314068	0.294564	630	tags=14%, list=3%, signal=14%	CRTAC1/TNFRSF21/SEMA5A
GO_NEGATIVE_REGULATION_OF_CYSTEINE_TYPE_ENDOPEPTIDASE_ACTIVITY	GO_NEGATIVE_REGULATION_OF_CYSTEINE_TYPE_ENDOPEPTIDASE_ACTIVITY	83	-0.671833	-1.49874	0.0207337	0.314068	0.294564	902	tags=23%, list=4%, signal=22%	TRIAP1/XIAP/DNAJB6/MAGEA3/PTGS2/FNIP1/NOL3/GPX1/LAMTOR5/PRDX5/DDX3X/THBS1/BIRC5/DHCR24/IFI16/SFN/CD44/YWHAE/MDM2
GO_POSITIVE_REGULATION_OF_CELL_CYCLE_ARREST	GO_POSITIVE_REGULATION_OF_CELL_CYCLE_ARREST	75	-0.677257	-1.49702	0.0209562	0.314068	0.294564	1440	tags=25%, list=7%, signal=24%	ARID3A/EP300/TFDP1/AURKA/TRIAP1/GTSE1/TNKS1BP1/TP53/CNOT7/SOX4/CASP2/PCNA/CDK1/CCNB1/PLK2/SFN/MUC1/MDM4/MDM2
GO_CYSTEINE_METABOLIC_PROCESS	GO_CYSTEINE_METABOLIC_PROCESS	10	0.879904	1.48404	0.0205039	0.314068	0.294564	2244	tags=60%, list=11%, signal=53%	GCLC/MPST/TST/SLC7A11/CSAD/GCLM
GO_DOPAMINERGIC_NEURON_DIFFERENTIATION	GO_DOPAMINERGIC_NEURON_DIFFERENTIATION	24	-0.786241	-1.47952	0.0205373	0.314068	0.294564	275	tags=21%, list=1%, signal=21%	NR4A2/HIF1A/MANF/WNT5A/CTNNB1
GO_REGULATION_OF_INTRINSIC_APOPTOTIC_SIGNALING_PATHWAY	GO_REGULATION_OF_INTRINSIC_APOPTOTIC_SIGNALING_PATHWAY	151	-0.602598	-1.42615	0.0206311	0.314068	0.294564	1124	tags=21%, list=6%, signal=20%	TP53/SERINC3/CYLD/DDIT3/PYCARD/MAGEA3/SLC9A3R1/SKIL/PTGS2/MCL1/CAV1/NOL3/GPX1/SOD1/PARP1/CLU/DDX3X/SFPQ/NDUFA13/NUPR1/HSPB1/FLCN/HIF1A/HSPA1A/SNAI2/CD44/MIF/MUC1/MDM2/S100A9/S100A8
GO_REGULATION_OF_DENDRITE_DEVELOPMENT	GO_REGULATION_OF_DENDRITE_DEVELOPMENT	140	-0.600097	-1.40005	0.020401	0.314068	0.294564	982	tags=11%, list=5%, signal=11%	VAMP7/ACTR2/EPHA4/TMEM106B/IQGAP1/CDC20/BCL11A/MAPK6/RHOA/PLK2/YWHAH/ARF6/APOE/PTPRS/PPP3CA/RAB21
GO_RNA_LOCALIZATION	GO_RNA_LOCALIZATION	220	-0.560097	-1.38358	0.0209741	0.314068	0.294564	2215	tags=24%, list=11%, signal=22%	PIH1D1/TERF2/AHCTF1/NUP58/ENY2/CCT3/XPOT/SNUPN/CPSF2/CCT6A/KHDRBS1/DHX38/NUP93/DHX36/AGFG1/PABPN1/SDAD1/ABCE1/MAGOHB/SMG7/CETN3/RBM26/SMG1/SLBP/PRPF6/XPO1/DDX39A/YTHDC1/EIF6/FYTTD1/NOP58/NUP50/CCT8/THOC7/ZC3H11A/RBM8A/HNRNPU/CPSF6/PRPF18/SRRM1/NUP155/SFPQ/ZFP36L1/RPS15/SRSF3/EIF4E/EIF5AL1/ZNF593/UPF2/CCT2/SRSF6/NUP107/EIF5A
GO_REGULATION_OF_CELLULAR_COMPONENT_SIZE	GO_REGULATION_OF_CELLULAR_COMPONENT_SIZE	325	-0.535032	-1.37178	0.0205366	0.314068	0.294564	1971	tags=18%, list=10%, signal=16%	VAV3/ACTR3/AP1AR/BAG4/VEGFA/NCK1/NCKAP1/AVIL/SIN3A/PEX11B/ARPC5L/IST1/LRRC8A/SEMA4A/IFRD1/MKKS/MSN/MAP3K13/TMOD3/GMFG/DLG1/ARPC2/PLXNA3/DPYSL2/SEMA3C/WDR36/RAB22A/LAMTOR4/ACTR2/PYCARD/HSP90AB1/SEMA3F/SLC9A3R1/SLC12A2/VASP/SPP1/MTPN/RHOA/EZR/LAMTOR5/EFNA5/ARPC1B/CAPG/ARPC4/DSTN/RAC1/TMSB4X/ARPC5/ARF6/IQGAP3/WNT5A/ADNP/APOE/CAPZA1/CRABP2/PTPRS/CDK4/RAB21
GO_INTRINSIC_APOPTOTIC_SIGNALING_PATHWAY	GO_INTRINSIC_APOPTOTIC_SIGNALING_PATHWAY	268	-0.542056	-1.36536	0.0202204	0.314068	0.294564	1480	tags=19%, list=7%, signal=18%	HIPK1/MLLT11/IVNS1ABP/ERO1A/EP300/CUL4A/TRIAP1/FNIP2/TRIB3/HINT1/TP53/SERINC3/CYLD/DDIT3/TP63/ARL6IP5/PYCARD/MAGEA3/SLC9A3R1/SKIL/PTGS2/PIK3R1/MCL1/CAV1/NOL3/GPX1/CASP2/SOD1/RPS27L/CEBPB/HRAS/PARP1/CLU/DDX3X/SFPQ/NDUFA13/NUPR1/HSPB1/FLCN/HIF1A/IFI16/SFN/HSPA1A/SNAI2/CD44/MIF/PERP/MUC1/CRIP1/MDM2/S100A9/S100A8
GO_REGULATION_OF_MRNA_METABOLIC_PROCESS	GO_REGULATION_OF_MRNA_METABOLIC_PROCESS	292	-0.534963	-1.3534	0.0202837	0.314068	0.294564	1918	tags=25%, list=9%, signal=23%	VIM/ZC3HAV1/ANGEL2/PSMD8/KHDRBS1/PSMD4/DCP1A/DHX36/SMU1/EXOSC8/PAPOLA/PSMD12/YBX3/PABPN1/PSMB10/PSME4/BARD1/NUDT21/PSMD1/PSMA1/PUM2/YTHDF2/AGO2/XPO1/PSMB4/PSMA2/UBA52/AHCYL1/CIRBP/YTHDC1/CELF1/NOCT/CNOT7/ZFP36L2/YBX1/PSMD10/PKP1/SRSF8/PSMD6/SYNCRIP/PSMA3/THRAP3/PSMB9/EXOSC4/EXOSC6/PKP3/RBM25/PSMC3/YWHAB/CCNB1/YWHAZ/RBM8A/HNRNPU/CPSF6/SERBP1/RBM17/PSME2/PSMD7/PSMA4/ZFP36L1/SRSF3/PSMA7/HSPB1/TRA2B/…
GO_POSITIVE_REGULATION_OF_CELL_ADHESION	GO_POSITIVE_REGULATION_OF_CELL_ADHESION	363	-0.518134	-1.33872	0.0208469	0.314068	0.294564	1605	tags=16%, list=8%, signal=15%	TNFRSF18/CCL2/EGR3/CD46/RHOD/FAM49B/EPHA1/AIF1/ARPC2/HSD17B12/TGM2/SOX2/RSU1/ITGA3/ADA/TPM1/EFNB2/CYLD/PNP/CXCL13/BCL6/PYCARD/TFRC/DUSP10/CEACAM6/ITGA2/PIK3R1/CAV1/IQGAP1/DOCK5/IGF2/CBFB/RHOA/LIMS1/ITGAV/ARL2/RAC1/HSPH1/RREB1/EMP2/FLCN/ZFHX3/ANXA1/HMGB1/BCL10/CD44/OLFM4/S100A10/WNT5A/CD47/SDC4/CD36/HES1/LGALS1/CALR/PPP3CA/CDC42
GO_ORGANELLE_FISSION	GO_ORGANELLE_FISSION	390	-0.500956	-1.29911	0.0209092	0.314068	0.294564	2670	tags=24%, list=13%, signal=21%	DSCC1/PHIP/CCSAP/ANAPC1/FBXO5/INF2/CUL3/SPDL1/KIF2C/C11orf80/BRCA2/KIF23/STAT2/FLNA/CDCA5/NDC1/NDC80/PKMYT1/CENPE/CENPK/TACC3/RB1/CDCA8/NSL1/MAD2L2/ACTR3/FIS1/PLK1/ING2/RACGAP1/MYBL2/PEX11B/KIF20B/UBE2S/KIF14/CDT1/KIF22/DLGAP5/CHMP2A/MND1/CDC25B/POGZ/SUN1/DYNC1LI1/MASTL/STAG1/NEK2/MKI67/AURKB/AURKA/ANLN/ASPM/CHMP4B/NAA10/VPS35/NUF2/RAD21/ACTR2/RANBP1/TPX2/CHMP4A/PRC1/SMC4/ZWINT/KLHDC8B/CDC20/IGF2…
GO_IMMUNE_RESPONSE_TO_TUMOR_CELL	GO_IMMUNE_RESPONSE_TO_TUMOR_CELL	14	-0.866997	-1.50472	0.0211738	0.314831	0.29528	829	tags=21%, list=4%, signal=21%	CEACAM1/ADAM15/HMGB1
GO_MITOTIC_CELL_CYCLE_CHECKPOINT	GO_MITOTIC_CELL_CYCLE_CHECKPOINT	156	-0.601823	-1.4346	0.0211402	0.314831	0.29528	1989	tags=29%, list=10%, signal=27%	MAD2L2/PLK1/RFWD3/TGFB1/PRKDC/BAX/DONSON/RAD9A/CDT1/ZWILCH/NAE1/DYNC1LI1/CLSPN/ARID3A/AURKB/EP300/TFDP1/DLG1/AURKA/TRIAP1/CDKN2B/FOXN3/GTSE1/TNKS1BP1/TP53/CNOT7/ZWINT/WEE1/CDC20/SOX4/CASP2/PCNA/RPS27L/CDK1/CCNB1/MAD2L1/PLK2/HRAS/CCND1/TOP2A/DUSP1/CENPF/SFN/MUC1/MDM4/MDM2
GO_TRANSCRIPTION_FACTOR_COMPLEX	GO_TRANSCRIPTION_FACTOR_COMPLEX	314	-0.532513	-1.35928	0.0211251	0.314831	0.29528	2703	tags=26%, list=13%, signal=23%	E2F6/PITX1/THRB/TBP/BCL9/ATF4/HES6/MED14/TAF2/MED6/GTF2A1/MNAT1/YY1/TBPL1/PPARA/ERCC1/TAF4/NFAT5/SKI/TAF10/TCF7/TAF5L/GTF3C3/RB1/BARX2/TLE3/NR1D2/ATF7IP/PRKDC/ING2/TCF4/TAF1D/SIN3A/CLOCK/KLF4/NAA15/NR1D1/IVNS1ABP/ASCL2/EP300/CD3EAP/TFDP1/SMAD5/PBX1/SRA1/NR4A2/HNRNPAB/TAF3/TAF11/SOX2/TP53/SOX7/TCEA1/POU3F1/MED4/DDIT3/SOX9/REL/SUB1/GTF2H5/SKIL/CBFB/SOX4/CEBPB/AHR/NFATC3/HNRNPU/PARP1/TAF13/ELMSAN1/S…
GO_CAMERA_TYPE_EYE_PHOTORECEPTOR_CELL_DIFFERENTIATION	GO_CAMERA_TYPE_EYE_PHOTORECEPTOR_CELL_DIFFERENTIATION	18	0.823627	1.52856	0.0215189	0.316521	0.296865	13	tags=6%, list=0%, signal=6%	PTN
GO_AMPA_GLUTAMATE_RECEPTOR_COMPLEX	GO_AMPA_GLUTAMATE_RECEPTOR_COMPLEX	13	0.845769	1.4917	0.0216003	0.316521	0.296865	90	tags=8%, list=0%, signal=8%	ABHD12
GO_CARDIAC_SEPTUM_DEVELOPMENT	GO_CARDIAC_SEPTUM_DEVELOPMENT	98	-0.65056	-1.48886	0.0215028	0.316521	0.296865	1200	tags=13%, list=6%, signal=13%	SEMA3C/TP53/PROX1/ROBO1/DHRS3/SOX4/JAG1/PRDM1/WNT5A/HES1/FRS2/MDM4/MDM2
GO_NEUROMUSCULAR_JUNCTION_DEVELOPMENT	GO_NEUROMUSCULAR_JUNCTION_DEVELOPMENT	43	0.690813	1.48347	0.0213939	0.316521	0.296865	2072	tags=21%, list=10%, signal=19%	PTN/APP/RER1/ERBB2/AGRN/UTRN/AFG3L2/DNAJA3/CACNB3
GO_REGULATION_OF_REPRODUCTIVE_PROCESS	GO_REGULATION_OF_REPRODUCTIVE_PROCESS	121	-0.625987	-1.45625	0.0215731	0.316521	0.296865	1331	tags=17%, list=7%, signal=16%	AURKA/YTHDF2/AGO2/ASPM/ADA/STK4/SOX9/PHLDA2/CDC20/ANXA5/UBE2B/NUPR1/DUSP1/TIMP1/WNT5A/INSR/B4GALT1/CALR/DEFB1/CTNNB1
GO_NUCLEOBASE_CONTAINING_COMPOUND_TRANSPORT	GO_NUCLEOBASE_CONTAINING_COMPOUND_TRANSPORT	228	-0.555598	-1.37921	0.0213895	0.316521	0.296865	2228	tags=21%, list=11%, signal=19%	SLC25A33/TERF2/AHCTF1/NUP58/ENY2/GJA1/XPOT/SNUPN/CPSF2/KHDRBS1/DHX38/NUP93/AGFG1/PABPN1/SDAD1/ABCE1/MAGOHB/SMG7/CETN3/RBM26/SMG1/SLBP/SLC35D1/XPO1/DDX39A/YTHDC1/EIF6/FYTTD1/NUP50/THOC7/ZC3H11A/RBM8A/HNRNPU/CPSF6/SRRM1/NUP155/SFPQ/ZFP36L1/RPS15/SRSF3/EIF4E/EIF5AL1/ZNF593/UPF2/SLC35E3/SRSF6/NUP107/EIF5A
GO_PROTEASOMAL_PROTEIN_CATABOLIC_PROCESS	GO_PROTEASOMAL_PROTEIN_CATABOLIC_PROCESS	450	-0.504774	-1.33405	0.0216365	0.316521	0.296865	2007	tags=20%, list=10%, signal=18%	KLHL20/ERLEC1/SMURF2/EDEM1/RNF139/PLK1/CAMLG/CUL2/FBXW7/PSMD8/EDEM3/PSMD4/LTN1/UBE2W/DNAJB14/UBE2S/CLOCK/KIF14/RNF19B/ZFAND2B/TRIM13/PSMD12/PSMB10/IL33/PSME4/UBE2A/NR1D1/DNAJB2/AURKB/PSMD1/CUL4A/PSMA1/TMF1/RNF144B/AURKA/TRIB3/GABARAPL2/PSMB4/PSMA2/UBA52/ITCH/UBXN8/DNAJB9/PBK/UBE2H/RYBP/JKAMP/DDIT3/PPP2CB/PSMD10/HSP90AB1/PSMD6/TRIB2/PSMA3/HSPA5/CAV1/PSMB9/CDC20/PSMC3/GPX1/UBE2B/CDK1/CCNB1/MAD2L1/P…
GO_ASTROCYTE_DEVELOPMENT	GO_ASTROCYTE_DEVELOPMENT	34	-0.779376	-1.54707	0.0219484	0.317427	0.297715	797	tags=12%, list=4%, signal=11%	IFNGR1/LAMB2/LDLR/S100A8
GO_PRESYNAPTIC_MEMBRANE	GO_PRESYNAPTIC_MEMBRANE	106	-0.647878	-1.48584	0.0218453	0.317427	0.297715	1324	tags=8%, list=7%, signal=8%	CLTB/CHRM3/SYT1/EFNB2/EPHA4/CANX/ATP2B4/PTPRS/CTNNB1
GO_REGULATION_OF_LEUKOCYTE_APOPTOTIC_PROCESS	GO_REGULATION_OF_LEUKOCYTE_APOPTOTIC_PROCESS	76	-0.659258	-1.45585	0.0218293	0.317427	0.297715	1140	tags=25%, list=6%, signal=24%	FCER1G/IRF7/BAX/PRELID1/AURKB/PIP/TP53/ADA/BCL6/FNIP1/CDKN2A/TSC22D3/HIF1A/ANXA1/FOXP1/BCL10/MIF/WNT5A/ADAM17
GO_REGULATION_OF_NUCLEAR_DIVISION	GO_REGULATION_OF_NUCLEAR_DIVISION	169	-0.590121	-1.42605	0.021944	0.317427	0.297715	1731	tags=20%, list=9%, signal=18%	KIF20B/CDT1/DLGAP5/CHMP2A/DYNC1LI1/STAG1/NEK2/MKI67/AURKB/AURKA/ANLN/CHMP4B/NAA10/RAD21/RANBP1/CDC20/IGF2/UBE2B/CCNB1/HNRNPU/MAD2L1/DUSP1/NUSAP1/CAV2/CENPF/HSPA1B/HSPA1A/PTTG1/WNT5A/INSR/UBE2C/CALR/CDC42
GO_MESENCHYME_DEVELOPMENT	GO_MESENCHYME_DEVELOPMENT	229	-0.55379	-1.37482	0.0218675	0.317427	0.297715	1399	tags=10%, list=7%, signal=9%	POGLUT1/PPP2CA/HNRNPAB/SEMA3C/ROBO1/PDCD4/FAM83D/SOX9/ADAM15/SEMA3F/STAT1/SPRY1/ZFP36L1/JAG1/HIF1A/SERPINB3/SNAI2/WNT5A/MYC/HES1/MDM4/CTNNB1/MDM2
GO_PHOSPHOLIPASE_A2_ACTIVITY_CONSUMING_1_2_DIPALMITOYLPHOSPHATIDYLCHOLINE	GO_PHOSPHOLIPASE_A2_ACTIVITY_CONSUMING_1_2_DIPALMITOYLPHOSPHATIDYLCHOLINE	18	0.820809	1.52333	0.0221044	0.318123	0.298368	757	tags=17%, list=4%, signal=16%	PLA2G2A/PLA2G2F/PRDX6
GO_POTASSIUM_ION_HOMEOSTASIS	GO_POTASSIUM_ION_HOMEOSTASIS	23	0.773454	1.50011	0.022247	0.318123	0.298368	227	tags=13%, list=1%, signal=13%	UPK3A/ATP1A4/ATP1B1
GO_PROGRAMMED_CELL_DEATH_IN_RESPONSE_TO_REACTIVE_OXYGEN_SPECIES	GO_PROGRAMMED_CELL_DEATH_IN_RESPONSE_TO_REACTIVE_OXYGEN_SPECIES	10	0.876658	1.47857	0.0222007	0.318123	0.298368	2233	tags=70%, list=11%, signal=62%	PARK7/PINK1/PAWR/TRAP1/STK25/PDCD10/ENDOG
GO_NUCLEAR_SPECK	GO_NUCLEAR_SPECK	374	-0.517217	-1.33607	0.0221932	0.318123	0.298368	2371	tags=25%, list=12%, signal=23%	TRIM22/BCLAF1/KAZN/SMC6/SRSF2/TAF5L/ZC3H13/GPATCH2/DHX15/OIP5/KAT6A/PLAG1/ZNF217/RCHY1/WBP4/NR3C1/PNISR/SDE2/NSL1/ZC3H18/ZNF106/SMURF2/FIBP/AK6/JADE1/TRIM69/SLC2A4RG/DHX36/SF3B1/SMU1/KIF22/SRP54/PABPN1/MOCS2/AR/RBM39/PSME4/SNRPA1/HIPK1/CDYL/BARD1/SGK1/PPP1CC/PRPF6/NR4A2/TKT/SDCBP2/LMNA/DDX39A/BRD2/SNRPB2/NAMPT/YTHDC1/FYTTD1/PIAS3/KMT2E/CNOT7/CWC15/CCNL1/EAF1/SMC4/SRSF8/DUSP10/PPP4R3A/SERPINB13/TH…
GO_REGULATION_OF_PEPTIDASE_ACTIVITY	GO_REGULATION_OF_PEPTIDASE_ACTIVITY	370	-0.512796	-1.32414	0.0220934	0.318123	0.298368	1282	tags=16%, list=6%, signal=15%	TRADD/XIAP/SERPINB5/SOX2/SERPINB1/ADRM1/ROBO1/CTSD/SOX7/EPHA4/TP63/ARL6IP5/DNAJB6/PYCARD/HSPE1/MAGEA3/SERPINB13/PSMA3/PTGS2/CAV1/PSMB9/FNIP1/COL7A1/NOL3/RHOA/GPX1/RPS27L/LAMTOR5/SERPINE1/ASPH/PRDX5/PSME2/DDX3X/THBS1/NDUFA13/BIRC5/DHCR24/CSTA/TNFSF10/IFI16/PRNP/TIMP1/HMGB1/SERPINB3/SFN/BCL10/PI3/CD44/PTTG1/SERPINB4/CYCS/PERP/MYC/SLPI/WFDC2/YWHAE/MDM2/S100A9/S100A8
GO_REGULATION_OF_ACTOMYOSIN_STRUCTURE_ORGANIZATION	GO_REGULATION_OF_ACTOMYOSIN_STRUCTURE_ORGANIZATION	80	-0.649829	-1.4401	0.0223026	0.3182	0.298441	1930	tags=22%, list=9%, signal=20%	BAG4/ECT2/PTGER4/ARHGEF5/MKKS/EPHA1/PROX1/TPM1/PIK3R1/RHOA/AKAP13/RAC1/RHOC/STMN1/S100A10/CD47/SDC4/CDC42
GO_POSTSYNAPTIC_SPECIALIZATION_MEMBRANE	GO_POSTSYNAPTIC_SPECIALIZATION_MEMBRANE	60	-0.704546	-1.50688	0.0225689	0.318493	0.298715	1334	tags=17%, list=7%, signal=16%	DLG4/KCND3/NPTN/SLC30A1/DLG1/CHRM3/SYNJ2BP/KPNA2/EFNB2/PTPRS
GO_RESPONSE_TO_AUDITORY_STIMULUS	GO_RESPONSE_TO_AUDITORY_STIMULUS	19	0.792837	1.48913	0.0224411	0.318493	0.298715	109	tags=16%, list=1%, signal=16%	PTN/ABHD12/MDK
GO_PROTEIN_SERINE_THREONINE_PHOSPHATASE_ACTIVITY	GO_PROTEIN_SERINE_THREONINE_PHOSPHATASE_ACTIVITY	63	-0.69307	-1.48378	0.0225416	0.318493	0.298715	1401	tags=21%, list=7%, signal=19%	UBLCP1/PPP2R2A/PPP2CA/PPP1CC/SSU72/PPP2CB/PPP3R1/CDKN3/CTDSP2/DUSP1/CYCS/PPP1CB/PPP3CA
GO_NEGATIVE_REGULATION_OF_AMINE_TRANSPORT	GO_NEGATIVE_REGULATION_OF_AMINE_TRANSPORT	16	0.813301	1.46145	0.0225739	0.318493	0.298715	15	tags=6%, list=0%, signal=6%	CRH
GO_COLLAGEN_CONTAINING_EXTRACELLULAR_MATRIX	GO_COLLAGEN_CONTAINING_EXTRACELLULAR_MATRIX	331	-0.520515	-1.33813	0.0223956	0.318493	0.298715	699	tags=8%, list=3%, signal=7%	F12/COL7A1/ANXA5/MGP/CTSB/SERPINE1/LAMB2/CLU/THBS1/EFNA5/HSP90B1/LAD1/ANXA1/TIMP1/ANXA2/S100A10/WNT5A/CTSC/APOE/SLPI/LGALS1/CALR/S100A9/S100A7/S100A8
GO_POSITIVE_REGULATION_OF_CYCLIN_DEPENDENT_PROTEIN_KINASE_ACTIVITY	GO_POSITIVE_REGULATION_OF_CYCLIN_DEPENDENT_PROTEIN_KINASE_ACTIVITY	31	-0.792575	-1.55733	0.022636	0.318661	0.298872	1108	tags=29%, list=5%, signal=27%	PROX1/PSMD10/HSP90AB1/CKS2/CCNY/CCNB1/CCND1/CKS1B/ADAM17
GO_ENTRY_INTO_HOST	GO_ENTRY_INTO_HOST	115	-0.613816	-1.4251	0.0228458	0.320194	0.30031	1173	tags=21%, list=6%, signal=20%	ITCH/SIVA1/KPNA3/EFNB2/IFITM3/TFRC/CLDN1/ITGA2/CAV1/CTSB/CDK1/ITGAV/ITGB1/LDLR/SNX3/CTNND1/CAV2/SERPINB3/HSPA1B/HSPA1A/ITGB6/LGALS1/KRT6A/CTNNB1
GO_MITOTIC_NUCLEAR_DIVISION	GO_MITOTIC_NUCLEAR_DIVISION	248	-0.536337	-1.34133	0.0228074	0.320194	0.30031	2670	tags=28%, list=13%, signal=25%	DSCC1/PHIP/CCSAP/ANAPC1/FBXO5/CUL3/SPDL1/KIF2C/KIF23/FLNA/CDCA5/NDC80/PKMYT1/CENPE/CENPK/TACC3/RB1/CDCA8/NSL1/MAD2L2/PLK1/RACGAP1/MYBL2/KIF20B/UBE2S/KIF14/CDT1/KIF22/DLGAP5/CHMP2A/POGZ/DYNC1LI1/STAG1/NEK2/MKI67/AURKB/AURKA/ANLN/CHMP4B/NAA10/NUF2/RAD21/RANBP1/TPX2/CHMP4A/PRC1/SMC4/ZWINT/KLHDC8B/CDC20/IGF2/RHOA/CCNB1/HNRNPU/MAD2L1/KPNB1/PDS5B/USP16/MZT1/BIRC5/DUSP1/NUSAP1/CAV2/CENPF/HSPA1B/HSPA1A/P…
GO_INTRINSIC_COMPONENT_OF_POSTSYNAPTIC_DENSITY_MEMBRANE	GO_INTRINSIC_COMPONENT_OF_POSTSYNAPTIC_DENSITY_MEMBRANE	30	-0.790588	-1.54223	0.0241351	0.320668	0.300755	1278	tags=13%, list=6%, signal=13%	SLC30A1/CHRM3/EFNB2/PTPRS
GO_REGULATION_OF_OSTEOCLAST_DIFFERENTIATION	GO_REGULATION_OF_OSTEOCLAST_DIFFERENTIATION	56	-0.721405	-1.53962	0.0232691	0.320668	0.300755	1271	tags=14%, list=6%, signal=13%	TYROBP/PIAS3/PIK3R1/CEBPB/KLF10/MAFB/FOS/CTNNB1
GO_ENDOCRINE_PANCREAS_DEVELOPMENT	GO_ENDOCRINE_PANCREAS_DEVELOPMENT	35	-0.76337	-1.52702	0.0232099	0.320668	0.300755	949	tags=20%, list=5%, signal=19%	CLOCK/SOX9/SOX4/RHEB/ANXA1/WNT5A/HES1
GO_PROXIMAL_DISTAL_PATTERN_FORMATION	GO_PROXIMAL_DISTAL_PATTERN_FORMATION	25	-0.801731	-1.5192	0.0230281	0.320668	0.300755	56	tags=16%, list=0%, signal=16%	PBX1/TP63/IRX3/CTNNB1
GO_REGULATION_OF_LEUKOCYTE_CHEMOTAXIS	GO_REGULATION_OF_LEUKOCYTE_CHEMOTAXIS	99	-0.661085	-1.51603	0.0242852	0.320668	0.300755	550	tags=15%, list=3%, signal=15%	PGF/CXCL13/SERPINE1/CXCL10/THBS1/DUSP1/RAC1/HMGB1/MIF/WNT5A/CXCL17/CALR/ADAM17/S100A14/S100A7
GO_POSITIVE_REGULATION_OF_SKELETAL_MUSCLE_TISSUE_DEVELOPMENT	GO_POSITIVE_REGULATION_OF_SKELETAL_MUSCLE_TISSUE_DEVELOPMENT	18	-0.837716	-1.50437	0.0239189	0.320668	0.300755	13	tags=17%, list=0%, signal=17%	LMOD3/HMGCR/CTNNB1
GO_POSITIVE_REGULATION_OF_DENDRITE_MORPHOGENESIS	GO_POSITIVE_REGULATION_OF_DENDRITE_MORPHOGENESIS	38	-0.746401	-1.50321	0.0238831	0.320668	0.300755	1145	tags=11%, list=6%, signal=10%	VAMP7/ACTR2/EPHA4/RAB21
GO_POSITIVE_REGULATION_OF_HISTONE_H3_K4_METHYLATION	GO_POSITIVE_REGULATION_OF_HISTONE_H3_K4_METHYLATION	15	-0.859653	-1.50176	0.0237448	0.320668	0.300755	13	tags=13%, list=0%, signal=13%	KMT2E/CTNNB1
GO_ORGAN_OR_TISSUE_SPECIFIC_IMMUNE_RESPONSE	GO_ORGAN_OR_TISSUE_SPECIFIC_IMMUNE_RESPONSE	19	-0.826297	-1.49814	0.0241744	0.320668	0.300755	15	tags=11%, list=0%, signal=11%	RPL39/DEFB1
GO_NEUROPEPTIDE_RECEPTOR_BINDING	GO_NEUROPEPTIDE_RECEPTOR_BINDING	19	0.790106	1.484	0.0230278	0.320668	0.300755	592	tags=11%, list=3%, signal=10%	CRH/KISS1
GO_ENDOCARDIAL_CUSHION_DEVELOPMENT	GO_ENDOCARDIAL_CUSHION_DEVELOPMENT	39	-0.732788	-1.47963	0.0237401	0.320668	0.300755	1093	tags=15%, list=5%, signal=15%	ROBO1/SOX9/JAG1/SNAI2/MDM4/MDM2
GO_CELLULAR_ALDEHYDE_METABOLIC_PROCESS	GO_CELLULAR_ALDEHYDE_METABOLIC_PROCESS	54	0.659789	1.47645	0.0233175	0.320668	0.300755	1739	tags=30%, list=9%, signal=27%	AKR1C3/GLO1/PARK7/IDH1/TPI1/BMP2/PNKD/PDXK/HAGH/ALDH1A3/ADH5/RELA/AKR7A2/ALDH4A1/TKFC/ALDH7A1
GO_NAD_BINDING	GO_NAD_BINDING	54	0.659606	1.47604	0.0233175	0.320668	0.300755	2764	tags=50%, list=14%, signal=43%	HPGD/IDH1/PHGDH/GPD1L/SIRT7/GAPDH/HADHA/CRYL1/NDUFV1/SORD/CYB5R3/HIBADH/NDUFS2/ALDH1A3/MDH1/ME3/UXS1/GLUD1/SIRT6/BDH2/SIRT5/HADH/GRHPR/GLYR1/IDH2/IDH3B/AHCY
GO_GLOMERULAR_EPITHELIAL_CELL_DEVELOPMENT	GO_GLOMERULAR_EPITHELIAL_CELL_DEVELOPMENT	10	-0.89174	-1.47563	0.0241966	0.320668	0.300755	685	tags=30%, list=3%, signal=29%	IQGAP1/LAMB2/JAG1
GO_SKELETAL_MUSCLE_ACETYLCHOLINE_GATED_CHANNEL_CLUSTERING	GO_SKELETAL_MUSCLE_ACETYLCHOLINE_GATED_CHANNEL_CLUSTERING	10	0.874412	1.47478	0.0236148	0.320668	0.300755	284	tags=20%, list=1%, signal=20%	PTN/RER1
GO_RETINAL_ROD_CELL_DIFFERENTIATION	GO_RETINAL_ROD_CELL_DIFFERENTIATION	10	0.87422	1.47445	0.0236148	0.320668	0.300755	13	tags=10%, list=0%, signal=10%	PTN
GO_CO_RECEPTOR_BINDING	GO_CO_RECEPTOR_BINDING	10	0.873202	1.47274	0.0238976	0.320668	0.300755	434	tags=20%, list=2%, signal=20%	BMP2/DKK1
GO_NEGATIVE_REGULATION_OF_DNA_DAMAGE_RESPONSE_SIGNAL_TRANSDUCTION_BY_P53_CLASS_MEDIATOR	GO_NEGATIVE_REGULATION_OF_DNA_DAMAGE_RESPONSE_SIGNAL_TRANSDUCTION_BY_P53_CLASS_MEDIATOR	13	-0.863578	-1.47163	0.0235493	0.320668	0.300755	177	tags=38%, list=1%, signal=38%	PSMD10/SNAI2/CD44/MIF/MDM2
GO_DETOXIFICATION_OF_INORGANIC_COMPOUND	GO_DETOXIFICATION_OF_INORGANIC_COMPOUND	13	-0.862974	-1.4706	0.0238572	0.320668	0.300755	36	tags=31%, list=0%, signal=31%	MT1G/MT1E/MT2A/MT1X
GO_AZUROPHIL_GRANULE_MEMBRANE	GO_AZUROPHIL_GRANULE_MEMBRANE	56	0.65145	1.45792	0.0239435	0.320668	0.300755	1499	tags=32%, list=7%, signal=30%	MGST1/CD63/PSAP/BST2/DDOST/VAMP8/RAB5C/NDUFC2/LAMTOR1/PIGR/BRI3/GAA/CD68/TMEM30A/LAMP1/VAPA/PRCP/SURF4
GO_ANTIGEN_PROCESSING_AND_PRESENTATION_VIA_MHC_CLASS_IB	GO_ANTIGEN_PROCESSING_AND_PRESENTATION_VIA_MHC_CLASS_IB	16	0.810995	1.4573	0.0237542	0.320668	0.300755	2221	tags=31%, list=11%, signal=28%	FCGRT/HLA-E/HLA-F/AZGP1/AP3D1
GO_POSITIVE_REGULATION_OF_BINDING	GO_POSITIVE_REGULATION_OF_BINDING	165	-0.592535	-1.42181	0.0234221	0.320668	0.300755	979	tags=15%, list=5%, signal=14%	STK4/EPHA4/PPP2CB/HSP90AB1/FKBP1A/ITGA2/MAPRE1/CAV1/EIF3E/PLK2/PARP1/STMN1/HMGB1/HNRNPL/HMGB2/ARF6/ANXA2/S100A10/WNT5A/GMNN/APOE/HES1/AMFR/CTNNB1
GO_REGULATION_OF_CHROMATIN_ORGANIZATION	GO_REGULATION_OF_CHROMATIN_ORGANIZATION	162	-0.586401	-1.40756	0.0242373	0.320668	0.300755	2218	tags=22%, list=11%, signal=19%	EID1/PIH1D1/BRD4/PRMT6/MIER1/ZNHIT1/VEGFA/ATF7IP/ING2/SIN3A/ATAD2/RPS6KA5/CTCF/JARID2/MKI67/ZNF451/MTHFR/LMNA/BRD7/TP53/KMT2E/BCL6/SPTY2D1/IGF2/UBE2B/CCNB1/HNRNPU/CTBP1/FLCN/TLK1/SETD5/SNAI2/MUC1/SET/CTNNB1
GO_DENDRITE_DEVELOPMENT	GO_DENDRITE_DEVELOPMENT	220	-0.554919	-1.37079	0.0238838	0.320668	0.300755	982	tags=10%, list=5%, signal=9%	ACTR2/EPHA4/ARF4/TMEM106B/IQGAP1/ARID1B/ABI1/CDC20/BCL11A/MAPK6/RHOA/HPRT1/PLK2/ITGB1/YWHAH/ARF6/APOE/PTPRS/PPP3CA/CDC42/RAB21
GO_ANTIBIOTIC_METABOLIC_PROCESS	GO_ANTIBIOTIC_METABOLIC_PROCESS	102	0.569127	1.36754	0.0242938	0.320668	0.300755	1473	tags=22%, list=7%, signal=20%	CYP4B1/GPX3/AKR1C3/PARK7/AKR1B10/SULT1E1/CYP1A1/PRDX2/GNPDA1/SULT2A1/PRDX4/CAT/PRDX6/PRDX3/PINK1/CYBA/ADH1C/ACO2/ADH5/CMAS/AKR7A2/ACSS1
GO_LYMPHOCYTE_DIFFERENTIATION	GO_LYMPHOCYTE_DIFFERENTIATION	306	-0.527909	-1.34466	0.0231672	0.320668	0.300755	1846	tags=16%, list=9%, signal=15%	IL18/PPP2R3C/RC3H1/FCER1G/SOCS1/SP3/TCIRG1/PRKDC/BAX/PRELID1/PTGER4/TNFRSF18/LRRC8A/SEMA4A/EGR3/CD46/DCLRE1C/EP300/TUSC2/TPD52/TP53/DNAJB9/ADA/IRF2BP2/CYLD/PNP/ZFP36L2/BCL6/BCL11B/DUSP10/PIK3R1/FNIP1/CBFB/FANCD2/RHOA/SOX4/SOD1/ITGB1/KLF6/ZFP36L1/MAFB/ANXA1/FOXP1/PRDM1/HMGB1/LY6D/EGR1/LGALS1/ADAM17/CTNNB1
GO_REGULATION_OF_DEVELOPMENTAL_GROWTH	GO_REGULATION_OF_DEVELOPMENTAL_GROWTH	281	-0.529019	-1.33618	0.0242344	0.320668	0.300755	1913	tags=15%, list=9%, signal=14%	SAV1/G6PD/VEGFA/PRKDC/FLVCR1/SIN3A/CXCR4/YBX3/IST1/AR/SEMA4A/IFRD1/MKKS/JARID2/MAP3K13/PLXNA3/GAMT/DPYSL2/SEMA3C/PROX1/WDR36/SYT1/STK4/PHLDA2/SEMA3F/DUSP10/SPP1/IGF2/BCL11A/EZR/SOD1/CDK1/CCNB1/EFNA5/WNT5A/INSR/ADNP/EPPK1/APOE/CRABP2/PTPRS/CDK4/RAB21
GO_REGULATION_OF_PROTEIN_SERINE_THREONINE_KINASE_ACTIVITY	GO_REGULATION_OF_PROTEIN_SERINE_THREONINE_KINASE_ACTIVITY	453	-0.5009	-1.32538	0.0232138	0.320668	0.300755	1948	tags=18%, list=10%, signal=16%	CD40/PLK1/MAP3K8/TGFB1/VEGFA/CBLC/CCNYL1/LAMTOR3/EZH2/HIGD1A/CXCR4/ARHGEF5/AIDA/CALM3/DUSP7/UBE2V1/MAP3K13/PPP2CA/HIPK3/CDKN2B/TRIB3/MAP3K1/UBA52/CCNB2/IPO7/PROX1/ROBO1/HACD3/PDCD4/STK4/EPHA4/TPD52L1/MAP3K2/CCNL1/PSMD10/PYCARD/HSP90AB1/CALM1/TRIB2/DUSP10/PRKAR2A/CCNA2/CAV1/CDKN3/IQGAP1/IGF2/CKS2/RHOA/PDGFA/ATP2B4/CDKN2A/SOD1/LAMTOR2/CCNY/CDK1/CCNB1/HRAS/SPRY1/DDX3X/CXCL10/THBS1/AKAP13/CCND1/DUSP1…
GO_DNA_DAMAGE_RESPONSE_SIGNAL_TRANSDUCTION_BY_P53_CLASS_MEDIATOR	GO_DNA_DAMAGE_RESPONSE_SIGNAL_TRANSDUCTION_BY_P53_CLASS_MEDIATOR	103	-0.642164	-1.4698	0.0243638	0.320925	0.300996	1440	tags=24%, list=7%, signal=23%	ARID3A/EP300/TFDP1/AURKA/TRIAP1/GTSE1/TNKS1BP1/TP53/CNOT7/PSMD10/KMT5A/SOX4/CASP2/PCNA/RPS27L/CDK1/CCNB1/PLK2/SFN/SNAI2/CD44/MIF/MUC1/MDM4/MDM2
GO_REGULATION_OF_DNA_METHYLATION	GO_REGULATION_OF_DNA_METHYLATION	19	-0.824109	-1.49417	0.0244784	0.321767	0.301786	1466	tags=26%, list=7%, signal=24%	MBD2/MIS18A/GRHL2/PARP1/MYC
GO_PROTEIN_AUTOUBIQUITINATION	GO_PROTEIN_AUTOUBIQUITINATION	63	-0.688663	-1.47435	0.0245517	0.322063	0.302064	1803	tags=16%, list=9%, signal=15%	LTN1/RNF19B/TRIM13/UBE2A/ITCH/RNF141/UBE2T/UBE2B/AMFR/MDM2
GO_NEGATIVE_REGULATION_OF_SIGNAL_TRANSDUCTION_BY_P53_CLASS_MEDIATOR	GO_NEGATIVE_REGULATION_OF_SIGNAL_TRANSDUCTION_BY_P53_CLASS_MEDIATOR	28	-0.79403	-1.54082	0.0246359	0.322364	0.302345	177	tags=25%, list=1%, signal=25%	TRIAP1/PSMD10/SNAI2/CD44/MIF/MUC1/MDM2
GO_KINETOCHORE	GO_KINETOCHORE	123	-0.631498	-1.4623	0.0246761	0.322364	0.302345	3104	tags=46%, list=15%, signal=40%	ZNF276/CENPT/BUB1/TPR/BOD1L1/DCTN6/BUB1B/SKA1/RANGAP1/HJURP/SPDL1/KIF2C/ITGB3BP/KANSL1/DCTN4/MEAF6/SKA3/NDC80/GPATCH11/CENPE/CENPK/AHCTF1/NSL1/CENPQ/PLK1/SIN3A/CDT1/KIF22/ZWILCH/DYNC1LI1/ORC2/CENPU/NEK2/DYNC1LI2/AURKB/SPC25/PPP1CC/XPO1/CENPM/CLIP1/NUF2/SKA2/CENPA/ZWINT/SPC24/CENPH/CCNB1/CENPN/HNRNPU/MAD2L1/BIRC5/CFDP1/CSNK1A1/CENPW/SUMO3/CENPF/NUP107
GO_SERINE_THREONINE_PROTEIN_KINASE_COMPLEX	GO_SERINE_THREONINE_PROTEIN_KINASE_COMPLEX	83	-0.66353	-1.48021	0.024799	0.322641	0.302606	1164	tags=27%, list=6%, signal=25%	ZBTB7A/MNAT1/CCNF/CDKN2D/RB1/CCNK/ACVR2A/PHKB/CCNB2/WDR41/PYCARD/GTF2H5/CCNA2/CKS2/PCNA/CCNY/CDK1/CCNB1/CCND1/CKS1B/PHKG1/CDK4
GO_FATTY_ACID_CATABOLIC_PROCESS	GO_FATTY_ACID_CATABOLIC_PROCESS	96	0.598363	1.43122	0.0247615	0.322641	0.302606	2333	tags=31%, list=11%, signal=28%	ACOX1/AIG1/ECHS1/CYP4F12/HADHB/ACAA1/DECR1/CROT/ECHDC2/HADHA/ECH1/ACAA2/ACADM/ACADVL/ECHDC1/ACADS/PCCB/PLIN5/ECI2/HSD17B4/TYSND1/ACOX3/ECI1/ETFA/BDH2/PPARD/HADH/PCK2/FAAH/IVD
GO_PEPTIDYL_CYSTEINE_MODIFICATION	GO_PEPTIDYL_CYSTEINE_MODIFICATION	42	-0.746788	-1.51736	0.0250345	0.322829	0.302782	11	tags=14%, list=0%, signal=14%	RAB3D/NCOA7/GOLGA7/ATP2B4/S100A9/S100A8
GO_KERATINOCYTE_PROLIFERATION	GO_KERATINOCYTE_PROLIFERATION	40	-0.750995	-1.51343	0.0257373	0.322829	0.302782	1026	tags=25%, list=5%, signal=24%	KLF9/EFNB2/TP63/BCL11B/ZFP36L1/SFN/SNAI2/AREG/EPPK1/SRSF6
GO_NEGATIVE_REGULATION_OF_PHAGOCYTOSIS	GO_NEGATIVE_REGULATION_OF_PHAGOCYTOSIS	16	-0.849012	-1.51255	0.025539	0.322829	0.302782	1187	tags=25%, list=6%, signal=24%	APPL1/SNX3/HMGB1/CD47
GO_CEREBRAL_CORTEX_RADIALLY_ORIENTED_CELL_MIGRATION	GO_CEREBRAL_CORTEX_RADIALLY_ORIENTED_CELL_MIGRATION	23	-0.809307	-1.51223	0.0258304	0.322829	0.302782	13	tags=9%, list=0%, signal=9%	SUN1/CTNNB1
GO_RENAL_VESICLE_DEVELOPMENT	GO_RENAL_VESICLE_DEVELOPMENT	15	-0.855891	-1.49519	0.0252967	0.322829	0.302782	949	tags=20%, list=5%, signal=19%	SOX9/STAT1/CTNNB1
GO_LONG_TERM_MEMORY	GO_LONG_TERM_MEMORY	26	-0.778592	-1.48985	0.0256766	0.322829	0.302782	1537	tags=23%, list=8%, signal=21%	BTBD9/SGK1/PJA2/LDLR/PRNP/APOE
GO_NEGATIVE_REGULATION_OF_INTERFERON_BETA_PRODUCTION	GO_NEGATIVE_REGULATION_OF_INTERFERON_BETA_PRODUCTION	14	-0.85581	-1.48531	0.0258104	0.322829	0.302782	948	tags=29%, list=5%, signal=27%	YY1/REL/PYCARD/PTPRS
GO_EPITHELIAL_CELL_PROLIFERATION_INVOLVED_IN_LUNG_MORPHOGENESIS	GO_EPITHELIAL_CELL_PROLIFERATION_INVOLVED_IN_LUNG_MORPHOGENESIS	11	-0.88669	-1.47902	0.0257236	0.322829	0.302782	32	tags=27%, list=0%, signal=27%	SOX9/SRSF6/CDC42
GO_POSITIVE_REGULATION_OF_OLIGODENDROCYTE_DIFFERENTIATION	GO_POSITIVE_REGULATION_OF_OLIGODENDROCYTE_DIFFERENTIATION	19	0.784244	1.47299	0.0250812	0.322829	0.302782	1130	tags=26%, list=6%, signal=25%	PTN/MDK/PPARG/HDAC1/SHH
GO_ADHERENS_JUNCTION_ASSEMBLY	GO_ADHERENS_JUNCTION_ASSEMBLY	10	-0.888856	-1.47085	0.0251454	0.322829	0.302782	13	tags=20%, list=0%, signal=20%	HIPK1/CTNNB1
GO_DETECTION_OF_CALCIUM_ION	GO_DETECTION_OF_CALCIUM_ION	10	-0.888791	-1.47075	0.0251454	0.322829	0.302782	1597	tags=40%, list=8%, signal=37%	CALM3/SYT1/CALM1/CALM2
GO_POSITIVE_REGULATION_OF_INFLAMMATORY_RESPONSE	GO_POSITIVE_REGULATION_OF_INFLAMMATORY_RESPONSE	120	-0.631597	-1.47059	0.0256939	0.322829	0.302782	1282	tags=17%, list=6%, signal=16%	TRADD/TGM2/APPL1/VAMP7/PDCD4/NEAT1/ITGA2/PTGS2/F12/CEBPB/SERPINE1/RPS19/LDLR/NUPR1/MGST2/WNT5A/CTSC/CD47/S100A9/S100A8
GO_GENITALIA_MORPHOGENESIS	GO_GENITALIA_MORPHOGENESIS	10	-0.887956	-1.46936	0.025778	0.322829	0.302782	13	tags=30%, list=0%, signal=30%	AR/TP63/CTNNB1
GO_SEROTONIN_TRANSPORT	GO_SEROTONIN_TRANSPORT	10	0.870253	1.46776	0.0255944	0.322829	0.302782	1261	tags=20%, list=6%, signal=19%	CRH/GPM6B
GO_REGULATION_OF_DNA_BIOSYNTHETIC_PROCESS	GO_REGULATION_OF_DNA_BIOSYNTHETIC_PROCESS	102	-0.635638	-1.4555	0.025673	0.322829	0.302782	2196	tags=24%, list=11%, signal=21%	TERF2/ACD/GJA1/CCT3/POT1/HNRNPC/CCT6A/RFC3/KLF4/SMG7/NEK2/HSP90AA1/AURKB/TFDP1/TP53/PNKP/HSP90AB1/CCT8/GRHL2/HNRNPU/DUSP1/MYC/CCT2/CTNNB1
GO_RESPONSE_TO_CALCIUM_ION	GO_RESPONSE_TO_CALCIUM_ION	124	-0.624941	-1.45058	0.0256212	0.322829	0.302782	1240	tags=18%, list=6%, signal=17%	MT-CYB/AHCYL1/SYT1/CALM1/HSPA5/CAV1/IQGAP1/ANXA5/THBS1/JUND/CCND1/CPNE8/AQP3/DUSP1/FOSB/JUN/SYT8/WNT5A/CALM2/S100A16/FOS/PPP3CA
GO_POSITIVE_REGULATION_OF_LEUKOCYTE_MIGRATION	GO_POSITIVE_REGULATION_OF_LEUKOCYTE_MIGRATION	116	-0.620063	-1.44774	0.0255333	0.322829	0.302782	922	tags=14%, list=5%, signal=13%	PGF/CXCL13/PYCARD/ITGA2/RHOA/SERPINE1/CXCL10/THBS1/RAC1/HMGB1/WNT5A/CXCL17/CALR/ADAM17/S100A14/S100A7
GO_AMMONIUM_TRANSPORT	GO_AMMONIUM_TRANSPORT	70	0.621969	1.44213	0.0251954	0.322829	0.302782	2109	tags=20%, list=10%, signal=18%	CRH/RALBP1/SNCG/PARK7/VAMP8/SLC44A4/PINK1/GPM6B/TAF7/SLC44A2/ABAT/CSF2/DTNBP1/LYN
GO_POSITIVE_REGULATION_OF_KINASE_ACTIVITY	GO_POSITIVE_REGULATION_OF_KINASE_ACTIVITY	500	-0.484275	-1.28454	0.0256423	0.322829	0.302782	2154	tags=17%, list=11%, signal=16%	CCNK/IL18/PPP2R3C/MST1R/CCDC88A/AFAP1L2/SOCS1/SAA1/VAV3/CD40/MAP3K8/JTB/TGFB1/FBXW7/VEGFA/CCNYL1/ECT2/LAMTOR3/EZH2/NEDD9/HIGD1A/KIF14/CXCR4/CDC25B/COPS8/ARHGEF5/CALM3/ZFP91/CLSPN/HSP90AA1/DUSP7/UBE2V1/MAP3K13/PPP2CA/DLG1/RPLP1/MAP3K1/UBA52/AGAP2/PROX1/ROBO1/HACD3/STK4/EPHA4/TPD52L1/MAP3K2/TPX2/PSMD10/HSP90AB1/CALM1/PRKAR2A/IQGAP1/ABI1/IGF2/CKS2/RHOA/PDGFA/ATP2B4/SOD1/LAMTOR2/CCNY/CDK1/CCNB1/HRAS/…
GO_MONOSACCHARIDE_METABOLIC_PROCESS	GO_MONOSACCHARIDE_METABOLIC_PROCESS	255	0.459384	1.2548	0.0249347	0.322829	0.302782	2520	tags=26%, list=12%, signal=23%	IGFBP3/GCLC/FBP1/CYB5A/TFF3/IGFBP4/PFKL/PGK1/BPGM/PKM/MDH2/ENO1/TPI1/ALDOA/DGAT2/GSTO1/UGT2B15/PGAM1/OAS1/GAA/GALM/GAPDH/PMM1/CRYL1/FUCA1/FGGY/SORD/G6PC3/ATF3/GPI/CYB5R3/PGM2/RPIA/PDHA1/BAD/LCMT1/MDH1/FABP5/UGT2B7/SLC35A2/ALDOC/GLB1/TKFC/KAT2A/UGT1A1/MAEA/GSTO2/SRC/DYRK2/PMAIP1/SLC23A2/PGD/PFKM/PPARD/PTPN2/PCK2/SLC25A1/OGT/FUOM/FUCA2/ALDH5A1/NCOA2/GALE/PDK2/GOT1/APOD/PPP1R3G
GO_MONOCARBOXYLIC_ACID_BINDING	GO_MONOCARBOXYLIC_ACID_BINDING	59	-0.691877	-1.47704	0.0260248	0.323984	0.303865	280	tags=10%, list=1%, signal=10%	PYGL/AKR1C2/APOC1/CRABP2/S100A9/S100A8
GO_DNA_PACKAGING	GO_DNA_PACKAGING	115	-0.608947	-1.4138	0.0259789	0.323984	0.303865	2584	tags=31%, list=13%, signal=27%	ASF1B/HJURP/ITGB3BP/GATAD1/CDCA5/CENPK/OIP5/KAT6A/CENPL/CENPQ/HELLS/SMYD3/CTCF/PSME4/CENPU/CENPM/BRD2/NAA10/TP53/ASH1L/SOX9/SMC4/SPTY2D1/CENPA/MIS18A/CDKN2A/CENPH/CDK1/CCNB1/CENPN/TOP2A/CENPW/NUSAP1/HMGB2/TSPYL1/SET
GO_MIDBODY	GO_MIDBODY	168	-0.583136	-1.40617	0.026158	0.325004	0.304822	1944	tags=30%, list=10%, signal=28%	CDCA8/PITPNM1/RAP2A/SLC2A1/RASGEF1B/PLK1/JTB/UHMK1/ECT2/RACGAP1/KIF20B/EXOC5/KIF14/IST1/CEP44/CEP55/EXOC1/GNAI1/NEK2/ERH/AURKB/CCDC124/AURKA/PPP1CC/ANLN/ASPM/CHMP4B/AGAP2/SVIL/CYLD/CHMP4A/PRC1/ARL2BP/HSPA5/ARL8B/IQGAP1/KLHDC8B/RHOA/CDK1/GNAI3/HNRNPU/HSP90B1/BIRC5/CAPG/FLCN/CTNND1/CENPF/ARF6/ANXA2/SCCPDH/CDC42
GO_REGULATION_OF_DNA_REPLICATION	GO_REGULATION_OF_DNA_REPLICATION	99	-0.656746	-1.50608	0.026363	0.326275	0.306014	2711	tags=29%, list=13%, signal=26%	EGFR/DSCC1/FBXO5/ESCO2/BRCA2/RFC4/DBF4/TERF2/WDR18/USP37/CCDC88A/DONSON/RFC3/CDT1/CACYBP/PPP2CA/ATG7/TP53/BCL6/CCNA2/PCNA/CDK1/HRAS/S100A11/RAC1/JUN/GMNN/NUCKS1/CDC42
GO_SYMPATHETIC_NERVOUS_SYSTEM_DEVELOPMENT	GO_SYMPATHETIC_NERVOUS_SYSTEM_DEVELOPMENT	13	-0.85788	-1.46192	0.0263198	0.326275	0.306014	945	tags=31%, list=5%, signal=29%	TP63/SEMA3F/SOX4/CTNNB1
GO_RESPONSE_TO_REACTIVE_OXYGEN_SPECIES	GO_RESPONSE_TO_REACTIVE_OXYGEN_SPECIES	206	-0.545237	-1.34817	0.0264478	0.326687	0.3064	1124	tags=14%, list=6%, signal=13%	TP53/ADA/TPM1/PRDX1/PPP2CB/LDHA/CCNA2/CAPN2/LCN2/STAT1/KDM6B/GPX1/PCNA/SOD1/CDK1/PRDX5/NET1/ROMO1/RHOB/DUSP1/JUN/ANXA1/AREG/CD36/MT-ND6/APOE/FOS/MDM2/S100A7
GO_POSITIVE_REGULATION_OF_PROTEIN_CONTAINING_COMPLEX_DISASSEMBLY	GO_POSITIVE_REGULATION_OF_PROTEIN_CONTAINING_COMPLEX_DISASSEMBLY	32	-0.766415	-1.50759	0.0265335	0.326906	0.306605	313	tags=12%, list=2%, signal=12%	DSTN/EIF5AL1/INSR/EIF5A
GO_REGULATION_OF_ANIMAL_ORGAN_FORMATION	GO_REGULATION_OF_ANIMAL_ORGAN_FORMATION	29	-0.768631	-1.49293	0.02662	0.326906	0.306605	471	tags=21%, list=2%, signal=20%	ROBO1/SPRY1/WNT5A/HES1/FRS2/CTNNB1
GO_CHROMATIN_ORGANIZATION_INVOLVED_IN_REGULATION_OF_TRANSCRIPTION	GO_CHROMATIN_ORGANIZATION_INVOLVED_IN_REGULATION_OF_TRANSCRIPTION	71	-0.66361	-1.45289	0.0265937	0.326906	0.306605	1895	tags=24%, list=9%, signal=22%	ELOF1/MIER1/HELLS/ATF7IP/SIN3A/DNMT3A/EZH2/ATAD2/MBD2/MORF4L2/ARID1B/UBE2B/CTBP1/BMI1/HMGB1/MORF4L1/CTNNB1
GO_APICAL_PART_OF_CELL	GO_APICAL_PART_OF_CELL	325	0.45157	1.25376	0.0267157	0.327448	0.307114	1057	tags=12%, list=5%, signal=11%	UPK3A/UPK2/UPK1A/UPK1B/SCNN1B/MGST1/MAL/IGFBP2/SLC26A2/CLDN4/BST2/MYL12B/REN/RDX/CA2/CYP4F12/CD9/ERBB3/ATP1B1/APP/MTDH/EPCAM/ERBB2/GJB6/CRB3/SLC44A4/LGMN/KISS1/MAL2/ATP8B1/MYO6/SCNN1G/SLC9A1/TMEM30A/CYBA/SHROOM1/ATP6V1C1/MTCL1
GO_AXON_CYTOPLASM	GO_AXON_CYTOPLASM	55	-0.713432	-1.52149	0.0268271	0.32818	0.3078	1039	tags=15%, list=5%, signal=14%	BLOC1S6/ARL8B/AP3S1/SOD1/KIF5B/HSPB1/HIF1A/RAB21
GO_DEFENSE_RESPONSE_TO_FUNGUS	GO_DEFENSE_RESPONSE_TO_FUNGUS	20	-0.825855	-1.52695	0.0275123	0.329669	0.309197	11	tags=20%, list=0%, signal=20%	RARRES2/RNASE7/S100A9/S100A8
GO_MUSCLE_HYPERTROPHY_IN_RESPONSE_TO_STRESS	GO_MUSCLE_HYPERTROPHY_IN_RESPONSE_TO_STRESS	16	-0.84208	-1.5002	0.0276547	0.329669	0.309197	1870	tags=31%, list=9%, signal=28%	ATP2A2/EZH2/LMNA/ATP2B4/PPP3CA
GO_EUCHROMATIN	GO_EUCHROMATIN	25	-0.790025	-1.49701	0.0275434	0.329669	0.309197	763	tags=24%, list=4%, signal=23%	DNMT3A/KLF4/CBX3/JUN/RNF2/CTNNB1
GO_SEQUESTERING_OF_METAL_ION	GO_SEQUESTERING_OF_METAL_ION	11	-0.884176	-1.47483	0.0276174	0.329669	0.309197	11	tags=36%, list=0%, signal=36%	LCN2/S100A9/S100A7/S100A8
GO_REGULATION_OF_RESPONSE_TO_TUMOR_CELL	GO_REGULATION_OF_RESPONSE_TO_TUMOR_CELL	11	-0.883874	-1.47433	0.0276174	0.329669	0.309197	211	tags=18%, list=1%, signal=18%	CEACAM1/HMGB1
GO_PROTEIN_FOLDING_IN_ENDOPLASMIC_RETICULUM	GO_PROTEIN_FOLDING_IN_ENDOPLASMIC_RETICULUM	10	-0.884604	-1.46382	0.0276758	0.329669	0.309197	1397	tags=70%, list=7%, signal=65%	ERO1B/ERO1A/HSPA5/CANX/HSP90B1/DNAJC3/CALR
GO_NEGATIVE_REGULATION_OF_SMOOTH_MUSCLE_CELL_PROLIFERATION	GO_NEGATIVE_REGULATION_OF_SMOOTH_MUSCLE_CELL_PROLIFERATION	40	0.685095	1.45375	0.027107	0.329669	0.309197	2499	tags=38%, list=12%, signal=33%	IGFBP3/PPARG/NDRG2/SOD2/COMT/TNFAIP3/HMOX1/IGFBP5/GSTP1/SF1/ILK/PPARD/CDKN1B/CDKN1A/APOD
GO_GDP_BINDING	GO_GDP_BINDING	71	-0.661796	-1.44892	0.0274469	0.329669	0.309197	1775	tags=34%, list=9%, signal=31%	RAB29/SRP54/DYNC1LI1/RRAGC/RAB27A/GNAI1/NRAS/RAP2C/RRAS/RAB22A/RAB18/PRPS2/ARL8B/RAB12/RHOA/GNAI3/HRAS/RHEB/ARL2/RAP2B/RHOB/RAB10/RIT1/RAB21
GO_MONOSACCHARIDE_CATABOLIC_PROCESS	GO_MONOSACCHARIDE_CATABOLIC_PROCESS	61	0.630805	1.43658	0.0272722	0.329669	0.309197	1732	tags=30%, list=9%, signal=27%	PFKL/PGK1/BPGM/PKM/ENO1/TPI1/ALDOA/PGAM1/GALM/GAPDH/CRYL1/SORD/GPI/PGM2/BAD/ALDOC/GLB1/TKFC
GO_REGULATION_OF_CELLULAR_RESPONSE_TO_HEAT	GO_REGULATION_OF_CELLULAR_RESPONSE_TO_HEAT	76	-0.64969	-1.43472	0.0273909	0.329669	0.309197	902	tags=17%, list=4%, signal=16%	DNAJB6/NUP50/HSBP1/HSP90AB1/IER5/NUP155/DNAJB1/HSPH1/HSPA1B/HSPA1A/RPA3/YWHAE/NUP107
GO_ACTIVATING_TRANSCRIPTION_FACTOR_BINDING	GO_ACTIVATING_TRANSCRIPTION_FACTOR_BINDING	76	-0.649304	-1.43387	0.027669	0.329669	0.309197	277	tags=8%, list=1%, signal=8%	JUN/BHLHE40/PTMA/MYC/FOS/CTNNB1
GO_MEMBRANE_REGION	GO_MEMBRANE_REGION	288	-0.532445	-1.34433	0.0276148	0.329669	0.309197	1510	tags=16%, list=7%, signal=15%	CD46/GNAI1/ARID3A/TUBA1B/PPP2CA/DLG1/TRADD/XPO1/STOM/CTSD/LAMTOR4/TUBA1A/MALL/VDAC1/SLC9A3R1/PRKAR2A/CAPN2/PTGS2/CAV1/IQGAP1/ABCA1/EZR/ATP2B4/LAMTOR2/LAMTOR5/GNAI3/ITGB1/EFHD2/LY6K/EFNA5/AHNAK/ATP1A1/RAP2B/ATP1B3/EMP2/PRNP/CAV2/BCL10/ANXA2/S100A10/INSR/SDC4/CD36/ADAM17/EIF5A/CTNNB1
GO_GLUTAMATERGIC_SYNAPSE	GO_GLUTAMATERGIC_SYNAPSE	281	-0.524365	-1.32443	0.0275283	0.329669	0.309197	1382	tags=12%, list=7%, signal=11%	PPP2R2A/DLG1/ARPC2/PPP1CC/HOMER2/CHRM3/KPNA2/VPS35/EIF4EBP1/SYT1/EFNB2/EPHA4/SEMA3F/ARF4/PPP1R1B/CANX/RHOA/ATP2B4/YWHAZ/ACTN1/CTBP1/HRAS/ITGB1/DNAJB1/RAC1/CTNND1/EIF4E/ARF6/WNT5A/ACTB/APOE/PTPRS/YWHAE/PPP3CA
GO_RIBOSOME	GO_RIBOSOME	221	0.470775	1.27019	0.027467	0.329669	0.309197	1852	tags=37%, list=9%, signal=34%	RPS6/RPL30/RPLP0/RPL7A/RPS24/EEF2/RPL36A/RPL7/RPL31/RPL6/RPS3A/RPL5/RPL38/RPL12/RPL41/RPS3/MRPL36/RPS4X/RPL26/RPL22/MRPS7/RPS10/RPL37/RPL9/MRPL4/RPL10A/MRPL33/BTF3/RPL23A/MRPL43/APEX1/MRPL45/RPS26/RPL27/MRPL12/MRPL32/RPL19/AURKAIP1/RPL35A/MRPL41/CHCHD1/MRPS23/MRPS18B/RPL11/RPL4/RBM3/RPS7/RPL15/MRPL42/MRPL21/MRPL11/RPS2/MRPS35/RPS25/MRPS5/NDUFA7/RPL3/MRPS18A/DAP3/MRPL49/MRPL16/EIF3H/SRP68/RPS9/NDU…
GO_RESPONSE_TO_GAMMA_RADIATION	GO_RESPONSE_TO_GAMMA_RADIATION	52	-0.713952	-1.50795	0.0277967	0.330489	0.309966	1124	tags=21%, list=6%, signal=20%	TP53/GTF2H5/HSPA5/FANCD2/GPX1/HRAS/PARP1/CXCL10/MYC/EGR1/MDM2
GO_HYPOTHALAMUS_DEVELOPMENT	GO_HYPOTHALAMUS_DEVELOPMENT	14	0.834484	1.49271	0.0278708	0.330751	0.310212	348	tags=14%, list=2%, signal=14%	CRH/UBB
GO_CORE_PROMOTER_BINDING	GO_CORE_PROMOTER_BINDING	48	-0.717363	-1.486	0.0283324	0.333346	0.312646	1747	tags=29%, list=9%, signal=27%	EZH2/POGZ/ZNF451/AGO2/TP53/ELK4/STAT1/CEBPB/ZNF462/KLF10/FOXP1/MMP12/MYC/FOS
GO_FATTY_ACID_BINDING	GO_FATTY_ACID_BINDING	29	-0.762761	-1.48153	0.0284045	0.333346	0.312646	92	tags=10%, list=0%, signal=10%	APOC1/S100A9/S100A8
GO_REGULATION_OF_PROTEIN_EXPORT_FROM_NUCLEUS	GO_REGULATION_OF_PROTEIN_EXPORT_FROM_NUCLEUS	38	-0.734633	-1.47951	0.0283893	0.333346	0.312646	1434	tags=18%, list=7%, signal=17%	BARD1/GTSE1/XPO1/TP53/SFN/YWHAE/MDM2
GO_RETINAL_BINDING	GO_RETINAL_BINDING	11	-0.881348	-1.47011	0.0282486	0.333346	0.312646	2086	tags=36%, list=10%, signal=33%	ALDH1A2/RBP1/CYP27C1/CRABP2
GO_CDC42_PROTEIN_SIGNAL_TRANSDUCTION	GO_CDC42_PROTEIN_SIGNAL_TRANSDUCTION	11	-0.881096	-1.46969	0.0282486	0.333346	0.312646	633	tags=36%, list=3%, signal=35%	ABCA1/RHOV/APOE/CDC42
GO_V_D_J_RECOMBINATION	GO_V_D_J_RECOMBINATION	13	-0.854826	-1.45672	0.0281668	0.333346	0.312646	2282	tags=54%, list=11%, signal=48%	TCF7/XRCC4/PRKDC/DCLRE1C/BCL11B/HMGB1/HMGB2
GO_ENDOCARDIAL_CUSHION_MORPHOGENESIS	GO_ENDOCARDIAL_CUSHION_MORPHOGENESIS	31	-0.782939	-1.5384	0.0286322	0.333552	0.312839	177	tags=16%, list=1%, signal=16%	ROBO1/SOX9/SNAI2/MDM4/MDM2
GO_DNA_METHYLATION	GO_DNA_METHYLATION	57	-0.703208	-1.50727	0.0285972	0.333552	0.312839	1856	tags=23%, list=9%, signal=21%	ATF7IP/DNMT3A/EZH2/PRMT7/CTCF/MBD2/KMT2E/MIS18A/GRHL2/PARP1/MTA2/MYC/FOS
GO_CELL_FATE_COMMITMENT	GO_CELL_FATE_COMMITMENT	205	-0.547955	-1.35253	0.0285348	0.333552	0.312839	1703	tags=12%, list=8%, signal=11%	MYT1L/KLF4/AR/IFRD1/ETV2/GAP43/SMAD5/SOX2/TP53/PROX1/CYLD/SOX9/BCL11B/MCL1/KDM6B/RHOA/CEBPB/ITGB1/JAG1/RAB10/PRDM1/WNT5A/HES1/CDC42/CTNNB1
GO_NEGATIVE_REGULATION_OF_RESPONSE_TO_EXTERNAL_STIMULUS	GO_NEGATIVE_REGULATION_OF_RESPONSE_TO_EXTERNAL_STIMULUS	307	-0.513209	-1.30722	0.0284941	0.333552	0.312839	2197	tags=21%, list=11%, signal=19%	RB1/ADAR/HMGCR/RIOK3/SEMA6A/GJA1/SERPINB9/SERPINE2/SAA1/NBL1/IL20RB/TNFRSF1A/CARD8/NR1D2/KLF4/PTGER4/CCL2/SEMA4A/MKKS/THBD/NR1D1/AIF1/PSMA1/YTHDF2/PLXNA3/PSMB4/SEMA3C/ITCH/ASH1L/VPS35/ROBO1/PDCD4/PBK/ADA/EPHA4/CNOT7/CXCL13/PYCARD/SEMA3F/DUSP10/SPP1/F12/ANXA5/GPX1/PDGFA/SOD1/SERPINE1/RPS19/THBS1/LDLR/DUSP1/MMP12/IFI16/NENF/TSPAN8/SNAI2/ANXA2/MIF/WNT5A/SERPINB4/EPPK1/APOE/CXCL17/PTPRS
GO_MIDBRAIN_DEVELOPMENT	GO_MIDBRAIN_DEVELOPMENT	69	-0.677904	-1.4783	0.0287373	0.333812	0.313083	802	tags=17%, list=4%, signal=17%	CALM1/HSPA5/RHOA/YWHAQ/YWHAH/WNT5A/ACTB/CALM2/HES1/YWHAE/CDC42/CTNNB1
GO_TOXIC_SUBSTANCE_BINDING	GO_TOXIC_SUBSTANCE_BINDING	11	0.847215	1.44641	0.0287597	0.333812	0.313083	1602	tags=27%, list=8%, signal=25%	CYP4B1/ASS1/A4GALT
GO_B_CELL_DIFFERENTIATION	GO_B_CELL_DIFFERENTIATION	103	-0.633318	-1.44956	0.0288519	0.334271	0.313513	1956	tags=22%, list=10%, signal=20%	PPP2R3C/SP3/TCIRG1/PRKDC/BAX/LRRC8A/DCLRE1C/EP300/TPD52/TP53/DNAJB9/ADA/IRF2BP2/CYLD/ZFP36L2/BCL6/PIK3R1/FNIP1/ITGB1/KLF6/ZFP36L1/LGALS1/ADAM17
GO_CELL_DIFFERENTIATION_INVOLVED_IN_METANEPHROS_DEVELOPMENT	GO_CELL_DIFFERENTIATION_INVOLVED_IN_METANEPHROS_DEVELOPMENT	20	-0.822807	-1.52131	0.0289994	0.334542	0.313768	714	tags=15%, list=4%, signal=14%	STAT1/LAMB2/CTNNB1
GO_REGULATION_OF_HAIR_FOLLICLE_DEVELOPMENT	GO_REGULATION_OF_HAIR_FOLLICLE_DEVELOPMENT	20	-0.822359	-1.52048	0.0292968	0.334542	0.313768	135	tags=15%, list=1%, signal=15%	TRADD/WNT5A/CTNNB1
GO_POSITIVE_REGULATION_OF_GLYCOPROTEIN_BIOSYNTHETIC_PROCESS	GO_POSITIVE_REGULATION_OF_GLYCOPROTEIN_BIOSYNTHETIC_PROCESS	20	-0.8222	-1.52019	0.0292968	0.334542	0.313768	463	tags=10%, list=2%, signal=10%	CHP1/CTNNB1
GO_REGULATION_OF_TELOMERE_MAINTENANCE_VIA_TELOMERE_LENGTHENING	GO_REGULATION_OF_TELOMERE_MAINTENANCE_VIA_TELOMERE_LENGTHENING	58	-0.70505	-1.51034	0.0292185	0.334542	0.313768	2196	tags=28%, list=11%, signal=25%	TERF2/ACD/CCT3/POT1/HNRNPC/CCT6A/DHX36/SMG7/NEK2/AURKB/PNKP/CCT8/HNRNPU/PARP1/CCT2/CTNNB1
GO_PATTERN_RECOGNITION_RECEPTOR_ACTIVITY	GO_PATTERN_RECOGNITION_RECEPTOR_ACTIVITY	16	-0.84039	-1.49719	0.0291658	0.334542	0.313768	111	tags=25%, list=1%, signal=25%	CD14/PGLYRP4/TRIM5/CD36
GO_CHOLESTEROL_CATABOLIC_PROCESS	GO_CHOLESTEROL_CATABOLIC_PROCESS	11	-0.879968	-1.46781	0.0291955	0.334542	0.313768	67	tags=27%, list=0%, signal=27%	CEL/CYP46A1/APOE
GO_UTP_METABOLIC_PROCESS	GO_UTP_METABOLIC_PROCESS	10	0.862835	1.45525	0.0292737	0.334542	0.313768	1159	tags=40%, list=6%, signal=38%	NME3/NME4/NME1/AK3
GO_LIGAND_GATED_CATION_CHANNEL_ACTIVITY	GO_LIGAND_GATED_CATION_CHANNEL_ACTIVITY	62	0.626615	1.43474	0.0292105	0.334542	0.313768	2050	tags=13%, list=10%, signal=12%	SCNN1B/CNGA1/KCNJ15/SCNN1G/SCNN1A/P2RX4/MCOLN1/FKBP1B
GO_POSITIVE_REGULATION_OF_SIGNALING_RECEPTOR_ACTIVITY	GO_POSITIVE_REGULATION_OF_SIGNALING_RECEPTOR_ACTIVITY	27	-0.79089	-1.52904	0.0294726	0.335668	0.314824	665	tags=19%, list=3%, signal=18%	FBXW7/CCL2/NCOA3/ITGB1/ADAM17
GO_REGULATION_OF_VESICLE_MEDIATED_TRANSPORT	GO_REGULATION_OF_VESICLE_MEDIATED_TRANSPORT	465	-0.483466	-1.27876	0.0295012	0.335668	0.314824	1656	tags=12%, list=8%, signal=11%	RUFY2/CHMP2A/CALM3/CCL2/VPS28/BTBD9/RAB27A/SMAP1/MSN/STXBP6/ACTN4/RAB3D/LYAR/CD151/VAMP2/APPL1/TBC1D4/VAMP7/SYNJ2BP/SYT1/EFNB2/PYCARD/ITGA2/YIPF5/CAV1/RAB13/ACSL3/RAB12/EZR/SOD1/SERPINE1/ITGAV/CLU/KIF5B/SNX3/RAB10/RAC1/ANXA1/HMGB1/SYT8/ARF6/ANXA2/AP2S1/WNT5A/CD47/SDC4/CD36/SAR1A/APOC1/AP1G1/APOE/CALR/PPP3CA/RAB21
GO_CELL_FATE_DETERMINATION	GO_CELL_FATE_DETERMINATION	33	-0.777767	-1.53638	0.029591	0.336088	0.315217	721	tags=24%, list=4%, signal=23%	KLF4/IFRD1/PROX1/MCL1/JAG1/HES1/CDC42/CTNNB1
GO_REGULATION_OF_SISTER_CHROMATID_SEGREGATION	GO_REGULATION_OF_SISTER_CHROMATID_SEGREGATION	77	-0.662945	-1.45978	0.0296738	0.336427	0.315536	2652	tags=35%, list=13%, signal=31%	ANAPC1/FBXO5/CUL3/SPDL1/CDCA5/NDC80/CENPE/TACC3/RB1/MAD2L2/PLK1/CDT1/DLGAP5/DYNC1LI1/CTCF/AURKB/NAA10/RAD21/CDC20/CCNB1/HNRNPU/MAD2L1/SFPQ/DUSP1/CENPF/PTTG1/CTNNB1
GO_DEVELOPMENTAL_INDUCTION	GO_DEVELOPMENTAL_INDUCTION	27	-0.790055	-1.52743	0.0297718	0.336936	0.316013	1566	tags=26%, list=8%, signal=24%	AR/HIPK1/ROBO1/SOX9/SPRY1/FRS2/CTNNB1
GO_SPLEEN_DEVELOPMENT	GO_SPLEEN_DEVELOPMENT	29	-0.76067	-1.47747	0.0298917	0.337091	0.316158	2114	tags=34%, list=10%, signal=31%	PPP2R3C/RC3H1/PRKDC/FLVCR1/EPB42/JARID2/PBX1/CDKN2B/SLC40A1/ADAM17
GO_NUCLEAR_PORE_OUTER_RING	GO_NUCLEAR_PORE_OUTER_RING	10	-0.881004	-1.45786	0.0298898	0.337091	0.316158	22	tags=20%, list=0%, signal=20%	AHCTF1/NUP107
GO_POSITIVE_REGULATION_OF_MITOCHONDRIAL_OUTER_MEMBRANE_PERMEABILIZATION_INVOLVED_IN_APOPTOTIC_SIGNALING_PATHWAY	GO_POSITIVE_REGULATION_OF_MITOCHONDRIAL_OUTER_MEMBRANE_PERMEABILIZATION_INVOLVED_IN_APOPTOTIC_SIGNALING_PATHWAY	34	-0.766442	-1.5214	0.0303096	0.339105	0.318047	1363	tags=35%, list=7%, signal=33%	TFDP1/TP53/TP63/PPP3R1/YWHAB/YWHAZ/YWHAQ/YWHAH/CHCHD10/YWHAG/SFN/YWHAE
GO_REGULATION_OF_KERATINOCYTE_PROLIFERATION	GO_REGULATION_OF_KERATINOCYTE_PROLIFERATION	30	-0.777143	-1.516	0.0304311	0.339105	0.318047	1026	tags=33%, list=5%, signal=32%	KLF9/EFNB2/TP63/BCL11B/ZFP36L1/SFN/SNAI2/AREG/EPPK1/SRSF6
GO_REGULATION_OF_POLYSACCHARIDE_METABOLIC_PROCESS	GO_REGULATION_OF_POLYSACCHARIDE_METABOLIC_PROCESS	35	-0.754947	-1.51017	0.0306044	0.339105	0.318047	861	tags=20%, list=4%, signal=19%	NFKB1/KHK/TGFB1/PHLDA2/IGF2/INSR/PPP1CB
GO_GTP_DEPENDENT_PROTEIN_BINDING	GO_GTP_DEPENDENT_PROTEIN_BINDING	21	-0.814222	-1.50793	0.0304311	0.339105	0.318047	195	tags=24%, list=1%, signal=24%	RAB3D/GCHFR/RAB38/AP1G1/CDC42
GO_HISTONE_DEACETYLASE_BINDING	GO_HISTONE_DEACETYLASE_BINDING	104	-0.649605	-1.48311	0.03023	0.339105	0.318047	1831	tags=25%, list=9%, signal=23%	BHLHE41/DHX36/RAD9A/KLF4/HSP90AA1/NUDT21/MAGEA1/TP53/KPNA2/HSP90AB1/CDC20/YWHAB/CEBPB/PARP1/SFPQ/CCND1/MTA2/TOP2A/RAC1/HIF1A/PRDM1/HSPA1B/HSPA1A/GMNN/HES1/YWHAE
GO_POSITIVE_REGULATION_OF_PHOSPHOLIPID_METABOLIC_PROCESS	GO_POSITIVE_REGULATION_OF_PHOSPHOLIPID_METABOLIC_PROCESS	44	-0.719414	-1.47687	0.0301891	0.339105	0.318047	1172	tags=16%, list=6%, signal=15%	VAV3/TGFB1/AGAP2/CAPN2/ACSL3/RAB38/CDC42
GO_POLYSACCHARIDE_CATABOLIC_PROCESS	GO_POLYSACCHARIDE_CATABOLIC_PROCESS	22	-0.789798	-1.46029	0.0304363	0.339105	0.318047	802	tags=23%, list=4%, signal=22%	PHKB/CALM1/PYGL/PHKG1/PPP1CB
GO_MRNA_EXPORT_FROM_NUCLEUS	GO_MRNA_EXPORT_FROM_NUCLEUS	106	-0.631929	-1.44926	0.0306016	0.339105	0.318047	1834	tags=22%, list=9%, signal=20%	DHX38/NUP93/AGFG1/PABPN1/MAGOHB/SMG7/SMG1/SLBP/DDX39A/YTHDC1/FYTTD1/NUP50/THOC7/ZC3H11A/RBM8A/SRRM1/NUP155/SRSF3/EIF4E/UPF2/SRSF6/NUP107/EIF5A
GO_REGULATION_OF_SEQUESTERING_OF_TRIGLYCERIDE	GO_REGULATION_OF_SEQUESTERING_OF_TRIGLYCERIDE	11	0.845079	1.44276	0.0304681	0.339105	0.318047	1355	tags=36%, list=7%, signal=34%	PPARG/PNPLA2/ABHD5/PLIN5
GO_DNA_DEPENDENT_DNA_REPLICATION	GO_DNA_DEPENDENT_DNA_REPLICATION	137	-0.587133	-1.37545	0.0305748	0.339105	0.318047	3377	tags=36%, list=17%, signal=30%	RECQL4/REV3L/E2F8/RAD51/TIPIN/WDHD1/RFC2/E2F7/RPA1/CDC6/ORC6/MSH3/PURA/BOD1L1/ATAD5/POLE2/CCNE2/RRM2B/DSCC1/FBXO5/BRCA2/LIG1/MCM7/ORC4/MMS22L/RFC4/GINS1/MCM4/CDK2AP1/MGME1/DBF4/TERF2/POLD2/WDR18/MCM10/POLD4/RFWD3/DONSON/RFC3/CDT1/ORC2/ATG7/GINS2/PNKP/BCL6/PCNA/RPA3/GMNN/NUCKS1
GO_REGULATION_OF_HISTONE_MODIFICATION	GO_REGULATION_OF_HISTONE_MODIFICATION	132	-0.599351	-1.39872	0.0307817	0.340476	0.319333	2218	tags=21%, list=11%, signal=19%	EID1/PIH1D1/BRD4/PRMT6/ZNHIT1/VEGFA/ING2/SIN3A/RPS6KA5/CTCF/JARID2/ZNF451/MTHFR/LMNA/BRD7/TP53/KMT2E/BCL6/IGF2/UBE2B/CCNB1/CTBP1/FLCN/SETD5/SNAI2/MUC1/SET/CTNNB1
GO_PROTEIN_SERINE_THREONINE_KINASE_ACTIVATOR_ACTIVITY	GO_PROTEIN_SERINE_THREONINE_KINASE_ACTIVATOR_ACTIVITY	36	-0.74326	-1.48563	0.0312604	0.345169	0.323734	979	tags=39%, list=5%, signal=37%	MAP2K1/MNAT1/DBF4/CCNK/CALM3/STK4/CALM1/IQGAP1/IGF2/CKS2/CCNB1/DDX3X/CKS1B/CALM2
GO_REGULATION_OF_EPIDERMIS_DEVELOPMENT	GO_REGULATION_OF_EPIDERMIS_DEVELOPMENT	77	-0.659869	-1.45301	0.0313694	0.345772	0.3243	1021	tags=19%, list=5%, signal=19%	SULT2B1/TP63/KRT10/SERPINB13/NCOA3/CBFB/GRHL2/ZFP36L1/AQP3/CYP27B1/SFN/WNT5A/HES1/SRSF6/CTNNB1
GO_DNA_CONFORMATION_CHANGE	GO_DNA_CONFORMATION_CHANGE	219	-0.545934	-1.34715	0.0318696	0.350676	0.3289	2480	tags=28%, list=12%, signal=25%	ASF1B/HJURP/ITGB3BP/MNAT1/MCM7/GATAD1/CDCA5/XPC/RFC4/GINS1/MCM4/CENPK/OIP5/KAT6A/CENPL/POT1/CENPQ/CHD2/HELLS/NAV2/G3BP1/CHD1/DHX36/RFC3/TOP1/SMYD3/CTCF/PSME4/CENPU/CUL4A/CHD9/CENPM/UBA52/BRD2/NAA10/TP53/ASH1L/GINS2/SOX9/SMC4/SPTY2D1/CENPA/GTF2H5/DDX1/MIS18A/CDKN2A/CENPH/CDK1/CCNB1/CENPN/PARP1/DDX3X/RBX1/TOP2A/CENPW/ANXA1/NUSAP1/HMGB1/HMGB2/TSPYL1/SET
GO_PROTEIN_N_TERMINUS_BINDING	GO_PROTEIN_N_TERMINUS_BINDING	105	-0.635697	-1.45683	0.0321413	0.352923	0.331007	1357	tags=20%, list=7%, signal=19%	ACTN4/PPP1CC/TAF11/TP53/PIAS3/ZWINT/CALM1/SLC9A3R1/NCOA3/RPS21/EIF3E/PARP1/YWHAQ/TBL1XR1/HSPA1B/MORF4L1/HSPA1A/ARF6/CALM2/EIF5A/MDM2
GO_POSITIVE_REGULATION_OF_CYTOKINE_PRODUCTION	GO_POSITIVE_REGULATION_OF_CYTOKINE_PRODUCTION	398	-0.497986	-1.29395	0.0321849	0.352923	0.331007	1995	tags=15%, list=10%, signal=14%	IRF7/SAA1/IL20RB/CCL3/CD40/CARD8/TGFB1/PRKDC/AGPAT2/DHX36/CCDC88B/PTGER4/CD58/IRF3/IL33/AKIRIN2/CD46/DDX21/FAM49B/AIF1/EP300/TMF1/PUM2/TUSC2/TYROBP/APPL1/POLR3GL/DDIT3/PYCARD/DDX1/IFNGR1/LRRFIP1/PTGS2/PIK3R1/STAT1/SOD1/CEBPB/SERPINE1/HRAS/CLU/DDX3X/THBS1/HSPB1/HIF1A/ANXA1/MMP12/IFI16/HMGB1/HSPA1B/HMGB2/HSPA1A/BCL10/MIF/WNT5A/CD36/EGR1/POLR2L/CXCL17/ADAM17/CTNNB1
GO_ANTERIOR_POSTERIOR_AXIS_SPECIFICATION	GO_ANTERIOR_POSTERIOR_AXIS_SPECIFICATION	36	-0.742595	-1.4843	0.0324512	0.353429	0.331482	966	tags=19%, list=5%, signal=19%	AURKA/TMED2/DDIT3/RNF2/WNT5A/FRS2/CTNNB1
GO_NEGATIVE_REGULATION_OF_AXON_EXTENSION	GO_NEGATIVE_REGULATION_OF_AXON_EXTENSION	41	-0.722757	-1.4611	0.0324338	0.353429	0.331482	1528	tags=17%, list=8%, signal=16%	SEMA4A/IFRD1/PLXNA3/SEMA3C/SEMA3F/WNT5A/PTPRS
GO_ENDOPLASMIC_RETICULUM_QUALITY_CONTROL_COMPARTMENT	GO_ENDOPLASMIC_RETICULUM_QUALITY_CONTROL_COMPARTMENT	22	-0.786849	-1.45484	0.0325651	0.353429	0.331482	711	tags=41%, list=3%, signal=40%	ERLEC1/EDEM1/RNF139/EDEM3/TRIM13/CANX/OS9/CALR/AMFR
GO_ION_CHANNEL_BINDING	GO_ION_CHANNEL_BINDING	100	-0.630093	-1.43937	0.0323865	0.353429	0.331482	1357	tags=18%, list=7%, signal=17%	ACTN4/DLG1/PHPT1/PYCARD/HSP90AB1/FKBP1A/VDAC1/CALM1/CAV1/YWHAZ/ACTN1/YWHAQ/YWHAH/PRNP/S100A10/CALM2/YWHAE/CTNNB1
GO_VIRAL_LIFE_CYCLE	GO_VIRAL_LIFE_CYCLE	296	-0.524756	-1.33066	0.0325517	0.353429	0.331482	1225	tags=21%, list=6%, signal=20%	RAB29/NUP93/CXADR/TRIM13/CXCR4/CHMP2A/IST1/CCL2/VPS28/CD46/NMT2/XPO1/CHMP4B/DDX6/UBA52/TRIM35/ITCH/SIVA1/KPNA2/STOM/PROX1/HACD3/USP6NL/KPNA3/EFNB2/CNOT7/IFITM3/CHMP4A/NUP50/HSP90AB1/TFRC/CLDN1/RAB1A/ITGA2/CAV1/APOBEC3C/CTSB/LAMTOR5/CDK1/KPNB1/CTBP1/ITGAV/ITGB1/DDX3X/NUP155/DEK/LDLR/TOP2A/SNX3/PCBP1/IFI16/CAV2/SERPINB3/HSPA1B/HSPA1A/ITGB6/NFIA/APOE/SLPI/LGALS1/NUCKS1/CDC42/NUP107
GO_REGULATION_OF_ANATOMICAL_STRUCTURE_SIZE	GO_REGULATION_OF_ANATOMICAL_STRUCTURE_SIZE	419	-0.500108	-1.30458	0.0325377	0.353429	0.331482	1971	tags=16%, list=10%, signal=15%	VAV3/ACTR3/AP1AR/BAG4/VEGFA/NCK1/NCKAP1/AVIL/SIN3A/PEX11B/ARPC5L/PIK3C2A/IST1/LRRC8A/SEMA4A/IFRD1/MKKS/MSN/MAP3K13/TMOD3/GMFG/DLG1/ARPC2/PLXNA3/DPYSL2/CHRM3/SEMA3C/WDR36/RAB22A/LAMTOR4/ACTR2/PYCARD/HSP90AB1/SEMA3F/SLC9A3R1/SLC12A2/VASP/PTGS2/CAV1/SPP1/DOCK5/MTPN/RHOA/GPX1/EZR/SOD1/LAMTOR5/RAP1GDS1/EFNA5/ARPC1B/CAPG/ARPC4/DSTN/RAC1/TMSB4X/ARPC5/ARF6/IQGAP3/WNT5A/PER2/ADNP/APOE/CAPZA1/CRABP2/PTPRS/…
GO_CELL_CELL_CONTACT_ZONE	GO_CELL_CELL_CONTACT_ZONE	58	-0.697608	-1.4944	0.0326225	0.353447	0.331499	726	tags=22%, list=4%, signal=22%	DLG1/RAP2C/DSG2/ACTN1/ITGB1/AHNAK/ATP1A1/RAP2B/YWHAH/DSC2/FLCN/DSP/CTNNB1
GO_POSITIVE_REGULATION_OF_NITRIC_OXIDE_SYNTHASE_ACTIVITY	GO_POSITIVE_REGULATION_OF_NITRIC_OXIDE_SYNTHASE_ACTIVITY	18	-0.825043	-1.48161	0.0327641	0.353774	0.331805	2196	tags=33%, list=11%, signal=30%	TERF2/NUS1/CALM3/DHFR/HIF1A/APOE
GO_ORGAN_INDUCTION	GO_ORGAN_INDUCTION	18	-0.824484	-1.4806	0.0327641	0.353774	0.331805	471	tags=28%, list=2%, signal=27%	AR/ROBO1/SPRY1/FRS2/CTNNB1
GO_RNA_POLYMERASE_II_ACTIVATING_TRANSCRIPTION_FACTOR_BINDING	GO_RNA_POLYMERASE_II_ACTIVATING_TRANSCRIPTION_FACTOR_BINDING	45	-0.735953	-1.51845	0.0330466	0.354029	0.332044	277	tags=27%, list=1%, signal=26%	EXOSC9/ATF2/RB1/MAD2L2/BHLHE41/SIN3A/EP300/TP53/JUN/BHLHE40/FOS/CTNNB1
GO_NEGATIVE_REGULATION_OF_INTRINSIC_APOPTOTIC_SIGNALING_PATHWAY_BY_P53_CLASS_MEDIATOR	GO_NEGATIVE_REGULATION_OF_INTRINSIC_APOPTOTIC_SIGNALING_PATHWAY_BY_P53_CLASS_MEDIATOR	20	-0.815144	-1.50714	0.033178	0.354029	0.332044	162	tags=25%, list=1%, signal=25%	TRIAP1/CD44/MIF/MUC1/MDM2
GO_AXIS_SPECIFICATION	GO_AXIS_SPECIFICATION	70	-0.682325	-1.49174	0.032996	0.354029	0.332044	966	tags=11%, list=5%, signal=11%	AURKA/TMED2/DDIT3/IFT172/RNF2/WNT5A/FRS2/CTNNB1
GO_HEPARAN_SULFATE_PROTEOGLYCAN_METABOLIC_PROCESS	GO_HEPARAN_SULFATE_PROTEOGLYCAN_METABOLIC_PROCESS	29	-0.757138	-1.47061	0.033178	0.354029	0.332044	13	tags=14%, list=0%, signal=14%	UGDH/EXT1/XYLT2/CTNNB1
GO_GOLGI_TRANSPORT_COMPLEX	GO_GOLGI_TRANSPORT_COMPLEX	12	-0.86311	-1.45968	0.0329572	0.354029	0.332044	23	tags=17%, list=0%, signal=17%	COG4/CDC42
GO_REGULATION_OF_MEIOTIC_NUCLEAR_DIVISION	GO_REGULATION_OF_MEIOTIC_NUCLEAR_DIVISION	22	-0.786724	-1.45461	0.0331738	0.354029	0.332044	652	tags=18%, list=3%, signal=18%	CDC20/UBE2B/WNT5A/CALR
GO_CELLULAR_AMINO_ACID_CATABOLIC_PROCESS	GO_CELLULAR_AMINO_ACID_CATABOLIC_PROCESS	105	0.568608	1.3764	0.0331126	0.354029	0.332044	3317	tags=37%, list=16%, signal=31%	HNMT/PCBD1/MPST/BCAT2/TST/MCCC1/HMGCL/MCCC2/DDAH1/HIBADH/KYNU/BCKDHB/ENOSF1/TXN2/ALDH4A1/ALDH7A1/GLUD1/OAT/BCKDK/SHMT2/HIBCH/CSAD/ABAT/GSTZ1/IVD/ALDH5A1/GOT1/GPT2/PHYKPL/SHMT1/ACAD8/ARG2/AHCY/AUH/MTRR/OGDH/THNSL2/DLD/HSD17B10
GO_ESTABLISHMENT_OF_BLOOD_BRAIN_BARRIER	GO_ESTABLISHMENT_OF_BLOOD_BRAIN_BARRIER	12	-0.861647	-1.45721	0.0335849	0.357769	0.335553	13	tags=17%, list=0%, signal=17%	WNT7A/CTNNB1
GO_ANION_TRANSMEMBRANE_TRANSPORTER_ACTIVITY	GO_ANION_TRANSMEMBRANE_TRANSPORTER_ACTIVITY	262	0.451841	1.23132	0.0337756	0.359198	0.336893	3298	tags=21%, list=16%, signal=17%	CLIC3/SLC26A2/CLDN4/FXYD3/APOL1/MFSD10/VDAC2/SLC44A4/TTYH1/CLIC1/SLC35B2/SLC9A1/SLC16A5/SLC7A11/SLC25A4/SLC38A1/ANO10/SLC38A4/SLC9A2/BEST1/SLC38A10/SLC3A2/SLC2A6/XPR1/SLC19A2/ABCC3/MPC2/GABRG3/SLC25A6/SLC12A7/SLC37A1/SLC25A38/CLCA4/SLC23A2/SLC12A5/SLC25A1/SLC35A3/SLC35A1/SLC26A11/SLC4A7/ANO6/CLIC6/SFXN3/SLC7A8/SLC25A10/SLC25A19/SLC35B1/SLC6A8/MFSD5/SLC9A4/SLC37A4/SLC7A2/SLC25A11/SLC16A7
GO_REGULATION_OF_B_CELL_ACTIVATION	GO_REGULATION_OF_B_CELL_ACTIVATION	139	-0.590763	-1.38226	0.0338344	0.359221	0.336914	1271	tags=18%, list=6%, signal=17%	PPP2R3C/RC3H1/MAD2L2/VAV3/CD40/TGFB1/IGHG2/TYROBP/BST1/ADA/CYLD/IGHA1/ZFP36L2/BCL6/TFRC/EXOSC6/AHR/ZFP36L1/IGHG3/IGLC3/MIF/IGHG4/IGHG1/IGLC2/IGKC
GO_LOCOMOTORY_BEHAVIOR	GO_LOCOMOTORY_BEHAVIOR	150	0.513527	1.31601	0.0339183	0.359511	0.337186	1154	tags=11%, list=6%, signal=11%	CRH/CSTB/SNCG/PSAP/ABHD12/NTAN1/PARK7/ID2/APP/GAA/NCOR1/ZNF385A/C12orf10/MTA1/SLITRK6/HOXB8/ALDH1A3
GO_TELENCEPHALON_GLIAL_CELL_MIGRATION	GO_TELENCEPHALON_GLIAL_CELL_MIGRATION	18	-0.821895	-1.47595	0.0339889	0.359659	0.337325	13	tags=11%, list=0%, signal=11%	SUN1/CTNNB1
GO_REGULATION_OF_HAIR_CYCLE	GO_REGULATION_OF_HAIR_CYCLE	28	-0.775195	-1.50427	0.0345108	0.364026	0.34142	135	tags=14%, list=1%, signal=14%	CLOCK/TRADD/WNT5A/CTNNB1
GO_CHROMATIN_MEDIATED_MAINTENANCE_OF_TRANSCRIPTION	GO_CHROMATIN_MEDIATED_MAINTENANCE_OF_TRANSCRIPTION	11	-0.870989	-1.45283	0.0345735	0.364026	0.34142	679	tags=18%, list=3%, signal=18%	ARID1B/CTNNB1
GO_AGING	GO_AGING	274	-0.519564	-1.3087	0.0345327	0.364026	0.34142	1843	tags=19%, list=9%, signal=17%	PRKDC/ING2/SIN3A/DNMT3A/MT-ATP6/GSS/SEC63/MT-ND4/MBD2/CACYBP/ERO1A/AURKB/CDKN2B/ATG7/LMNA/TP53/NAMPT/PDCD4/ADA/TP63/BCL6/LITAF/TYMS/SLC12A2/CLDN1/PTGS2/CANX/ALDH3A1/CDKN2A/CASP2/SOD1/CDK1/SERPINE1/PLK2/RWDD1/LIMS1/HRAS/ROMO1/JUND/MT-CO1/JUN/KRT16/NUDT1/PRNP/TIMP1/MIF/KRT14/CTSC/CALR/FOS/PPP3CA/AMFR
GO_CONNECTIVE_TISSUE_DEVELOPMENT	GO_CONNECTIVE_TISSUE_DEVELOPMENT	230	-0.534257	-1.32677	0.0347137	0.364673	0.342027	1534	tags=10%, list=8%, signal=9%	GLG1/MKKS/MMP13/OSR2/SMAD5/MAF/SOX9/TYMS/COL7A1/MGP/ARRDC3/TBL1XR1/HIF1A/TIMP1/SNAI2/ANXA2/CD44/WNT5A/EGR1/CRIP1/CDK4/CTNNB1
GO_RESPONSE_TO_LIGHT_STIMULUS	GO_RESPONSE_TO_LIGHT_STIMULUS	257	-0.520833	-1.30705	0.0347499	0.364673	0.342027	1447	tags=12%, list=7%, signal=12%	UBE2A/AURKB/EP300/NMT2/TRIAP1/PPP1CC/FNTA/TP53/CIRBP/PBK/CALM1/SERPINB13/PTGS2/PPP1R1B/PIK3R1/GPX1/PCNA/UBE2B/ITGB1/PARP1/JUND/CCND1/DUSP1/HIF1A/BHLHE40/HMGCS1/PER2/MYC/CRIP1/PPP1CB/FOS/MDM2
GO_POLYOL_METABOLIC_PROCESS	GO_POLYOL_METABOLIC_PROCESS	113	0.555408	1.36942	0.0348282	0.364892	0.342233	2806	tags=24%, list=14%, signal=21%	ASAH1/PCBD1/DEGS2/TPI1/DGAT2/IP6K2/NUDT4/PLCG2/INPP4A/MYOF/PLCD1/SORD/PLCD3/ISYNA1/NUDT3/PLCE1/ITPKC/TKFC/GK/INPP4B/ACER2/PLCB1/PCK2/GOT1/PTS/INPPL1/INPP1
GO_CARDIAC_SEPTUM_MORPHOGENESIS	GO_CARDIAC_SEPTUM_MORPHOGENESIS	63	-0.668679	-1.43156	0.0349174	0.365224	0.342544	1200	tags=16%, list=6%, signal=15%	SEMA3C/TP53/PROX1/ROBO1/DHRS3/SOX4/JAG1/WNT5A/HES1/MDM2
GO_REGULATION_OF_RECEPTOR_INTERNALIZATION	GO_REGULATION_OF_RECEPTOR_INTERNALIZATION	47	0.656977	1.4475	0.0351812	0.366173	0.343434	2895	tags=30%, list=14%, signal=26%	CD63/LRPAP1/DKK1/ARF1/PLCG2/USP46/FLOT1/WDR54/PICK1/ATXN2/AHI1/SH3GL2/ANKRD13D/SDCBP
GO_MRNA_TRANSPORT	GO_MRNA_TRANSPORT	144	-0.584887	-1.37386	0.0351493	0.366173	0.343434	1654	tags=19%, list=8%, signal=17%	DHX38/NUP93/AGFG1/PABPN1/MAGOHB/SMG7/CETN3/SMG1/SLBP/XPO1/DDX39A/YTHDC1/FYTTD1/NUP50/THOC7/ZC3H11A/RBM8A/SRRM1/NUP155/ZFP36L1/SRSF3/EIF4E/EIF5AL1/UPF2/SRSF6/NUP107/EIF5A
GO_CYCLIC_NUCLEOTIDE_MEDIATED_SIGNALING	GO_CYCLIC_NUCLEOTIDE_MEDIATED_SIGNALING	144	-0.584448	-1.37283	0.0351493	0.366173	0.343434	949	tags=10%, list=5%, signal=10%	SOX9/SLC9A3R1/PRKAR2A/ABCA1/ATP2B4/ARRDC3/UBE2B/AHR/CXCL10/THBS1/AKAP13/CD36/ADNP/APOE/DEFB1
GO_NEGATIVE_REGULATION_OF_DENDRITE_MORPHOGENESIS	GO_NEGATIVE_REGULATION_OF_DENDRITE_MORPHOGENESIS	15	-0.83843	-1.46468	0.0352474	0.366261	0.343517	371	tags=20%, list=2%, signal=20%	UBE3A/YWHAH/PPP3CA
GO_LEUKOCYTE_CELL_CELL_ADHESION	GO_LEUKOCYTE_CELL_CELL_ADHESION	300	-0.529186	-1.34396	0.0353618	0.36685	0.344069	1042	tags=11%, list=5%, signal=10%	ADA/EFNB2/CYLD/PNP/BCL6/PYCARD/TFRC/DUSP10/PIK3R1/CAV1/IGF2/CBFB/RHOA/EZR/CEBPB/ITGB1/GPNMB/RAC1/HSPH1/ANXA1/PRNP/HMGB1/BCL10/TSTA3/CD44/CD47/SDC4/HES1/LGALS1/CDC42/S100A9/S100A8
GO_EXOGENOUS_PROTEIN_BINDING	GO_EXOGENOUS_PROTEIN_BINDING	60	-0.681639	-1.45789	0.035661	0.368595	0.345706	1721	tags=27%, list=8%, signal=24%	CXADR/CXCR4/CD46/SIVA1/EFNB2/TFRC/CLDN1/ITGA2/CDK1/ITGAV/ITGB1/LDLR/SERPINB3/HSPA1B/HSPA1A/ITGB6
GO_SISTER_CHROMATID_SEGREGATION	GO_SISTER_CHROMATID_SEGREGATION	170	-0.570675	-1.38172	0.0357042	0.368595	0.345706	2716	tags=31%, list=13%, signal=27%	LATS1/DSCC1/ANAPC1/FBXO5/CUL3/SPDL1/KIF2C/ESCO2/KIF23/CDCA5/NDC80/CENPE/CENPK/TACC3/RB1/CDCA8/NSL1/MAD2L2/PLK1/FBXW7/RACGAP1/KIF14/CDT1/KIF22/DLGAP5/CHMP2A/POGZ/DYNC1LI1/CTCF/STAG1/NEK2/AURKB/CHMP4B/NAA10/NUF2/RAD21/CHMP4A/PRC1/SMC4/ZWINT/CDC20/CCNB1/HNRNPU/MAD2L1/KPNB1/SFPQ/PDS5B/TOP2A/DUSP1/NUSAP1/CENPF/PTTG1/CTNNB1
GO_SODIUM_ION_TRANSPORT	GO_SODIUM_ION_TRANSPORT	175	0.489384	1.26891	0.0356301	0.368595	0.345706	1392	tags=14%, list=7%, signal=13%	FXYD4/SCNN1B/TESC/ATP1A4/GLRX/FXYD3/ATP1B1/TRPM4/SCN11A/MAGED2/GPD1L/DNM2/NEDD4L/OSR1/ARF1/NDUFA9/SCNN1G/SLC9A1/SLC38A1/SLC38A4/SLC9A2/SLC38A10/SCNN1A/RANGRF/SLC3A2
GO_CELLULAR_AMINO_ACID_METABOLIC_PROCESS	GO_CELLULAR_AMINO_ACID_METABOLIC_PROCESS	279	0.456479	1.25025	0.0358303	0.369297	0.346364	2764	tags=26%, list=14%, signal=23%	BHMT/GCLC/HNMT/PCBD1/NQO1/PARK7/MPST/PEPD/BCAT2/TST/COMT/ADI1/PM20D1/MCCC1/NIT2/PHGDH/PSMA5/PRDX4/HMGCL/MCCC2/PSMD3/DDAH1/PSMB3/PSMB7/PPA1/SLC7A11/PYCR1/ODC1/HIBADH/PSMC5/ASS1/KYNU/MTHFD2L/CLN3/PSMC1/OAZ2/BPHL/BCKDHB/FN3K/ENOSF1/APIP/TXN2/PSME1/ALDH4A1/ALDH7A1/PSMB2/GLUD1/OAT/BCKDK/SHMT2/PYCR2/HIBCH/CSAD/ABAT/GSTZ1/PSMF1/MSRA/GCLM/IVD/ALDH5A1/PSMB8/YARS2/GOT1/GPT2/PSME3/MTAP/WARS2/PHYKPL/SHMT1/PT…
GO_ORGANIC_ACID_BINDING	GO_ORGANIC_ACID_BINDING	160	-0.577245	-1.38767	0.0360537	0.370997	0.347958	280	tags=6%, list=1%, signal=6%	PYGL/GCHFR/CD44/HMGCS1/AKR1C2/APOC1/CRABP2/S100A9/S100A8
GO_REGULATION_OF_DNA_METABOLIC_PROCESS	GO_REGULATION_OF_DNA_METABOLIC_PROCESS	301	-0.519534	-1.31945	0.0362986	0.372912	0.349755	2196	tags=19%, list=11%, signal=17%	TERF2/ACD/KLHL15/GJA1/CCT3/WDR18/PARP9/USP1/POT1/MAD2L2/HNRNPC/USP9X/CD40/CCT6A/TGFB1/PRKDC/BAX/DHX36/RFC3/CDT1/KLF4/OTUD4/RAD51AP1/SMG7/MBD2/NEK2/HSP90AA1/SMG1/UBE2V1/AURKB/CUL4A/TFDP1/TERF2IP/TP53/KPNA2/PNKP/ACTR2/BCL6/HSP90AB1/TFRC/CCT8/MIS18A/RNF168/EXOSC6/PCNA/UBE2B/GRHL2/HNRNPU/PARP1/DEK/DUSP1/FLCN/HMGB1/MYC/CCT2/NUCKS1/CTNNB1
GO_REGULATION_OF_ENDOTHELIAL_CELL_DIFFERENTIATION	GO_REGULATION_OF_ENDOTHELIAL_CELL_DIFFERENTIATION	30	-0.766718	-1.49566	0.0364569	0.373933	0.350713	316	tags=17%, list=2%, signal=16%	TNFRSF1A/VEGFA/ETV2/JAG1/CTNNB1
GO_POSITIVE_REGULATION_OF_HISTONE_METHYLATION	GO_POSITIVE_REGULATION_OF_HISTONE_METHYLATION	35	-0.742401	-1.48507	0.037141	0.379724	0.356143	1472	tags=11%, list=7%, signal=11%	JARID2/LMNA/KMT2E/CTNNB1
GO_NEGATIVE_REGULATION_OF_EPIDERMIS_DEVELOPMENT	GO_NEGATIVE_REGULATION_OF_EPIDERMIS_DEVELOPMENT	15	-0.836638	-1.46155	0.0371189	0.379724	0.356143	945	tags=33%, list=5%, signal=32%	EZH2/TP63/GRHL2/HES1/SRSF6
GO_POSITIVE_REGULATION_OF_SUBSTRATE_ADHESION_DEPENDENT_CELL_SPREADING	GO_POSITIVE_REGULATION_OF_SUBSTRATE_ADHESION_DEPENDENT_CELL_SPREADING	34	-0.758946	-1.50652	0.0375117	0.382897	0.359119	672	tags=24%, list=3%, signal=23%	DOCK5/LIMS1/RAC1/RREB1/OLFM4/S100A10/CALR/CDC42
GO_REGULATION_OF_DNA_BINDING_TRANSCRIPTION_FACTOR_ACTIVITY	GO_REGULATION_OF_DNA_BINDING_TRANSCRIPTION_FACTOR_ACTIVITY	382	-0.499937	-1.29296	0.0379363	0.386609	0.362601	1774	tags=13%, list=9%, signal=12%	PRMT2/EZH2/CLOCK/CRTC1/RLIM/RPS6KA5/TRIM13/KLF4/ARHGEF5/AR/UBE2V1/MAP3K13/CTNNBIP1/EP300/SGK1/TRADD/TERF2IP/TAF3/UBA52/ITCH/PROX1/CYLD/DDIT3/PSMD10/COMMD6/PYCARD/LRRFIP1/CAV1/MTPN/FANCD2/CDKN2A/RWDD1/CHP1/CLU/SUMO1/NUPR1/TMSB4X/JUN/PRNP/BHLHE40/HSPA1B/HSPA1A/BCL10/RNF2/WNT5A/CD36/FOS/PPP3CA/CTNNB1/S100A9/S100A8
GO_PROTEIN_KINASE_C_BINDING	GO_PROTEIN_KINASE_C_BINDING	49	-0.710825	-1.47415	0.0381119	0.38765	0.363577	489	tags=18%, list=2%, signal=18%	HINT1/ITGAV/PARD6B/TOP2A/HSPB1/MARCKS/YWHAG/SDC4/DSP
GO_ANIMAL_ORGAN_FORMATION	GO_ANIMAL_ORGAN_FORMATION	54	-0.689186	-1.46736	0.0381605	0.38765	0.363577	1093	tags=13%, list=5%, signal=12%	ROBO1/TP63/SPRY1/WNT5A/HES1/FRS2/CTNNB1
GO_CELL_SUBSTRATE_ADHESION	GO_CELL_SUBSTRATE_ADHESION	311	-0.512228	-1.30727	0.0382236	0.38767	0.363597	1133	tags=14%, list=6%, signal=13%	EPHA1/ACTN4/ARPC2/HSD17B12/RSU1/BST1/ITGA3/MICALL2/LYPD3/BCL6/ADAM15/RAB1A/CEACAM6/ITGA2/PIK3R1/IQGAP1/DOCK5/RHOA/CDKN2A/SERPINE1/ACTN1/LIMS1/ITGAV/LAMB2/ITGB1/ARL2/THBS1/EFNA5/JAG1/RAC1/RREB1/EMP2/MMP12/ITGB6/CD44/OLFM4/S100A10/SDC4/CD36/LGALS1/CALR/CDC42/CTNNB1
GO_POSITIVE_REGULATION_OF_NUCLEOCYTOPLASMIC_TRANSPORT	GO_POSITIVE_REGULATION_OF_NUCLEOCYTOPLASMIC_TRANSPORT	61	-0.677127	-1.44453	0.0383067	0.387894	0.363806	1884	tags=20%, list=9%, signal=18%	TGFB1/KHDRBS1/ECT2/RBM26/GTSE1/TP53/PTGS2/PIK3R1/CPSF6/SFN/YWHAE/MDM2
GO_ENDONUCLEASE_ACTIVITY_ACTIVE_WITH_EITHER_RIBO_OR_DEOXYRIBONUCLEIC_ACIDS_AND_PRODUCING_3_PHOSPHOMONOESTERS	GO_ENDONUCLEASE_ACTIVITY_ACTIVE_WITH_EITHER_RIBO_OR_DEOXYRIBONUCLEIC_ACIDS_AND_PRODUCING_3_PHOSPHOMONOESTERS	18	0.795456	1.47627	0.0385429	0.389664	0.365466	2857	tags=33%, list=14%, signal=29%	RNASET2/TSEN34/DNASE2/RAD51C/TSEN2/MUS81
GO_PROTEIN_POLYUBIQUITINATION	GO_PROTEIN_POLYUBIQUITINATION	294	-0.508149	-1.28704	0.0391236	0.394906	0.370383	2104	tags=18%, list=10%, signal=17%	FBXW11/RC3H1/FBXO11/KLHL20/SMURF2/FBXW7/PSMD8/DTL/PSMD4/TRIM69/UBE2W/RNF114/UBE2S/RLIM/RNF19B/PSMD12/LNPEP/PSMB10/UBE2Q2/ZFP91/PSME4/UBE2A/BARD1/UBE2V1/PSMD1/PSMA1/RNF144B/XIAP/PSMB4/PSMA2/UBA52/ITCH/UBE2H/PSMD10/PSMD6/PSMA3/PSMB9/RNF168/UBE2T/CBFB/PSMC3/UBE2B/TPP2/PSME2/PSMD7/WSB1/PSMA4/RBX1/PSMA7/ARIH1/UBE2C/AMFR/CTNNB1/MDM2
GO_BETA_CATENIN_TCF_COMPLEX_ASSEMBLY	GO_BETA_CATENIN_TCF_COMPLEX_ASSEMBLY	30	-0.758562	-1.47976	0.0394698	0.395505	0.370945	443	tags=13%, list=2%, signal=13%	EP300/RBBP5/MYC/CTNNB1
GO_PROTEIN_INSERTION_INTO_MITOCHONDRIAL_MEMBRANE_INVOLVED_IN_APOPTOTIC_SIGNALING_PATHWAY	GO_PROTEIN_INSERTION_INTO_MITOCHONDRIAL_MEMBRANE_INVOLVED_IN_APOPTOTIC_SIGNALING_PATHWAY	30	-0.758506	-1.47965	0.0394698	0.395505	0.370945	1363	tags=37%, list=7%, signal=34%	TFDP1/TP53/TP63/PPP3R1/YWHAB/YWHAZ/YWHAQ/YWHAH/YWHAG/SFN/YWHAE
GO_SIGNAL_TRANSDUCTION_BY_P53_CLASS_MEDIATOR	GO_SIGNAL_TRANSDUCTION_BY_P53_CLASS_MEDIATOR	254	-0.520482	-1.30374	0.0394322	0.395505	0.370945	1840	tags=19%, list=9%, signal=18%	ING2/PAK1IP1/BAX/BOP1/RPF2/RFC3/RAD9A/HIPK1/ARID3A/BARD1/AURKB/EP300/TFDP1/AURKA/TRIAP1/GTSE1/TAF3/TAF11/TNKS1BP1/BRD7/HINT1/TP53/CNOT7/TP63/TPX2/PSMD10/PYCARD/KMT5A/PPP1R13L/SOX4/CASP2/PCNA/RPS27L/CDK1/CCNB1/PLK2/TAF13/MTA2/NUPR1/IFI16/SFN/SNAI2/CD44/MIF/RPA3/PERP/MUC1/MDM4/MDM2
GO_POSITIVE_REGULATION_OF_NEURON_PROJECTION_DEVELOPMENT	GO_POSITIVE_REGULATION_OF_NEURON_PROJECTION_DEVELOPMENT	248	-0.520647	-1.30209	0.0394945	0.395505	0.370945	1879	tags=13%, list=9%, signal=12%	VEGFA/NCK1/PRKCI/AVIL/EZH2/DHX36/CRTC1/CXCR4/IST1/MAP3K13/EP300/PLXNA3/VAMP7/ROBO1/ITGA3/SYT1/ACTR2/EPHA4/PTK6/SKIL/HSPA5/TMEM106B/IQGAP1/MAPK6/RHOA/EFNA5/SNX3/WNT5A/ADNP/APOE/CRABP2/S100A9/RAB21
GO_RESPONSE_TO_PEPTIDE	GO_RESPONSE_TO_PEPTIDE	435	-0.477004	-1.25387	0.0393013	0.395505	0.370945	1496	tags=14%, list=7%, signal=13%	ATP6V1B2/GNAI1/CPEB2/MMP13/CACYBP/ATP6V1A/PTPRA/FOXO3/NR4A2/TRIB3/MT-CYB/VAMP2/APPL1/TBC1D4/AHCYL1/TP53/EIF4EBP1/NAMPT/EIF6/EPHA4/LPIN3/PRKAR2A/CCNA2/PTGS2/PIK3R1/CAV1/STAT1/RAB13/ATP6V0D1/IQGAP1/ARID1B/IGF2/ANXA5/RAB12/AP3S1/KLF10/PARP1/ZFP36L1/JUND/GGH/JAG1/RAB10/ANXA1/TNFSF10/MMP12/PRNP/CAV2/APRT/TIMP1/YWHAG/HNRNPL/AREG/INSR/CD36/EGR1/SRSF6/CDK4/NUCKS1/MDM2
GO_LYMPHOCYTE_CHEMOTAXIS	GO_LYMPHOCYTE_CHEMOTAXIS	53	-0.693697	-1.47079	0.0397635	0.395703	0.37113	915	tags=13%, list=4%, signal=13%	CXCL13/SLC12A2/CXCL10/CKLF/WNT5A/ADAM17/S100A7
GO_POSITIVE_REGULATION_OF_CELLULAR_EXTRAVASATION	GO_POSITIVE_REGULATION_OF_CELLULAR_EXTRAVASATION	14	0.818445	1.46402	0.0397635	0.395703	0.37113	2807	tags=36%, list=14%, signal=31%	MDK/CD99/IL1R1/XG/ADAM8
GO_GLYCOPROTEIN_COMPLEX	GO_GLYCOPROTEIN_COMPLEX	14	0.818247	1.46366	0.0397635	0.395703	0.37113	1669	tags=29%, list=8%, signal=26%	KRT8/KRT19/SGCE/UTRN
GO_POSITIVE_REGULATION_OF_GRANULOCYTE_CHEMOTAXIS	GO_POSITIVE_REGULATION_OF_GRANULOCYTE_CHEMOTAXIS	25	-0.768134	-1.45553	0.0396286	0.395703	0.37113	307	tags=12%, list=2%, signal=12%	RAC1/S100A14/S100A7
GO_EMBRYONIC_AXIS_SPECIFICATION	GO_EMBRYONIC_AXIS_SPECIFICATION	27	-0.777027	-1.50224	0.0399922	0.396172	0.37157	135	tags=15%, list=1%, signal=15%	TMED2/WNT5A/FRS2/CTNNB1
GO_HAIR_CELL_DIFFERENTIATION	GO_HAIR_CELL_DIFFERENTIATION	34	-0.756295	-1.50125	0.0399124	0.396172	0.37157	795	tags=15%, list=4%, signal=14%	SLC9A3R1/SOD1/JAG1/HES1/CTNNB1
GO_PROTEOGLYCAN_BIOSYNTHETIC_PROCESS	GO_PROTEOGLYCAN_BIOSYNTHETIC_PROCESS	58	-0.688635	-1.47518	0.0399978	0.396172	0.37157	2684	tags=21%, list=13%, signal=18%	FAM20B/B3GAT2/EXTL2/BMPR2/CHSY1/UGDH/EXT1/XYLT2/SLC35D1/CHPF/CHST12/CTNNB1
GO_HETEROTYPIC_CELL_CELL_ADHESION	GO_HETEROTYPIC_CELL_CELL_ADHESION	55	-0.690215	-1.47198	0.0402255	0.397188	0.372523	751	tags=22%, list=4%, signal=21%	CXADR/KLF4/CD58/CEACAM6/DSG2/ITGAV/ITGB1/DSC2/CD44/CD47/PERP/DSP
GO_INTERACTION_WITH_HOST	GO_INTERACTION_WITH_HOST	182	-0.55583	-1.35703	0.0401929	0.397188	0.372523	1721	tags=22%, list=8%, signal=20%	CXADR/TRIM13/CXCR4/CHMP2A/PABPN1/IST1/CD46/TUSC2/ATG7/CHMP4B/TRIM35/ITCH/SIVA1/KPNA2/KPNA3/EFNB2/IFITM3/TFRC/TYMS/CLDN1/ITGA2/CAV1/THOC7/CTSB/CDK1/KPNB1/ITGAV/ITGB1/LDLR/SNX3/CTNND1/CAV2/SERPINB3/HSPA1B/HSPA1A/ITGB6/INSR/LGALS1/KRT6A/CTNNB1
GO_GTPASE_ACTIVITY	GO_GTPASE_ACTIVITY	276	-0.513235	-1.29609	0.0403101	0.397405	0.372727	1521	tags=20%, list=7%, signal=18%	RGS19/RAB29/RHOG/SRP54/RRAGC/RAB27A/GNAI1/RHOD/ARL4C/EIF5/TUBA1B/NRAS/RAB3D/GNG12/RAP2C/RRAS/AGAP2/ARF5/TUBA3C/RAB22A/RGS12/ATL3/TUBA1A/RAB18/ARF4/RAB1A/RND3/ARL8B/RAB13/RAB12/RHOA/MFN1/GNAI3/HRAS/RHEB/ARL4D/DDX3X/ARL2/RAP2B/RHOB/RAB10/RAC1/RHOC/NUDT1/RHOV/EIF5B/TUBA4A/RAB38/ARF6/RIT1/EIF2S3/SAR1A/CDC42/RAB21
GO_METHYLATION	GO_METHYLATION	303	-0.509487	-1.29511	0.0404355	0.398023	0.373306	2094	tags=21%, list=10%, signal=20%	RBM15/TRMT10A/TET2/MAT2A/MTO1/CTR9/DIMT1/PHF19/TRMT6/WDR82/ZC3H13/PIH1D1/BRD4/PRMT6/FBXO11/PRMT9/METTL21A/PRMT3/MEPCE/ATF7IP/PRMT2/DNMT3A/EZH2/CMTR2/TFB2M/TPMT/KMT2C/PCMTD2/PCMT1/TYW3/PRMT7/SMYD3/CTCF/JARID2/MBD2/SUV39H2/METTL8/RAB3D/GAMT/MTHFR/LMNA/ASH1L/KMT2E/ECE2/KMT5A/TYMS/MTERF4/ETF1/MIS18A/MECOM/GCSH/GRHL2/METTL15/COMTD1/PARP1/RBBP5/MTA2/PRDM1/SETD5/NSUN6/MYC/METTL1/WTAP/FOS/CTNNB1
GO_PROTEIN_HOMOTETRAMERIZATION	GO_PROTEIN_HOMOTETRAMERIZATION	75	0.599218	1.3948	0.0405904	0.398929	0.374157	2164	tags=25%, list=11%, signal=23%	GPX3/FBP1/PFKL/PKM/TRPM4/SOD2/DECR1/ALDOA/CAT/CBY1/ALDH1A3/APIP/ACOT13/MCOLN1/CBR4/CRYZ/SHMT2/OSBPL2/PFKM
GO_POSTSYNAPTIC_DENSITY_MEMBRANE	GO_POSTSYNAPTIC_DENSITY_MEMBRANE	46	-0.71761	-1.48441	0.040868	0.401037	0.376133	1334	tags=13%, list=7%, signal=12%	SLC30A1/DLG1/CHRM3/SYNJ2BP/EFNB2/PTPRS
GO_ANTEROGRADE_AXONAL_TRANSPORT	GO_ANTEROGRADE_AXONAL_TRANSPORT	47	-0.724738	-1.49751	0.0410308	0.402014	0.377049	1039	tags=15%, list=5%, signal=14%	BLOC1S6/ARL8B/AP3S1/SOD1/KIF5B/HSPB1/RAB21
GO_KERATINOCYTE_DIFFERENTIATION	GO_KERATINOCYTE_DIFFERENTIATION	173	-0.560239	-1.36001	0.0422078	0.412908	0.387267	1031	tags=22%, list=5%, signal=21%	POU3F1/UGCG/STK4/TP63/KRT10/BCL11B/PKP1/SERPINB13/DSG2/PKP3/NCOA3/CBFB/FOSL2/GRHL2/DSG3/KRT4/TCHH/ZFP36L1/DSC2/AQP3/JAG1/KRT5/CSTA/CYP27B1/KRT15/KRT16/ANXA1/SFN/PI3/KRT14/WNT5A/PERP/SPRR1B/DSP/KRT13/SRSF6/KRT6A/S100A7
GO_REGULATION_OF_WOUND_HEALING	GO_REGULATION_OF_WOUND_HEALING	123	-0.607647	-1.40707	0.0423254	0.413422	0.387749	789	tags=15%, list=4%, signal=15%	DUSP10/CLDN1/CAV1/F12/HBEGF/ANXA5/PDGFA/SERPINE1/HRAS/THBS1/RREB1/DUOX2/ANXA1/TSPAN8/ANXA2/CD36/EPPK1/APOE/SRSF6
GO_POSITIVE_REGULATION_OF_NERVOUS_SYSTEM_DEVELOPMENT	GO_POSITIVE_REGULATION_OF_NERVOUS_SYSTEM_DEVELOPMENT	447	-0.47473	-1.25081	0.042522	0.414704	0.388951	1884	tags=11%, list=9%, signal=11%	TGFB1/VEGFA/NCK1/TCF4/PRKCI/ECT2/AVIL/SIN3A/EZH2/DHX36/KIF20B/CRTC1/CXCR4/TPBG/IST1/SEMA4A/MAP3K13/EP300/PPP1CC/PLXNA3/ASPM/VAMP7/PROX1/ROBO1/ITGA3/PARD3/SYT1/ACTR2/EPHA4/BCL6/PTK6/SKIL/HSPA5/TMEM106B/IQGAP1/CDC20/MAPK6/RHOA/RHEB/EFNA5/SNX3/HIF1A/WNT5A/ADNP/APOE/HES1/IRX3/CRABP2/CTNNB1/S100A9/RAB21
GO_RESPONSE_TO_CADMIUM_ION	GO_RESPONSE_TO_CADMIUM_ION	56	-0.686582	-1.4653	0.0427512	0.416293	0.390442	768	tags=20%, list=4%, signal=19%	DTYMK/PCNA/SOD1/CDK1/SUMO1/JUN/NUDT1/PRNP/MT2A/FOS/MT1X
GO_REGULATION_OF_DENDRITE_MORPHOGENESIS	GO_REGULATION_OF_DENDRITE_MORPHOGENESIS	85	-0.637433	-1.42297	0.0428391	0.416293	0.390442	1145	tags=7%, list=6%, signal=7%	VAMP7/ACTR2/EPHA4/YWHAH/PPP3CA/RAB21
GO_NEPHRON_DEVELOPMENT	GO_NEPHRON_DEVELOPMENT	125	-0.594336	-1.38083	0.0428816	0.416293	0.390442	1389	tags=14%, list=7%, signal=13%	CTNNBIP1/DLG1/PBX1/ITGA3/SOX9/PGF/MTSS1/STAT1/IQGAP1/LAMB2/JAG1/MYC/EGR1/HES1/IRX3/NUP107/CTNNB1
GO_NEURON_DEATH	GO_NEURON_DEATH	306	-0.50806	-1.2941	0.0431433	0.418194	0.392224	1290	tags=14%, list=6%, signal=14%	FOXO3/NR4A2/TYROBP/ATG7/XIAP/CHMP4B/AGAP2/NCOA7/TP53/VPS35/NAMPT/EFNB2/DDIT3/REL/TP63/CHMP4A/HSP90AB1/CAPN2/HSPA5/MCL1/RHOA/CPEB4/CASP2/SOD1/CEBPB/TFAP2A/HRAS/CHP1/PARP1/CLU/GPNMB/NUPR1/DHCR24/JUN/HIF1A/PRNP/WNT5A/ADNP/EGR1/APOE/FOS/SET/CDC42/CTNNB1
GO_THYMUS_DEVELOPMENT	GO_THYMUS_DEVELOPMENT	43	-0.709373	-1.451	0.0440257	0.426097	0.399637	1557	tags=21%, list=8%, signal=19%	ASXL1/JARID2/PBX1/CCNB2/BCL11B/SOD1/MAFB/HES1/CTNNB1
GO_REGULATION_OF_GTPASE_ACTIVITY	GO_REGULATION_OF_GTPASE_ACTIVITY	426	-0.475073	-1.24428	0.0441176	0.426336	0.399861	2161	tags=15%, list=11%, signal=14%	ARHGAP11A/ITGA6/VPS9D1/SNX13/RAB3GAP2/PDE6D/ARAP2/RASAL2/VAV3/CCL3/ARHGAP30/CD40/RIN1/RGS1/ECT2/RACGAP1/RHOG/EZH2/NEDD9/AGFG1/ARHGEF5/ALS2CL/CCL2/MKKS/SMAP1/DEPDC1/CPEB2/EPHA1/PLXNA3/AGAP2/TBC1D4/RSU1/HACD3/USP6NL/RGS12/SEC23A/EPHA4/TMED2/ARHGAP21/RANBP1/CXCL13/BCL6/PYCARD/IQGAP1/DOCK5/TBC1D15/SOD1/RAP1GDS1/LIMS1/HRAS/ITGB1/SPRY1/ARL2/NET1/EFNA5/JUN/FLCN/CAV2/IQGAP3/S100A10/WNT5A/GDI2/RIN2/CDC42S…
GO_POSITIVE_REGULATION_OF_CELL_CYCLE_PHASE_TRANSITION	GO_POSITIVE_REGULATION_OF_CELL_CYCLE_PHASE_TRANSITION	86	-0.655918	-1.46215	0.0445571	0.429928	0.40323	1904	tags=28%, list=9%, signal=25%	KLHL18/MEPCE/DTL/LSM10/SIN3A/EZH2/CDT1/DLGAP5/CDC25B/AIF1/CUL4A/TMOD3/PBX1/FAM83D/KMT2E/CDK1/CCNB1/DDX3X/CCND1/ANXA1/UBE2C/CDK4/ADAM17/MDM2
GO_NEGATIVE_REGULATION_OF_GTPASE_ACTIVITY	GO_NEGATIVE_REGULATION_OF_GTPASE_ACTIVITY	43	-0.708651	-1.44952	0.0446247	0.429928	0.40323	1509	tags=19%, list=7%, signal=17%	MKKS/CPEB2/TMED2/IQGAP1/HRAS/SPRY1/ARL2/CDC42SE1
GO_REGULATION_OF_CELL_CYCLE_G2_M_PHASE_TRANSITION	GO_REGULATION_OF_CELL_CYCLE_G2_M_PHASE_TRANSITION	199	-0.541414	-1.33185	0.0448	0.430524	0.403789	2089	tags=28%, list=10%, signal=26%	DYNC1I2/RNASEH2B/CCP110/SMARCD3/BRD4/USP47/HAUS2/HAUS1/PLK1/PSMD8/DTL/PSMD4/DONSON/SIN3A/KIF14/PSMD12/CDC25B/NAE1/PSMB10/CLSPN/PSME4/NEK2/HSP90AA1/AURKB/PSMD1/PSMA1/AURKA/PBX1/FOXN3/GTSE1/PSMB4/PSMA2/TP53/RAD21/TUBA1A/TPX2/PSMD10/HMMR/PSMD6/PSMA3/MAPRE1/PSMB9/PSMC3/CDK1/CCNB1/PSME2/PSMD7/PSMA4/RBX1/CCND1/PSMA7/CENPF/TUBA4A/YWHAG/YWHAE/CDK4
GO_REGULATION_OF_SMALL_GTPASE_MEDIATED_SIGNAL_TRANSDUCTION	GO_REGULATION_OF_SMALL_GTPASE_MEDIATED_SIGNAL_TRANSDUCTION	310	-0.500584	-1.27589	0.0448223	0.430524	0.403789	1093	tags=8%, list=5%, signal=7%	ROBO1/ITGA3/ARHGAP21/PPP2CB/BCL6/ABCA1/RHOA/HRAS/ITGB1/SPRY1/NET1/AKAP13/RHOB/RAC1/FLCN/RHOC/STMN1/RHOV/ARF6/CDC42SE2/APOE/GDI2/CDC42/CDC42SE1
GO_LEUKOCYTE_DIFFERENTIATION	GO_LEUKOCYTE_DIFFERENTIATION	449	-0.469426	-1.23903	0.0452555	0.434029	0.407076	1536	tags=12%, list=8%, signal=12%	LRRC8A/SEMA4A/EGR3/CD46/MT1G/DCLRE1C/CTNNBIP1/EP300/CUL4A/TUSC2/TYROBP/RRAS/OSTM1/TPD52/TP53/DNAJB9/ADA/PIAS3/IRF2BP2/CYLD/PNP/ZFP36L2/BCL6/BCL11B/TFRC/DUSP10/PIK3R1/FNIP1/CBFB/FANCD2/RHOA/SOX4/SOD1/CEBPB/ITGB1/KLF10/PARP1/KLF6/LBR/ZFP36L1/JUN/MAFB/ANXA1/FOXP1/PRDM1/IFI16/HMGB1/ANXA2/LY6D/MYC/EGR1/LGALS1/FOS/ADAM17/CDC42/CTNNB1
GO_CELL_RECOGNITION	GO_CELL_RECOGNITION	150	-0.56908	-1.34756	0.0454545	0.43528	0.40825	1652	tags=13%, list=8%, signal=12%	CXCR4/IGHG2/MSN/GAP43/DLG1/PALLD/ROBO1/EPHA4/IGHA1/CCT8/YWHAZ/IGHG3/IGLC3/IGHG4/CD36/IGHG1/B4GALT1/IGLC2/CCT2/IGKC
GO_REGULATION_OF_TELOMERASE_ACTIVITY	GO_REGULATION_OF_TELOMERASE_ACTIVITY	47	-0.717382	-1.48231	0.0464217	0.44037	0.413024	1629	tags=23%, list=8%, signal=22%	KLF4/NEK2/HSP90AA1/AURKB/TP53/PNKP/HSP90AB1/GRHL2/MYC/CCT2/CTNNB1
GO_POSITIVE_REGULATION_OF_FIBROBLAST_PROLIFERATION	GO_POSITIVE_REGULATION_OF_FIBROBLAST_PROLIFERATION	47	-0.716352	-1.48019	0.0464217	0.44037	0.413024	769	tags=23%, list=4%, signal=23%	CCNA2/PDGFA/FOSL2/CCNB1/BMI1/JUN/ANXA2/MIF/WNT5A/MYC/CDK4
GO_REGULATION_OF_TELOMERE_MAINTENANCE	GO_REGULATION_OF_TELOMERE_MAINTENANCE	76	-0.642588	-1.41904	0.0464684	0.44037	0.413024	2196	tags=25%, list=11%, signal=22%	TERF2/ACD/CCT3/POT1/HNRNPC/CCT6A/DHX36/SMG7/NEK2/SMG1/AURKB/TERF2IP/PNKP/CCT8/HNRNPU/PARP1/MYC/CCT2/CTNNB1
GO_REGULATION_OF_MRNA_SPLICING_VIA_SPLICEOSOME	GO_REGULATION_OF_MRNA_SPLICING_VIA_SPLICEOSOME	90	-0.62838	-1.4162	0.0461812	0.44037	0.413024	1121	tags=19%, list=6%, signal=18%	CIRBP/YTHDC1/CELF1/SRSF8/THRAP3/RBM25/RBM8A/HNRNPU/RBM17/SRSF3/TRA2B/HNRNPL/NCL/SON/WTAP/SRSF6/TRA2A
GO_SIGNAL_TRANSDUCTION_IN_RESPONSE_TO_DNA_DAMAGE	GO_SIGNAL_TRANSDUCTION_IN_RESPONSE_TO_DNA_DAMAGE	124	-0.594023	-1.37881	0.0464716	0.44037	0.413024	1440	tags=20%, list=7%, signal=19%	ARID3A/EP300/TFDP1/AURKA/TRIAP1/GTSE1/TNKS1BP1/TP53/CNOT7/PSMD10/KMT5A/SOX4/CASP2/PCNA/RPS27L/CDK1/CCNB1/PLK2/SFN/SNAI2/CD44/MIF/MUC1/MDM4/MDM2
GO_REGULATION_OF_LIPID_BIOSYNTHETIC_PROCESS	GO_REGULATION_OF_LIPID_BIOSYNTHETIC_PROCESS	165	-0.562542	-1.34984	0.0460897	0.44037	0.413024	1419	tags=19%, list=7%, signal=18%	STARD4/NR1D1/TRIB3/IGFBP7/AGAP2/PROX1/EIF6/SC5D/LPGAT1/CAPN2/PTGS2/MVD/SCD/ACSL3/PDGFA/SOD1/KPNB1/FDFT1/ATP1A1/LDLR/ELOVL5/CYP27B1/ANXA1/RAB38/SNAI2/SQLE/HMGCS1/APOC1/EGR1/APOE/CDK4
GO_RESPONSE_TO_OXIDATIVE_STRESS	GO_RESPONSE_TO_OXIDATIVE_STRESS	395	-0.478964	-1.24434	0.0462687	0.44037	0.413024	1397	tags=15%, list=7%, signal=14%	ERO1A/AIF1/HBB/FOXO3/NR4A2/ATG7/MT-ND5/NCOA7/TP53/ADA/TPM1/PRDX1/PNKP/NDUFS8/ARL6IP5/PPP2CB/MSRB2/LDHA/CCNA2/CAPN2/LCN2/PTGS2/MCL1/STAT1/KDM6B/NOL3/FANCD2/GPX1/PCNA/SOD1/CDK1/PRDX5/RWDD1/PARP1/NET1/ROMO1/SFPQ/RHOB/MT-CO1/DUSP1/ATOX1/DHCR24/HSPB1/JUN/HIF1A/DUOX2/ANXA1/NUDT1/PRNP/HSPA1B/HSPA1A/AREG/CD36/CYCS/MT-ND6/APOE/FOS/CTNNB1/MDM2/S100A7
GO_CADHERIN_BINDING	GO_CADHERIN_BINDING	301	-0.506142	-1.28544	0.046729	0.442149	0.414693	1603	tags=25%, list=8%, signal=23%	SLC9A3R2/PCMT1/IST1/CD46/CLINT1/EIF5/STXBP6/TMOD3/DLG1/HDLBP/ANLN/RPL29/EIF4G2/CHMP4B/TNKS1BP1/PAICS/DDX6/CCNB2/EIF2A/PTPRB/PRDX1/TAGLN2/RANBP1/CNN3/PKP1/HSP90AB1/LDHA/LRRFIP1/NOP56/RAB1A/VASP/HSPA5/MAPRE1/CCT8/STAT1/IQGAP1/PKP3/PPP1R13L/ABI1/EZR/TES/YWHAB/CNN2/YWHAZ/BZW2/EIF3E/SERBP1/ITGB1/DDX3X/EFHD2/AHNAK/BZW1/CALD1/EEF1D/DNAJB1/FSCN1/CAPG/KIF5B/S100A11/RAB10/PCBP1/LAD1/CTNND1/ANXA1/RPL34/SFN/…
GO_NEGATIVE_REGULATION_OF_RESPONSE_TO_WOUNDING	GO_NEGATIVE_REGULATION_OF_RESPONSE_TO_WOUNDING	78	-0.647304	-1.42433	0.0468165	0.442318	0.414851	972	tags=17%, list=5%, signal=16%	EPHA4/DUSP10/SPP1/F12/ANXA5/PDGFA/SERPINE1/THBS1/TSPAN8/ANXA2/EPPK1/APOE/PTPRS
GO_TELOMERE_MAINTENANCE_VIA_TELOMERE_LENGTHENING	GO_TELOMERE_MAINTENANCE_VIA_TELOMERE_LENGTHENING	77	-0.647295	-1.42532	0.0469925	0.442664	0.415175	2196	tags=27%, list=11%, signal=24%	TERF2/ACD/CCT3/POT1/HNRNPC/CCT6A/GAR1/DHX36/SMG7/NEK2/HSP90AA1/AURKB/TERF2IP/TNKS1BP1/PNKP/HSP90AB1/CCT8/HNRNPU/PARP1/CCT2/CTNNB1
GO_NEGATIVE_REGULATION_OF_GROWTH	GO_NEGATIVE_REGULATION_OF_GROWTH	219	-0.532212	-1.31329	0.0469256	0.442664	0.415175	1528	tags=15%, list=8%, signal=14%	SEMA4A/IFRD1/JARID2/MT1G/DNAJB2/PPP2CA/PLXNA3/MT1E/SEMA3C/TP53/STK4/BCL6/TMPRSS4/ADAM15/SEMA3F/PTK6/DUSP10/SPP1/BCL11A/CDKN2A/DDX3X/CCDC85B/NDUFA13/FLCN/HIF1A/CYP27B1/HSPA1B/HSPA1A/WNT5A/PTPRS/MT2A/MT1X
GO_DIGESTIVE_SYSTEM_DEVELOPMENT	GO_DIGESTIVE_SYSTEM_DEVELOPMENT	114	-0.591597	-1.37287	0.0472028	0.443986	0.416415	1042	tags=11%, list=5%, signal=11%	ADA/TP63/IFT172/PTK6/TYMS/IGF2/CCNB1/HIF1A/PRDM1/WNT5A/INSR/HES1/CTNNB1
GO_KETONE_BODY_METABOLIC_PROCESS	GO_KETONE_BODY_METABOLIC_PROCESS	11	0.842665	1.43864	0.0473485	0.444698	0.417082	516	tags=18%, list=3%, signal=18%	HMGCS2/HMGCL
GO_DORSAL_VENTRAL_PATTERN_FORMATION	GO_DORSAL_VENTRAL_PATTERN_FORMATION	71	-0.653047	-1.42976	0.0475285	0.445729	0.41805	952	tags=6%, list=5%, signal=5%	AIDA/DDIT3/IFT172/CTNNB1
GO_CELLULAR_CARBOHYDRATE_BIOSYNTHETIC_PROCESS	GO_CELLULAR_CARBOHYDRATE_BIOSYNTHETIC_PROCESS	70	-0.655335	-1.43274	0.0477099	0.44677	0.419027	1524	tags=17%, list=7%, signal=16%	EXT1/HAS3/NR1D1/B3GNT2/IGF2/B3GNT5/B4GALT5/PHKG1/INSR/PER2/B4GALT1/PPP1CB
GO_DENDRITIC_SPINE_DEVELOPMENT	GO_DENDRITIC_SPINE_DEVELOPMENT	92	-0.628023	-1.41872	0.0479574	0.447767	0.419961	982	tags=11%, list=5%, signal=10%	ACTR2/EPHA4/ARF4/ARID1B/MAPK6/PLK2/ARF6/APOE/PTPRS/CDC42
GO_RESPONSE_TO_TOXIC_SUBSTANCE	GO_RESPONSE_TO_TOXIC_SUBSTANCE	437	-0.470948	-1.23915	0.0478955	0.447767	0.419961	1240	tags=13%, list=6%, signal=12%	MT-CYB/MT1E/MT-ND5/UBA52/TP53/EIF4EBP1/ADA/PRDX1/ACTR2/PPP2CB/KDM5B/LDHA/GSTM1/TYMS/CLDN1/CAPN2/LCN2/PTGS2/PPP1R1B/STAT1/KDM6B/RHOA/GPX1/PCNA/SOD1/CDK1/CCNB1/AHR/HPRT1/PRDX5/NET1/EPHX1/CCND1/RHOB/GGH/NUPR1/DUSP1/JUN/DUOX2/ANXA1/MGST2/AREG/CD36/ACTB/MT-ND6/EGR1/APOE/MT2A/FOS/CDK4/PPP3CA/MDM2/S100A9/MT1X/S100A8
GO_CARDIAC_CHAMBER_MORPHOGENESIS	GO_CARDIAC_CHAMBER_MORPHOGENESIS	107	-0.610156	-1.4049	0.048269	0.450014	0.422069	1200	tags=15%, list=6%, signal=14%	SEMA3C/TP53/PROX1/ROBO1/TPM1/DHRS3/FKBP1A/PPP1R13L/SOX4/GRHL2/JAG1/HIF1A/WNT5A/HES1/DSP/MDM2
GO_CEREBRAL_CORTEX_DEVELOPMENT	GO_CEREBRAL_CORTEX_DEVELOPMENT	102	-0.610696	-1.39838	0.0487805	0.454116	0.425916	1944	tags=16%, list=10%, signal=14%	SLC2A1/BAX/GART/KIF14/SUN1/MKKS/ASPM/GNG12/PEX13/ROBO1/RHOA/HIF1A/TRA2B/PTPRS/YWHAE/CTNNB1
GO_DENDRITIC_SPINE_MAINTENANCE	GO_DENDRITIC_SPINE_MAINTENANCE	17	-0.833413	-1.49001	0.0494081	0.456505	0.428157	1685	tags=35%, list=8%, signal=32%	HOMER1/VPS35/ITGA3/PRNP/INSR/APOE
GO_POSITIVE_REGULATION_OF_GENE_EXPRESSION_EPIGENETIC	GO_POSITIVE_REGULATION_OF_GENE_EXPRESSION_EPIGENETIC	50	-0.707348	-1.47731	0.0498171	0.456505	0.428157	1767	tags=24%, list=9%, signal=22%	TAF1D/SF3B1/ATAD2/DDX21/EP300/CD3EAP/ARID1B/TWISTNB/DEK/ACTB/POLR2L/CTNNB1
GO_TRICARBOXYLIC_ACID_CYCLE	GO_TRICARBOXYLIC_ACID_CYCLE	33	0.725755	1.47592	0.0496032	0.456505	0.428157	3655	tags=64%, list=18%, signal=52%	IDH1/MDH2/SDHB/SDHC/SDHA/SUCLG1/PDHA1/ACO2/MDH1/ME3/SUCLG2/SDHAF2/FAHD1/FH/SDHD/IDH2/IDH3B/OGDH/DLD/CS/IDH3G
GO_POSITIVE_REGULATION_OF_RESPONSE_TO_CYTOKINE_STIMULUS	GO_POSITIVE_REGULATION_OF_RESPONSE_TO_CYTOKINE_STIMULUS	54	-0.681957	-1.45197	0.0496183	0.456505	0.428157	275	tags=24%, list=1%, signal=24%	IKBKE/PARP9/IRF7/AGPAT2/CXCR4/IRF3/CREBRF/HIF1A/MMP12/HSPA1B/HSPA1A/WNT5A/ADAM17
GO_REFLEX	GO_REFLEX	12	0.828714	1.45045	0.0497321	0.456505	0.428157	1708	tags=42%, list=8%, signal=38%	SATB1/SLITRK6/ALDH1A3/USP46/AFG3L2
GO_NERVE_DEVELOPMENT	GO_NERVE_DEVELOPMENT	60	-0.677856	-1.44979	0.0493359	0.456505	0.428157	1310	tags=17%, list=6%, signal=16%	SERPINE2/NAV2/TCIRG1/PLXNA3/TMEM126A/SEMA3F/TFAP2A/MAFB/HES1/CTNNB1
GO_CYCLIN_DEPENDENT_PROTEIN_KINASE_ACTIVITY	GO_CYCLIN_DEPENDENT_PROTEIN_KINASE_ACTIVITY	28	-0.745616	-1.44687	0.0499002	0.456505	0.428157	769	tags=18%, list=4%, signal=17%	CDK10/CCNK/CCNA2/CDK1/CDK4
GO_POSITIVE_REGULATION_OF_TYPE_I_INTERFERON_PRODUCTION	GO_POSITIVE_REGULATION_OF_TYPE_I_INTERFERON_PRODUCTION	71	-0.651198	-1.42571	0.0494297	0.456505	0.428157	790	tags=27%, list=4%, signal=26%	NFKB1/DHX33/POLR2F/RIOK3/IRF7/PRKDC/DHX36/IRF3/EP300/POLR3GL/LRRFIP1/STAT1/DDX3X/MMP12/IFI16/HMGB1/HMGB2/POLR2L/CTNNB1
GO_ASPARTATE_FAMILY_AMINO_ACID_METABOLIC_PROCESS	GO_ASPARTATE_FAMILY_AMINO_ACID_METABOLIC_PROCESS	46	0.652413	1.42106	0.0498135	0.456505	0.428157	3514	tags=39%, list=17%, signal=32%	BHMT/ADI1/NIT2/PHGDH/ASS1/MTHFD2L/APIP/ALDH7A1/MSRA/GOT1/MTAP/PHYKPL/MTRR/OGDH/THNSL2/DLD/ASRGL1/PLOD3
GO_POSITIVE_REGULATION_OF_CELLULAR_COMPONENT_BIOGENESIS	GO_POSITIVE_REGULATION_OF_CELLULAR_COMPONENT_BIOGENESIS	460	-0.47751	-1.26478	0.049929	0.456505	0.428157	1957	tags=16%, list=10%, signal=15%	ACTR3/AP1AR/BAG4/TGFB1/VEGFA/NCK1/BAX/G3BP1/WDR75/NCKAP1/CDT1/CHMP2A/ARPC5L/ARHGEF5/TPBG/SEMA4A/HAS3/MSN/HSP90AA1/EPHA1/CUL4A/GMFG/DLG1/ARPC2/FNIP2/ANLN/CLIP1/TP53/PROX1/DEF8/TPM1/ACTR2/PAN3/SOX9/CXCL13/PYCARD/GTF2H5/CLDN1/VASP/JCHAIN/MAPRE1/CAV1/IQGAP1/FNIP1/ABCA1/PSMC3/RHOA/PIP4K2A/LIMS1/HRAS/PARP1/CLU/ARL2/EFNA5/SUMO1/RBX1/ARPC1B/FSCN1/ARPC4/RAC1/RHOC/ARPC5/HSPA1B/WDR43/HSPA1A/ARF6/S100A10/CD4…

## Sheet: KEGG
Enrichment of KEGG pathways in GSE135337 scRNA-seq cohort between high and low cuproptosis signature
ID	Description	setSize	enrichmentScore	NES	pvalue	p.adjust	qvalues	rank	leading_edge	core_enrichment
KEGG_GRAFT_VERSUS_HOST_DISEASE	KEGG_GRAFT_VERSUS_HOST_DISEASE	31	0.884449	1.8486	<0.001	0.00375071	0.00299363	1040	tags=39%, list=5%, signal=37%	HLA-A/HLA-C/HLA-B/HLA-DRB1/HLA-DRB5/HLA-DRA/HLA-DMA/IL1A/HLA-E/HLA-DPA1/HLA-DQB1/HLA-DPB1
KEGG_AUTOIMMUNE_THYROID_DISEASE	KEGG_AUTOIMMUNE_THYROID_DISEASE	30	0.875107	1.81412	<0.001	0.00375071	0.00299363	1040	tags=37%, list=5%, signal=35%	HLA-A/HLA-C/HLA-B/HLA-DRB1/HLA-DRB5/HLA-DRA/HLA-DMA/HLA-E/HLA-DPA1/HLA-DQB1/HLA-DPB1
KEGG_ALLOGRAFT_REJECTION	KEGG_ALLOGRAFT_REJECTION	30	0.873762	1.81133	<0.001	0.00375071	0.00299363	1040	tags=37%, list=5%, signal=35%	HLA-A/HLA-C/HLA-B/HLA-DRB1/HLA-DRB5/HLA-DRA/HLA-DMA/HLA-E/HLA-DPA1/HLA-DQB1/HLA-DPB1
KEGG_TYPE_I_DIABETES_MELLITUS	KEGG_TYPE_I_DIABETES_MELLITUS	35	0.867418	1.8325	<0.001	0.00399945	0.00319216	1040	tags=37%, list=5%, signal=35%	HLA-A/HLA-C/HLA-B/HLA-DRB1/HLA-DRB5/HLA-DRA/HLA-DMA/ICA1/IL1A/HLA-E/HLA-DPA1/HLA-DQB1/HLA-DPB1
KEGG_OOCYTE_MEIOSIS	KEGG_OOCYTE_MEIOSIS	103	-0.770142	-1.7593	<0.001	0.0063977	0.00510632	1597	tags=27%, list=8%, signal=25%	CALM3/AR/PPP2CA/AURKA/PPP1CC/CCNB2/PPP2CB/CALM1/PPP3R1/CDC20/YWHAB/CDK1/CCNB1/CALML5/YWHAZ/MAD2L1/CALML3/CHP1/YWHAQ/YWHAH/RBX1/PPP2R5C/YWHAG/PTTG1/CALM2/YWHAE/PPP1CB/PPP3CA
KEGG_CELL_CYCLE	KEGG_CELL_CYCLE	123	-0.722699	-1.70035	0.000795579	0.022671	0.0180949	1515	tags=24%, list=7%, signal=22%	STAG1/ORC2/EP300/TFDP1/CDKN2B/CCNB2/TP53/RAD21/CCNA2/WEE1/CDC20/CDKN2A/YWHAB/PCNA/CDK1/CCNB1/YWHAZ/MAD2L1/YWHAQ/YWHAH/RBX1/CCND1/YWHAG/SFN/PTTG1/MYC/YWHAE/CDK4/MDM2
KEGG_T_CELL_RECEPTOR_SIGNALING_PATHWAY	KEGG_T_CELL_RECEPTOR_SIGNALING_PATHWAY	103	-0.736006	-1.68132	0.000996529	0.022671	0.0180949	727	tags=12%, list=4%, signal=11%	PIK3R1/PPP3R1/RHOA/NFATC3/HRAS/CHP1/JUN/BCL10/FOS/CDK4/PPP3CA/CDC42
KEGG_WNT_SIGNALING_PATHWAY	KEGG_WNT_SIGNALING_PATHWAY	137	-0.689353	-1.63206	0.000910785	0.022671	0.0180949	1443	tags=17%, list=7%, signal=16%	CACYBP/CTNNBIP1/EP300/PPP2CA/TP53/PPP2CB/PPP3R1/RHOA/DAAM1/NFATC3/CTBP1/CHP1/RBX1/CCND1/CSNK1A1/RAC1/PPP2R5C/TBL1XR1/JUN/WNT5A/MYC/PPP3CA/CTNNB1
KEGG_COLORECTAL_CANCER	KEGG_COLORECTAL_CANCER	61	-0.80079	-1.727	0.00145668	0.0294573	0.0235113	1187	tags=20%, list=6%, signal=19%	APPL1/TP53/PIK3R1/RHOA/BIRC5/CCND1/RAC1/JUN/CYCS/MYC/FOS/CTNNB1
KEGG_PATHWAYS_IN_CANCER	KEGG_PATHWAYS_IN_CANCER	296	-0.580944	-1.48037	0.00163509	0.0297586	0.0237518	1386	tags=14%, list=7%, signal=13%	EP300/NRAS/CDKN2B/XIAP/APPL1/TP53/ITGA3/PIAS3/STK4/PGF/HSP90AB1/ITGA2/PTGS2/PIK3R1/STAT1/MECOM/RHOA/PDGFA/CDKN2A/TPM3/CTBP1/ITGAV/LAMB2/HRAS/ITGB1/HSP90B1/BIRC5/RBX1/CCND1/RAC1/JUN/HIF1A/CKS1B/WNT5A/MMP1/CYCS/MYC/FOS/CDK4/CDC42/CTNNB1/MDM2
KEGG_ARACHIDONIC_ACID_METABOLISM	KEGG_ARACHIDONIC_ACID_METABOLISM	49	0.756749	1.72636	0.00319477	0.0432214	0.0344971	1282	tags=24%, list=6%, signal=23%	GPX3/PLA2G2A/AKR1C3/PLA2G2F/CBR1/CYP2J2/ALOX5/ALOX15B/GGT6/GPX4/PTGES2/CBR3
KEGG_MELANOMA	KEGG_MELANOMA	61	-0.780037	-1.68224	0.00332472	0.0432214	0.0344971	727	tags=15%, list=4%, signal=14%	NRAS/TP53/PIK3R1/PDGFA/CDKN2A/HRAS/CCND1/CDK4/MDM2
KEGG_LINOLEIC_ACID_METABOLISM	KEGG_LINOLEIC_ACID_METABOLISM	24	0.839235	1.65864	0.00305141	0.0432214	0.0344971	561	tags=17%, list=3%, signal=16%	PLA2G2A/PLA2G2F/AKR1B10/CYP2J2
KEGG_FOCAL_ADHESION	KEGG_FOCAL_ADHESION	183	-0.644801	-1.57447	0.00309612	0.0432214	0.0344971	1357	tags=15%, list=7%, signal=14%	ACTN4/PPP1CC/XIAP/ITGA3/PGF/CAPN2/VASP/ITGA2/PIK3R1/CAV1/SPP1/RHOA/PDGFA/ACTN1/ITGAV/LAMB2/HRAS/ITGB1/THBS1/CCND1/RAC1/JUN/CAV2/ITGB6/ACTB/PPP1CB/CDC42/CTNNB1
KEGG_GLIOMA	KEGG_GLIOMA	62	-0.755215	-1.62245	0.00444557	0.0539396	0.0430519	802	tags=21%, list=4%, signal=20%	NRAS/TP53/CALM1/PIK3R1/PDGFA/CDKN2A/CALML5/CALML3/HRAS/CCND1/CALM2/CDK4/MDM2
KEGG_GLYCOLYSIS_GLUCONEOGENESIS	KEGG_GLYCOLYSIS_GLUCONEOGENESIS	52	0.726352	1.64365	0.00516276	0.0552719	0.0441153	1739	tags=40%, list=9%, signal=37%	FBP1/LDHB/PFKL/PGK1/BPGM/PKM/ENO1/TPI1/ALDOA/PGAM1/GALM/GAPDH/GPI/PGM2/ALDH1A3/ADH1C/PDHA1/ADH5/ACSS1/ALDOC/ALDH7A1
KEGG_MELANOGENESIS	KEGG_MELANOGENESIS	89	-0.704936	-1.59046	0.00513138	0.0552719	0.0441153	1657	tags=15%, list=8%, signal=13%	PLCB3/CALM3/GNAI1/EP300/NRAS/CALM1/CALML5/GNAI3/CALML3/HRAS/WNT5A/CALM2/CTNNB1
KEGG_ECM_RECEPTOR_INTERACTION	KEGG_ECM_RECEPTOR_INTERACTION	75	-0.718104	-1.5996	0.00567061	0.0573361	0.0457628	1063	tags=17%, list=5%, signal=16%	ITGA3/HMMR/ITGA2/SPP1/ITGAV/LAMB2/ITGB1/THBS1/ITGB6/CD44/CD47/SDC4/CD36
KEGG_BASAL_CELL_CARCINOMA	KEGG_BASAL_CELL_CARCINOMA	49	-0.773638	-1.63569	0.00784602	0.0649079	0.0518062	135	tags=6%, list=1%, signal=6%	TP53/WNT5A/CTNNB1
KEGG_ARRHYTHMOGENIC_RIGHT_VENTRICULAR_CARDIOMYOPATHY_ARVC	KEGG_ARRHYTHMOGENIC_RIGHT_VENTRICULAR_CARDIOMYOPATHY_ARVC	60	-0.747094	-1.61651	0.00783889	0.0649079	0.0518062	1357	tags=22%, list=7%, signal=20%	ACTN4/LMNA/ITGA3/ITGA2/DSG2/ACTN1/ITGAV/ITGB1/DSC2/ITGB6/ACTB/DSP/CTNNB1
KEGG_TASTE_TRANSDUCTION	KEGG_TASTE_TRANSDUCTION	24	0.816159	1.61303	0.00724084	0.0649079	0.0518062	1981	tags=17%, list=10%, signal=15%	SCNN1B/SCNN1G/SCNN1A/GNB1
KEGG_FATTY_ACID_METABOLISM	KEGG_FATTY_ACID_METABOLISM	39	0.733994	1.5814	0.00726586	0.0649079	0.0518062	2198	tags=44%, list=11%, signal=39%	ACOX1/ECHS1/HADHB/ACAA1/ACSL5/HADHA/ACAA2/ACADM/ACADVL/ADH1C/ACADS/ADH5/ECI2/ALDH7A1/ACOX3/ECI1/HADH
KEGG_CELL_ADHESION_MOLECULES_CAMS	KEGG_CELL_ADHESION_MOLECULES_CAMS	115	0.609683	1.52511	0.00928207	0.0734495	0.0586236	1537	tags=17%, list=8%, signal=16%	HLA-A/HLA-C/CLDN4/HLA-B/HLA-DRB1/SDC1/HLA-DRB5/HLA-DRA/CLDN23/CLDN7/HLA-DMA/HLA-E/ICAM2/HLA-DPA1/HLA-DQB1/HLA-DPB1/CLDN3/CD99/PTPRM/SELL
KEGG_ASTHMA	KEGG_ASTHMA	20	0.830629	1.60813	0.00989927	0.0750695	0.0599167	1040	tags=35%, list=5%, signal=33%	HLA-DRB1/HLA-DRB5/HLA-DRA/HLA-DMA/HLA-DPA1/HLA-DQB1/HLA-DPB1
KEGG_CITRATE_CYCLE_TCA_CYCLE	KEGG_CITRATE_CYCLE_TCA_CYCLE	29	0.773867	1.58409	0.0116654	0.084924	0.067782	3655	tags=66%, list=18%, signal=54%	IDH1/MDH2/SDHB/SDHC/SDHA/SUCLG1/PDHA1/ACO2/MDH1/SUCLG2/PCK2/FH/SDHD/IDH2/IDH3B/OGDH/DLD/CS/IDH3G
KEGG_OLFACTORY_TRANSDUCTION	KEGG_OLFACTORY_TRANSDUCTION	29	-0.803657	-1.57243	0.0122198	0.0855386	0.0682726	802	tags=21%, list=4%, signal=20%	CALM3/CALM1/CALML5/CALML3/CALM2/CLCA2
KEGG_P53_SIGNALING_PATHWAY	KEGG_P53_SIGNALING_PATHWAY	67	-0.709597	-1.54955	0.0128908	0.0863857	0.0689487	1253	tags=30%, list=6%, signal=28%	GTSE1/SERPINB5/CD82/CCNB2/ZMAT3/TP53/TP53I3/CDKN2A/CDK1/SERPINE1/CCNB1/THBS1/CCND1/RRM2/SFN/CYCS/PERP/MDM4/CDK4/MDM2
KEGG_AXON_GUIDANCE	KEGG_AXON_GUIDANCE	118	-0.64111	-1.49635	0.0132901	0.0863857	0.0689487	1652	tags=21%, list=8%, signal=20%	CXCR4/SEMA4A/GNAI1/RHOD/EPHA1/NRAS/PLXNA3/DPYSL2/SEMA3C/ROBO1/EFNB2/EPHA4/EPHB6/SEMA3F/PPP3R1/RHOA/GNAI3/NFATC3/HRAS/ITGB1/CHP1/EFNA5/RAC1/PPP3CA/CDC42
KEGG_BLADDER_CANCER	KEGG_BLADDER_CANCER	40	-0.768971	-1.58343	0.0156009	0.0955365	0.0762524	1124	tags=28%, list=6%, signal=26%	TP53/PGF/CDKN2A/HRAS/THBS1/CCND1/MMP1/MYC/TYMP/CDK4/MDM2
KEGG_ALPHA_LINOLENIC_ACID_METABOLISM	KEGG_ALPHA_LINOLENIC_ACID_METABOLISM	16	0.837583	1.56943	0.0158676	0.0955365	0.0762524	111	tags=19%, list=1%, signal=19%	PLA2G2A/ACOX1/PLA2G2F
KEGG_NEUROTROPHIN_SIGNALING_PATHWAY	KEGG_NEUROTROPHIN_SIGNALING_PATHWAY	119	-0.6277	-1.46723	0.0162727	0.0955365	0.0762524	1378	tags=18%, list=7%, signal=17%	NRAS/FOXO3/MAP3K1/TP53/CALM1/PIK3R1/RHOA/YWHAB/CALML5/YWHAZ/CALML3/HRAS/YWHAQ/YWHAH/RAC1/JUN/YWHAG/CALM2/FRS2/YWHAE/CDC42
KEGG_ETHER_LIPID_METABOLISM	KEGG_ETHER_LIPID_METABOLISM	29	0.749817	1.53486	0.0186612	0.106135	0.0847118	726	tags=17%, list=4%, signal=17%	PLA2G2A/PLA2G2F/PLPP2/PLPP1/LPCAT4
KEGG_INTESTINAL_IMMUNE_NETWORK_FOR_IGA_PRODUCTION	KEGG_INTESTINAL_IMMUNE_NETWORK_FOR_IGA_PRODUCTION	41	0.720627	1.56724	0.02037	0.112344	0.089667	1040	tags=20%, list=5%, signal=19%	HLA-DRB1/HLA-DRB5/HLA-DRA/HLA-DMA/PIGR/HLA-DPA1/HLA-DQB1/HLA-DPB1
KEGG_LONG_TERM_POTENTIATION	KEGG_LONG_TERM_POTENTIATION	59	-0.717587	-1.55226	0.0248033	0.132494	0.10575	1657	tags=24%, list=8%, signal=22%	PLCB3/CALM3/EP300/NRAS/PPP1CC/CALM1/PPP3R1/CALML5/CALML3/HRAS/CHP1/CALM2/PPP1CB/PPP3CA
KEGG_RENAL_CELL_CARCINOMA	KEGG_RENAL_CELL_CARCINOMA	66	-0.695256	-1.51715	0.0262076	0.132494	0.10575	1944	tags=23%, list=10%, signal=21%	SLC2A1/TGFB1/CUL2/VEGFA/EP300/NRAS/PGF/PIK3R1/HRAS/RBX1/RAC1/JUN/FLCN/HIF1A/CDC42
KEGG_VALINE_LEUCINE_AND_ISOLEUCINE_DEGRADATION	KEGG_VALINE_LEUCINE_AND_ISOLEUCINE_DEGRADATION	43	0.681828	1.49485	0.0258352	0.132494	0.10575	2333	tags=47%, list=11%, signal=41%	HMGCS2/ECHS1/HADHB/BCAT2/ACAA1/MCCC1/HMGCL/MCCC2/HADHA/ACAA2/ACADM/HIBADH/ACADS/PCCB/BCKDHB/ALDH7A1/HIBCH/ABAT/HADH/IVD
KEGG_LYSOSOME	KEGG_LYSOSOME	119	0.564538	1.41931	0.0283486	0.139445	0.111298	2362	tags=34%, list=12%, signal=31%	CTSE/CD63/ASAH1/PSAP/CTSL/CTSH/ATP6AP1/LAPTM4B/ATP6V0B/NPC2/NEU1/AP1M2/LGMN/GAA/CD68/FUCA1/GNS/AP1S1/HEXA/LIPA/LAMP1/IDS/ATP6V1H/SCARB2/CTSF/CLN3/ACP5/CLTA/AP1B1/CTSW/DNASE2/GLB1/MCOLN1/GNPTG/CTSO/CLTC/GNPTAB/AP3D1/GGA1/M6PR/GLA
KEGG_PATHOGENIC_ESCHERICHIA_COLI_INFECTION	KEGG_PATHOGENIC_ESCHERICHIA_COLI_INFECTION	49	-0.709909	-1.50095	0.0333201	0.156465	0.124882	1381	tags=37%, list=7%, signal=34%	TUBA1B/ARPC2/TUBA3C/TUBA1A/CLDN1/RHOA/EZR/YWHAZ/ITGB1/YWHAQ/ARPC1B/ARPC4/ARPC5/TUBA4A/ACTB/NCL/CDC42/CTNNB1
KEGG_ENDOMETRIAL_CANCER	KEGG_ENDOMETRIAL_CANCER	50	-0.702201	-1.49387	0.0339148	0.156465	0.124882	1378	tags=16%, list=7%, signal=15%	NRAS/FOXO3/TP53/PIK3R1/HRAS/CCND1/MYC/CTNNB1
KEGG_B_CELL_RECEPTOR_SIGNALING_PATHWAY	KEGG_B_CELL_RECEPTOR_SIGNALING_PATHWAY	73	-0.670899	-1.4809	0.0343878	0.156465	0.124882	727	tags=14%, list=4%, signal=13%	PIK3R1/PPP3R1/NFATC3/HRAS/CHP1/RAC1/JUN/BCL10/FOS/PPP3CA
KEGG_ADHERENS_JUNCTION	KEGG_ADHERENS_JUNCTION	65	-0.686583	-1.49125	0.0367156	0.162982	0.130084	1386	tags=22%, list=7%, signal=20%	EP300/ACTN4/PTPRB/PARD3/IQGAP1/RHOA/ACTN1/RAC1/CTNND1/SNAI2/INSR/ACTB/CDC42/CTNNB1
KEGG_CHRONIC_MYELOID_LEUKEMIA	KEGG_CHRONIC_MYELOID_LEUKEMIA	73	-0.664524	-1.46683	0.0397192	0.172116	0.137375	727	tags=12%, list=4%, signal=12%	PIK3R1/MECOM/CDKN2A/CTBP1/HRAS/CCND1/MYC/CDK4/MDM2
KEGG_PROSTATE_CANCER	KEGG_PROSTATE_CANCER	84	-0.646456	-1.44589	0.0452174	0.191385	0.152754	1566	tags=15%, list=8%, signal=14%	AR/HSP90AA1/EP300/NRAS/TP53/HSP90AB1/PIK3R1/PDGFA/HRAS/HSP90B1/CCND1/CTNNB1/MDM2
KEGG_GLYCEROPHOSPHOLIPID_METABOLISM	KEGG_GLYCEROPHOSPHOLIPID_METABOLISM	71	0.585901	1.38984	0.0464457	0.192117	0.153338	2728	tags=27%, list=13%, signal=23%	PLA2G2A/PLA2G2F/PLPP2/PLPP1/LYPLA2/GPD1L/PCYT2/LPCAT4/CDIPT/CHKA/LPCAT3/LYPLA1/LPCAT1/AGPAT3/CDS1/PGS1/TAZ/CHPT1/PTDSS1
